# Supplementary material for: Perinatal citalopram exposure alters the gut composition and microbial metabolic profiles of Sprague-Dawley rat dams and female offspring but not male offspring
Source: Biol Sex Differ. 2025 Dec 3;17:2. doi: 10.1186/s13293-025-00794-5 (PMC12781396; doi:10.1186/s13293-025-00794-5)
Supplement: Supplementary file 1 — Supplementary Material 1: Full tables of statistics from Mann-Whitney U test comparisons at the phylum level in each group. [file 13293_2025_794_MOESM1_ESM.xlsx]

## Sheet: Males
	Discovery?	P value	Mean rank of Control	Mean rank of SSRI	Mean rank diff.	Mann-Whitney U	q value
Firmicutes	No	0.165494	8.6	12.4	-3.8	31	0.501447
Bacteroides	No	0.528849	11.4	9.6	1.8	41	0.534137
Unclassified	No	0.123005	8.4	12.6	-4.2	29	0.501447
Actinobacteria	No	0.528849	11.4	9.6	1.8	41	0.534137
Proteobacteria	No	0.528849	11.4	9.6	1.8	41	0.534137
Deferribacteria	No	0.352681	9.2	11.8	-2.6	37	0.534137

## Sheet: Females
	Discovery?	P value	Mean rank of Control	Mean rank of SSRI	Mean rank diff.	Mann-Whitney U	q value
Firmicutes	No	0.970512	10.6	10.4	0.2	49	0.980218
Bacteroides	No	0.08921	8.2	12.8	-4.6	27	0.270305
Unclassified	No	0.630529	11.2	9.8	1.4	43	0.955251
Actinobacteria	Yes	0.01469	13.7	7.3	6.4	18	0.089019
Proteobacteria	No	0.528849	11.4	9.6	1.8	41	0.955251
Deferribacteria	No	0.970512	10.4	10.6	-0.2	49	0.980218

## Sheet: Dams
	Discovery?	P value	Mean rank of Vehicle	Mean rank of SSRI	Mean rank diff.	Mann-Whitney U	q value
Firmicutes	No	0.441803	7.5	9.5	-2	24	0.636755
Bacteroidetes	No	0.104895	10.5	6.5	4	16	0.22028
Unclassified	No	0.505361	7.625	9.375	-1.75	25	0.636755
Actinobacteria	No	>0.999999	8.5	8.5	0	32	>0.999999
Proteobacteria	Yes	0.020668	5.75	11.25	-5.5	10	0.119441
Deferribacteres	Yes	0.037918	6	11	-5	12	0.119441
