# Supplementary material for: Perinatal citalopram exposure alters the gut composition and microbial metabolic profiles of Sprague-Dawley rat dams and female offspring but not male offspring
Source: Biol Sex Differ. 2025 Dec 3;17:2. doi: 10.1186/s13293-025-00794-5 (PMC12781396; doi:10.1186/s13293-025-00794-5)
Supplement: Supplementary file 2 — Supplementary Material S2: Relative abundance of each microbe at all taxonomic levels in all subjects. [file 13293_2025_794_MOESM2_ESM.xlsx]

## Sheet: Sheet1
subject	A1_male_SSRI_host_removedd	A2_male_SSRI_host_removedd	B1_male_SSRI_host_removedd	B3_female_SSRI_host_removedd	B3_male_SSRI_host_removedd	B4_female_SSRI_host_removedd	C2_male_SSRI_host_removedd	C3_male_SSRI_host_removedd	E1_female_SSRI_host_removedd	E1_male_SSRI_host_removedd	E2_male_SSRI_host_removedd	E4_female_SSRI_host_removedd	F2_female_SSRI_host_removedd	F2_male_SSRI_host_removedd	F3_female_SSRI_host_removedd	F3_male_SSRI_host_removedd	G1_female_SSRI_host_removedd	G2_female_SSRI_host_removedd	H1_female_SSRI_host_removedd	H2_female_SSRI_host_removedd	I1_female_CTL_host_removedd	I1_male_CTL_host_removedd	I2_female_CTL_host_removedd	I2_male_CTL_host_removedd	K1_female_CTL_host_removedd	K2_female_CTL_host_removedd	M1_male_CTL_host_removedd	M2_male_CTL_host_removedd	Mom_A_SSRI_host_removedd	Mom_B_SSRI_host_removedd	Mom_C_SSRI_host_removedd	Mom_D_SSRI_host_removedd	Mom_E_SSRI_host_removedd	Mom_F_SSRI_host_removedd	Mom_G_SSRI_host_removedd	Mom_H_SSRI_host_removedd	Mom_I_CTL_host_removedd	Mom_J_CTL_host_removedd	Mom_K_CTL_host_removedd	Mom_L_CTL_host_removedd	Mom_M_CTL_host_removedd	Mom_N_CTL_host_removedd	Mom_O_CTL_host_removedd	Mom_P_CTL_host_removedd	N1_female_CTL_host_removedd	N1_male_CTL_host_removedd	N2_female_CTL_host_removedd	N2_male_CTL_host_removedd	O1_female_CTL_host_removedd
k__Bacteria	100	100	99.9653	100	99.9957	99.8998	100	100	100	99.9515	99.9333	100	100	100	100	100	100	100	100	100	100	100	100	100	100	100	100	100	100	98.7874	99.3507	98.5387	98.9466	100	100	100	100	100	100	100	100	100	100	100	100	100	100	100	100
k__Bacteria|p__Firmicutes	71.9778	46.5637	50.0228	61.6027	51.2815	42.4943	58.4277	54.2221	51.1163	59.4616	50.0159	38.7657	51.5998	55.9863	30.3873	40.4873	48.3381	60.2073	34.1526	45.6869	50.9604	47.8205	50.8519	35.4622	44.7165	57.3942	54.0299	57.6663	60.1542	62.6686	46.2958	38.951	46.6213	47.0281	50.0244	50.0123	43.2364	44.896	45.5481	49.0765	22.2997	77.6028	69.8785	40.4294	45.8763	49.5063	40.607	43.7003	60.6213
k__Bacteria|p__Bacteroidetes	18.7793	50.5577	45.5847	31.0704	40.3838	55.9175	37.3708	39.151	41.3287	32.2354	38.8653	51.7875	40.0956	40.5128	65.8628	51.0995	46.7823	36.477	52.322	46.9941	44.2748	47.7164	45.41	63.0443	37.9698	35.0638	41.4392	38.7791	29.6694	24.3338	46.8573	42.5187	38.3451	43.2515	44.9228	43.1657	48.7448	51.4703	48.7646	45.6547	70.0739	15.293	24.462	52.9096	30.5701	28.0961	37.6613	43.4141	27.2901
k__Bacteria|p__Bacteria_unclassified	6.69877	0.67419	3.04139	0.5447	7.50979	0.08071	2.13573	5.42496	3.20637	0.28855	0.7922	2.75945	0.80991	0.62264	0.31994	0.41194	0.10688	0.28932	5.41483	1.57091	2.70317	0.1174	0.38329	0.10587	2.09742	1.35164	1.32437	0.57453	8.33816	0.91717	1.45056	0.77882	2.52225	0.7224	1.53276	3.62359	3.86527	1.27369	0.64325	0.20841	0.74103	2.87063	4.60809	0.77442	10.5849	0.60506	0.49588	1.4849	0.24378
k__Bacteria|p__Actinobacteria	1.33408	1.80824	1.02622	4.02588	0.33974	0.44917	0.29961	0.37772	1.14005	5.54338	8.60845	2.8357	6.26574	1.17343	1.50402	0.9402	3.54346	1.73741	7.09016	5.12556	1.81995	3.93445	2.95823	0.9715	14.7184	5.88368	0.59128	1.1511	0.43338	0.21308	0.88177	11.2546	0.58698	4.51293	0.18722	1.71878	2.59744	1.1882	0.62914	2.76319	1.30004	0.2239	0.29364	0.36345	10.5346	20.4852	19.7649	10.461	10.5846
k__Bacteria|p__Proteobacteria	0.7316	0.22461	0.20936	0.26855	0.32742	0.68212	0.62565	0.62427	0.31335	0.54628	0.8314	0.96246	0.50726	0.16391	0.23059	0.63389	0.78705	0.27045	0.54225	0.49076	0.18936	0.35116	0.36102	0.34444	0.34885	0.18266	0.63491	0.17212	1.09946	6.24737	1.01188	2.9607	7.06088	1.39959	2.93379	1.34736	1.30677	0.80626	0.50968	1.29597	4.59716	0.80932	0.59534	0.46128	1.36084	1.2419	1.41249	0.77899	1.03439
k__Bacteria|p__Deferribacteres	0.47843	0.03464	0.08077	1.01576	0.15349	0.02908	1.14045	0.19895	0.13887	1.87631	0.5053	0.07295	0.20149	0.07408	0.05388	0.1126	0.02268	0.06049	0.43217	0.05256	0.05233	0.06011	0.02434	0.07176	0.04244	0.06601	1.95073	0.02862	0.24757	0.52866	0.2356	0.04301	0.45867	0.10144	0.31069	0.08162	0.08654	0.02563	0.0597	0.0376	0.03105	0.49502	0.08007	0.06948	0.98921	0.06478	0.0298	0.16074	0.04983
k__Bacteria|p__Firmicutes|c__CFGB9659	24.2467	0	0.01228	0.01415	0	0	0.16512	0.07718	1.68526	0	0	0.66112	0.08611	0.0777	0.04628	0.1356	0.01523	0.00332	0	0	0.72489	0.042	0	0.04869	0.00178	0.00376	0.01269	0	0.01246	0	0	0.02995	0.01222	0	0.00362	0	0.00163	0	0	0.03685	0	0.00132	0.03475	1.17197	0.28224	0.03762	0.27271	0	0
k__Bacteria|p__Firmicutes|c__CFGB76077	16.4622	0.64969	4.54862	2.74609	2.21448	0	0.34141	0.02294	3.46722	15.6791	0.25579	1.93535	0	1.97741	0	1.72349	0.01439	3.33397	0.27525	0	0.10025	0.00259	0.04305	0.0858	0.0986	0.08874	0.16913	0	6.86415	0.29542	0.4186	0.7207	0.98691	0.02483	0.04707	3.32739	0.01512	0.54416	0.68125	0.129	0.14393	4.13714	0.67321	0.36913	0.1258	0.05707	0.23431	0.07252	0
k__Bacteria|p__Bacteroidetes|c__Bacteroidia	12.5071	14.7215	10.9299	8.41188	6.89535	12.9957	9.05421	11.9148	17.482	8.64529	10.1097	13.1614	10.4169	13.092	18.9515	17.4069	7.53983	15.2651	14.7787	13.0897	10.7968	10.174	10.7901	10.2215	6.19325	6.65087	9.41399	9.39649	8.33285	21.7543	15.781	21.6671	25.2258	15.5731	14.5695	21.9495	10.1681	14.9114	11.4978	12.3617	29.0995	8.10733	8.26435	15.3271	5.43528	5.77522	9.49609	11.0909	6.02747
k__Bacteria|p__Firmicutes|c__Clostridia	10.1102	10.6154	14.0846	28.6592	14.4581	29.9461	23.3475	13.1359	13.8966	25.797	27.7966	14.364	10.7684	11.4481	9.8193	14.2051	13.6702	19.8388	16.9859	7.04704	19.2281	11.2819	13.0466	10.5539	19.5949	12.453	23.0841	12.1024	34.7481	53.503	30.2776	21.2091	25.4741	37.6383	32.759	27.6882	29.3664	30.2243	32.8668	39.6494	11.6306	45.0611	44.0938	28.7481	22.7816	16.357	14.3643	8.74146	37.5277
k__Bacteria|p__Bacteria_unclassified|c__Bacteria_unclassified	6.19738	0.14817	2.82551	0.42237	6.84694	0.05209	1.07954	4.9395	3.11082	0.15039	0.18883	2.61836	0.78662	0.5232	0.30318	0.30053	0.04773	0.10431	3.40819	1.28873	1.85152	0.03518	0.03132	0.0396	1.38987	1.2612	0.64059	0.42053	8.11925	0.79099	0.7803	0.04041	0.79831	0.20789	0.6098	1.32577	1.98333	0.24966	0.34381	0.16229	0.03981	1.38968	1.0929	0.72988	10.4192	0.32611	0.48576	0.49531	0.17417
k__Bacteria|p__Firmicutes|c__CFGB76355	3.65057	1.63355	0	0.19786	0	0	0	0	0	0	0	0	0	0	0	0.00507	0	0	0	0	0	0	0	0	0.22629	0.00087	0.73049	0.00324	1.5358	0	0	0	0	0.02499	0.10925	0.33104	0.15975	0.0741	0.36396	0.00063	0.05063	0.41192	0.47556	0.27438	0.53267	0.64327	0.06647	0.05089	0
k__Bacteria|p__Bacteroidetes|c__CFGB76349	2.30721	7.62746	5.72828	2.30017	4.97652	9.56585	4.38463	6.68146	6.79469	2.63282	5.61258	7.93852	9.87281	4.43877	4.56915	7.36045	10.2384	7.81634	6.57121	6.79165	15.8635	7.90621	9.61809	13.9086	12.2022	8.46854	6.35367	5.9139	9.48756	0	5.94544	10.6986	0	13.0604	9.80829	8.88639	16.0131	10.8807	15.932	0	0	3.56521	0.11725	19.0731	7.68336	5.21796	13.5912	4.86882	2.00352
k__Bacteria|p__Firmicutes|c__CFGB76235	2.129	0.03728	0	0.24369	0	0	0	0	0.17092	0.78431	0.12012	0.07471	0.30024	0.14944	0.14158	0.07396	0.00404	0.01302	0	0.13032	0.30033	0.26971	0.0474	0.20514	0.11398	0.1668	1.34531	0.14689	0.49279	0.00635	0.18276	0	0	0	0	0	0	0.06364	0.16286	0.0533	0.00494	0.0344	0.07278	0.3649	0.68005	0.15222	0	0.12928	0
k__Bacteria|p__Firmicutes|c__Bacilli	1.46525	29.5617	18.581	21.405	27.2835	3.09081	18.1217	24.7699	23.9518	11.5318	13.7661	14.6181	35.2509	35.6554	14.4883	19.1791	31.281	31.5013	8.39206	32.7994	24.1981	31.2177	29.5718	19.8121	17.7086	40.5003	22.3498	41.5684	1.93139	0.88805	7.73958	2.46429	0.40696	1.34542	2.13323	0.85288	10.4645	5.36497	4.27468	2.89716	0.71068	19.4639	17.5588	2.15584	12.5703	27.0102	16.4765	29.9475	12.8701
k__Bacteria|p__Actinobacteria|c__Actinomycetia	1.32988	1.68223	0.88115	3.14058	0.17039	0.14316	0.21518	0.20477	0.95722	5.45223	8.40736	2.54219	6.0825	1.04403	1.30423	0.82832	2.69817	1.65314	6.29026	4.35641	1.68245	3.8198	2.43515	0.81356	14.1705	5.60691	0.27332	0.81932	0.06871	0	0.68089	10.853	0.47726	4.03974	0.13319	1.0726	2.25364	0.36627	0.26654	2.41922	0.86998	0.06425	0.03618	0.16166	9.99878	20.2461	19.204	10.314	10.3698
k__Bacteria|p__Bacteroidetes|c__CFGB642	1.20543	22.9299	20.7608	12.1136	18.5388	19.0297	19.297	15.4024	9.27344	13.0181	16.1419	22.711	14.5078	15.416	27.2315	14.2089	12.7129	7.80108	21.7989	20.3014	9.77161	19.9811	15.0377	25.4187	13.7915	16.1633	17.2756	16.3161	1.76183	0	20.4586	0	0	11.4185	13.4341	0	11.9459	9.38492	2.28639	0	0	0	0	0	5.2533	9.84308	2.80895	17.7601	12.4418
k__Bacteria|p__Bacteroidetes|c__CFGB74567	1.00596	0.0002	0	0.63028	0	0.09083	0	0	0	0	0	0	0	0	0	0	6.34154	1.32401	0	0	0.72763	0	1.3609	0.00349	0.13875	0	0	0	0.94314	2.57952	0	7.9216	13.1193	0.2343	0	8.47233	0	0	2.81196	5.999	7.2742	0.99106	1.71056	2.29535	5.87531	0.82471	5.23301	1.09516	0
k__Bacteria|p__Firmicutes|c__CFGB9382	0.89496	0.98356	4.24028	2.82726	5.60975	6.52024	2.24549	2.37274	2.17368	5.91834	3.57658	3.1459	1.48867	3.42742	4.62071	5.60402	4.03602	0.95853	3.15306	1.47374	2.67052	4.91272	5.29525	6.23869	0.98283	0.35627	2.74569	3.32912	4.8787	0	2.89708	2.23141	0	2.96512	4.3778	3.8575	4.62555	4.15214	14.0187	19.0107	29.3469	2.62936	10.2825	14.2084	2.89735	3.27638	3.50494	3.45634	2.82659
k__Bacteria|p__Bacteroidetes|c__CFGB4425	0.6912	3.7249	3.6086	4.35741	3.99464	7.47247	1.86756	2.43163	5.19461	2.02091	3.4245	4.39812	3.80946	3.81861	10.4899	6.0427	5.47387	3.01089	5.5586	4.68009	4.25501	4.25862	3.13678	6.44078	4.38969	3.09921	4.77062	3.38042	4.26529	0	1.7751	0	0	0	2.7331	0	5.99215	12.1412	1.70695	5.30954	0	0	3.20065	0	3.25928	2.92636	2.81259	4.83404	3.63712
k__Bacteria|p__Proteobacteria|c__Gammaproteobacteria	0.54403	0.02692	0	0	0	0.01472	0.33203	0.1545	0.01936	0	0	0	0.00083	0.02453	0.0322	0	0.05472	0	0	0.18247	0	0	0.01531	0	0.03607	0.113	0	0.00037	0.17001	0.03446	0	0.00043	0.00199	0.06688	0.0439	0.07004	0.01005	0.01482	0	0.00073	0.00676	0.00525	0.01231	0.00155	0	0	0	0	0.12379
k__Bacteria|p__Deferribacteres|c__Deferribacteres	0.47843	0.03464	0.08077	1.01576	0.15349	0.02908	1.14045	0.19895	0.13887	1.87631	0.5053	0.07295	0.20149	0.07408	0.05388	0.1126	0.02268	0.06049	0.43217	0.05256	0.05233	0.06011	0.02434	0.07176	0.04244	0.06601	1.95073	0.02862	0.24757	0.52866	0.2356	0.04301	0.45867	0.10144	0.31069	0.08162	0.08654	0.02563	0.0597	0.0376	0.03105	0.49502	0.08007	0.06948	0.98921	0.06478	0.0298	0.16074	0.04983
k__Bacteria|p__Firmicutes|c__CFGB9589	0.40271	0.02113	0.21128	0.13326	0.10118	0.0012	0.47141	0.2946	0.01969	0.23194	0	0.00413	0.04139	0	0.0217	0.16715	0	0.00848	0.01315	0	0.10945	0	0.04149	0.00355	0	0	0.00342	0.0199	0.11174	0.24216	0.00694	0.01459	0.04887	0.01184	0.27818	0.01234	0.0043	0	0	0	0	0.11963	0.02854	0	0.01786	0.00044	0	0.00369	0
k__Bacteria|p__Firmicutes|c__CFGB1437	0.3471	1.75503	1.518	3.30025	1.50269	7.61697	0.61004	0.38275	4.35041	0.56342	0.71492	4.43823	2.45144	1.94678	2.83878	1.88059	1.93582	3.02979	2.21217	2.84146	1.9112	2.28469	5.35244	1.80931	0.64344	0.70642	1.31464	1.54236	2.8215	0.96987	3.43252	6.67161	5.91867	3.32107	2.58508	6.29917	0.89334	0.93899	2.45246	1.65681	5.49086	1.64021	1.47439	2.40519	1.6083	0.15217	2.82445	1.54883	2.89052
k__Bacteria|p__Firmicutes|c__CFGB76074	0.29682	0.01456	0.21427	0.21323	0	0	0.41478	0.31782	0	0	0.03262	0.00365	0.04264	0.05545	0	0.01405	0	0.10149	0.23246	0.04412	0.10937	0.38323	0.05599	0.43388	0.12532	0.12909	0.03186	0.00456	0.09713	0.00204	0.23974	0	0.09057	0.09762	2.45329	1.00475	0.11724	0.08755	0.70573	0.15228	0.0859	0.2567	0.15974	0.02255	0.21134	0.00884	0	0.01718	0
k__Bacteria|p__Candidatus_Saccharibacteria|c__CFGB8157	0.25	0.02861	0.09739	0.03322	0.33564	0.0005	0.12355	0.1329	0.03281	0.09562	0.01669	0.04112	0.01521	0.01499	0.00842	0.04252	0.00243	0.01633	0.05395	0.01	0.1314	0.06223	0.03755	0.04053	0.04811	0.02929	0.10567	0.06397	0.0277	0	0.15427	0.00274	0.49079	0.03632	0.05008	0.03516	0.08438	0.01543	0.02613	0.00191	0.02731	0.00704	0.06654	0.01101	0.03623	0.02222	0.00275	0.0651	0.03459
k__Bacteria|p__Firmicutes|c__CFGB8152	0.19249	0.05509	0.12704	0.05336	0.37641	0.02339	0.23442	0.08362	1.04913	0.1986	0	0.50754	0.05328	0.02911	0.01016	0.0784	0.00133	0	0.10344	0.01683	0.17357	0.1963	0.00763	0.12256	0.02046	0.02023	0.18484	0.01786	0.18314	0	0.10173	0.00216	0.01556	0.02877	0.04234	0.10073	0.00201	0.02335	0.06365	0.02287	0.2955	0.15645	1.24596	0.07244	0.03314	0.09539	0	0.14182	0
k__Bacteria|p__Bacteroidetes|c__CFGB75970	0.16749	0.57019	0.31683	0.42975	0.3687	0.24266	0.52196	0.34791	0.41028	0	0	0.43263	0	0.32003	0	0.47649	0.43968	0.30108	0.46147	0.65749	0.18966	0.48374	0.17117	0.8126	0.27156	0.32556	0.87955	0.4431	0	0	0	0	0	0	0	0	0	0	0.51072	2.97376	4.35326	0	0.88669	2.00565	0.16618	0.2324	0.21399	0.30874	0.35363
k__Bacteria|p__Bacteria_unclassified|c__CFGB76064	0.15287	0.48701	0.10448	0.02118	0.24019	0.01471	0.90375	0.33815	0.05383	0	0.56866	0.09748	0.00251	0.0789	0.00039	0.06888	0.05671	0.12363	0.2065	0.00055	0.70988	0.02	0.00404	0.01725	0.61754	0.04777	0.45166	0.07529	0.10143	0	0.01078	0.01357	0.06294	0.38372	0.42485	0.64055	1.49949	0.02143	0.08025	0.00522	0.01371	0.41978	0.01064	0.03142	0.01148	0.23663	0.00379	0.91994	0
k__Bacteria|p__Firmicutes|c__CFGB76293	0.14833	0.01777	0	0	0	0	0.11693	0	0.012	0.02631	0.03507	0.02569	0	0	0	0.00165	0.00476	0.15446	0	0	0.00498	0	0	0.02907	0.07349	0.01706	0.01131	0	0.21251	0	0	0	0	0.00957	0	0.02624	0	0.03792	0	0.00097	0	0.12186	0.01587	0	0.02705	0.00832	0.00355	0.00643	0
k__Bacteria|p__Firmicutes|c__CFGB73530	0.1447	0	0.07175	0.15019	0.37256	0.05518	0	0	0.07483	0.30735	0.03883	0.08176	0.00874	0	0	0	0	0	0.24763	0	0	0	0	0	0.00235	0.07774	0	0	0.61219	0	0.00637	0.00546	0.02056	0.0382	0	0	0.02251	0.03292	0.02283	0.06935	0	0.04773	0.11261	0.00689	0	0.0117	0	0	0.40041
k__Bacteria|p__Firmicutes|c__CFGB9660	0.1356	0	0.00475	0.80489	0.06342	0	0	0	0.03513	0	0	0.0358	0.08461	0.48405	0	0.32757	0	0	0	0	0	0	0.001	0	0	0	0.0476	0	0.11005	0	0.14429	0	0	0.14077	0.14146	0	0	0	0.03192	0	0	0.10867	0.07	0	0.03928	0.00059	0.00235	0	0
k__Bacteria|p__Firmicutes|c__Negativicutes	0.1342	0.44662	0.74528	0.18419	0.41906	0.15689	0.64089	0.84351	0.36022	0.45034	0.45971	0.34251	0.26331	0.19799	0.39491	0.33993	0.24313	0.1087	0.49719	0.23953	0.28129	0.54351	0.3902	0.68502	0.30852	0.15363	0.31799	0.38682	0.13889	1.88942	0.23721	0	0	0.23511	0.2253	0.00468	0.30378	0.54635	0.31285	0.62587	0	0.06737	0.1265	0	0.55932	0.24176	0.60732	0.42543	0.1351
k__Bacteria|p__Firmicutes|c__CFGB1260	0.12805	0.00231	0.24439	0.09904	0.19443	0.37367	0.19372	0.24486	0.25043	0.1098	0.07622	0.13658	0.16956	0.29338	0.31916	0.42594	0.08261	0.15789	0.05052	0.08752	0.11571	0.05054	0.08599	0.05173	0.08622	0.0572	0.24605	0.14484	0.0814	0.25769	0.1933	0.13056	0.23722	0.31677	0.25896	0.14127	0.13075	0.16285	0.39417	0.2389	0.1458	0.08442	0.27446	0.33841	0.02858	0.07322	0.05939	0.02191	0.12685
k__Bacteria|p__Firmicutes|c__CFGB76236	0.09875	0.05392	0.21459	0.0424	0.73687	0.02684	0	0	0.01247	0	0.12318	0.08072	0.13926	0.18943	0.14954	0.13916	0.011	0.17141	0.38269	0.00584	0.07006	0	0	0.50384	0.84635	0.1618	0.26589	0.11155	0.08167	0	0.02144	0.01584	0.48933	0.0727	0.02229	0.06928	0	0.07042	0.13689	0.04496	0.00448	0.02049	0.2213	0.02222	0.14777	0.108	0.02348	0.19391	0
k__Bacteria|p__Firmicutes|c__CFGB76272	0.08776	0	0	0	0	0	0.04649	0	0	0	0	0	0	0	0	0	0	0	0	0	0	0	0	0	0	0.01336	0	0	0.15603	0	0	0	0	0	0	0	0	0	0	0	0	0	0	0	0	0	0	0	0
k__Bacteria|p__Bacteroidetes|c__CFGB8118	0.08	0	0	0	0	0	0	0	0	0	0	0	0	0	0	0	0	0	1.72628	0.27163	0	0	0.29087	0	0	0	0	0	0.08191	0	0	0.00731	0	0.09448	0.42197	1.57966	0	0	0	0.03899	0	0	0.20388	0	0	0	0	0	0
k__Bacteria|p__Proteobacteria|c__CFGB2404	0.07792	0.0511	0.00435	0	0	0	0.06204	0	0.12311	0	0.11869	0	0	0	0	0	0.04472	0.00099	0	0.03749	0	0	0	0	0	0	0	0	0.09699	0.79562	0.07348	0.50733	1.35215	0.00281	1.60681	0.54333	0.29255	0	0.16726	0.03947	0.63591	0.23332	0.01281	0.08587	0	0.02737	0.03006	0.01578	0
k__Bacteria|p__Firmicutes|c__CFGB9511	0.07034	0	0	0	0	0	0	0	0	0	0	0	0	0.00167	0	0.01234	0	0	0	0	0.00045	0.01546	0.00332	0	0	0	0	0.00063	0.0086	0	0	0.00133	0.0141	0.02672	0	0	0	0.06364	0	0.06707	0.01114	0	0.01341	0	0	0	0	0.00134	0
k__Bacteria|p__Proteobacteria|c__Betaproteobacteria	0.06205	0.04027	0.104	0.13169	0.08058	0.17175	0.14565	0.14724	0.11446	0.26391	0.31759	0.68176	0.25085	0.04131	0.12724	0.32881	0.50889	0.13411	0.23882	0.25194	0.1366	0.32427	0.22303	0.18805	0.18708	0.02143	0.11398	0.13624	0.39352	1.75139	0.77676	1.85747	0.82308	1.13981	0.4125	0.51458	0.25505	0.29839	0.13914	0.58191	0.47568	0.26359	0.41199	0.09329	1.35049	1.18109	1.3625	0.7279	0.80833
k__Bacteria|p__Firmicutes|c__CFGB76071	0.05234	0.02377	0	0	0	0	0	0	0.00119	0	0	0	0.00427	0	0	0	0	0.05043	0.04481	0	0	0.00378	0	0.001	0.02175	0.00703	0.00803	0.00874	0	0	0.05419	0	0.08327	0	0.00247	0.01163	0	0.00181	0	0.0034	0.01866	0	0.04557	0	0.02478	0.03291	0	0.00912	0
k__Bacteria|p__Firmicutes|c__CFGB76144	0.04965	0.01177	0.07173	0.18544	0.21053	0.00664	0.07524	0.05415	0.08883	0.10297	0.06593	0.00471	0	0	0	0	0.00196	0.04028	0.00938	0	0.01473	0	0	0	0.01097	0.03873	0.04965	0	0.082	0.06725	0	0.03353	0.00562	0.01326	0.30753	0.52165	0	0.01164	0	0.00626	0.00401	0.06776	0.03522	0	0.11469	0.00806	0.0273	0.01615	0
k__Bacteria|p__Proteobacteria|c__Deltaproteobacteria	0.0476	0	0.05661	0.13686	0.12698	0.02418	0.05226	0.21956	0.05642	0.07885	0.23582	0.06109	0.07205	0.07018	0.03885	0.06905	0.05183	0.05298	0.17829	0.01886	0.02928	0.02689	0.00796	0.01278	0.1257	0.04823	0.37655	0.03551	0.19996	0.03045	0.09652	0.10041	0.27249	0.16164	0.07974	0.05529	0.37792	0.2681	0.18245	0.24265	0.85962	0.11743	0.12042	0.11007	0.00385	0.03344	0.01994	0.00592	0
k__Bacteria|p__Firmicutes|c__CFGB9773	0.0474	0.3506	0.10408	0.0341	0.05676	0.01926	0	0	0.15062	0.0087	0.01422	0.06051	0.03659	0.08071	0.0274	0.04678	0.11257	0.04977	0.05907	0.0098	0.26371	0.11653	0.01226	0.17676	0.1257	0.07119	0.05394	0.00741	0.79006	0.01115	0.00514	0.00044	0.00821	0.03432	0.05989	0.07059	0.01056	0.01033	0.00722	0	0.24484	0.00546	0.0027	0.03499	0.15012	0.07105	0.00154	0.24247	0.04271
k__Bacteria|p__Firmicutes|c__CFGB76308	0.0446	0	0	0.02258	0	0.00052	0	0	0	0	0	0	0.0004	0	0	0	0	0.01486	0.00129	0	0.03402	0.02833	0.06334	0	0	0.03955	1.11049	0.00905	5.61676	0	0.25982	0	0	0	3.74494	2.54662	0	0	0.56492	0.07398	0.77594	0.50757	1.27826	0.20933	0.11667	0	0.00656	0	0.00098
k__Bacteria|p__Firmicutes|c__CFGB10667	0.04234	0.00534	0.30876	0.05198	0.65954	0.06703	0.02692	0.02603	0.0192	0.04115	0.043	0.00517	0.07844	0.04133	0.06382	0.00306	0	0.00644	0.16997	0.03261	0.21697	0.02134	0.08044	0.02484	0.00904	0.00775	0.30259	0.0527	0.0575	0	0.06834	0	0.19245	0.08702	0.03106	0.06583	0	0	0.01258	0.00425	0	0.08987	0.00347	0	0.02585	0	0.00165	0.00237	0
k__Bacteria|p__Firmicutes|c__CFGB76170	0.03763	0	0	0	0	0	0	0	0	0	0	0	0	0.07508	0	0.13713	0.29966	0.1419	1.08239	0.63536	0.08979	0	0	0	0.10369	0.20063	0	0	0.70118	0	0	0	0	0	0.05295	0.60444	0	0	0	0	0.03441	0.79355	0	0.57995	0.00807	0	0.09242	0.01482	0
k__Bacteria|p__Firmicutes|c__CFGB75721	0.02457	0	0.76192	0.46228	0	0.61164	0	0	0.32964	0.42516	0.30933	0.20685	0.57791	0.34763	1.18353	0.62534	0.40113	0.21954	0.30049	0.44627	0.29471	0.93106	0.20283	0.24906	0.42585	0.61095	0.47471	0.70629	0.18747	0.07312	0.6097	1.45736	0.86532	0.76386	0.39578	0.46658	0.77174	0.83886	0.40682	0.71013	1.03392	0.07495	0.10353	0.30694	0.41871	0.18695	0.43272	0.31321	0.03133
k__Bacteria|p__Firmicutes|c__CFGB28941	0.02343	0	0	0.02375	0	0	0	0	0.01763	0	0	0.00037	0	0	0	0	0	0	0.00656	0.00097	0	0	0	0.00506	0.0003	0.00413	0	0	0	0	0	0	0	0	0.02525	0	0	0	0	0	0	0	0.00421	0	0	0.001	0	0.00026	0
k__Bacteria|p__Bacteria_unclassified|c__CFGB76313	0.0162	0.00325	0	0	0	0	0	0	0	0	0	0	0	0	0	0	0	0.03366	0	0	0	0	0	0	0	0.00016	0	0	0.00787	0	0	0	0	0	0	0	0.00362	0	0.03611	0	0	0.03795	0	0	0.02	0.00461	0	0	0
k__Bacteria|p__Firmicutes|c__CFGB76790	0.01614	0	0.00505	0.02514	0.01307	0	0.02839	0.0199	0	0.00357	0.01349	0	0	0	0	0	0	0	0.00409	0	0.00027	0	0	0	0	0	0.01762	0	0	0	0	0	0	0.00094	0.00809	0.00194	0	0	0	0	0	0.001	0.00076	0.00108	0.02393	0	0.00088	0	0
k__Bacteria|p__Firmicutes|c__CFGB10344	0.01157	0.00453	0.00373	0.89412	0	0.02732	0.01275	0	0.01744	0	0	0.11855	0.24614	1.11587	0.31988	0.25661	0	0	0.58232	0.5656	0.04014	0	0.05441	0.01389	0.36382	0.87371	0.00238	0.01806	0.19333	0	0.57931	0.08258	0.23406	0.03661	0	0.4914	0.01466	0.02388	0.12753	0.13049	0.08231	0.01157	0.04638	0.34023	0.02813	0.00346	0	0.03814	0
k__Bacteria|p__Firmicutes|c__CFGB72939	0.01157	0.11474	0.16993	0.20025	0.1597	0.3068	0.1017	0.08636	0.17938	0.13579	0.10598	0.24221	0.1408	0.16388	0.19583	0.16464	0.0896	0.10949	0.05044	0.06566	0.13812	0.14626	0.2011	0.14057	0.01285	0.06902	0.28553	0.17856	0.4067	0.15957	0.43886	0.75489	0.74752	0.31118	0.31302	0.37171	0.08811	0.1014	0.17292	0.33076	0.47104	0.11626	0.30449	0.17968	0.13615	0.03787	0.12082	0.13757	0.16485
k__Bacteria|p__Firmicutes|c__CFGB76124	0.01104	0.01385	0	0	0	0	0	0	0.00278	0	0	0	0	0	0	0	0	0	0.0268	0.00722	0	0	0	0	0	0	0.00725	0	0	0	0.00102	0	0	0.01915	0	0	0.03618	0.00227	0	0	0	0.07614	0	0	0	0.00641	0	0.02289	0
k__Bacteria|p__Firmicutes|c__CFGB72709	0.00891	0	0	0.0077	0	0	0	0	0	0	0	0	0	0	0	0	0	0	0	0	0	0	0	0	0	0	0	0	0	0.00535	0	0	0	0.04608	0	0	0	0.008	0	0	0	0.06389	0	0.00744	0.03055	0.02056	0	0.00437	0
k__Bacteria|p__Firmicutes|c__CFGB9622	0.00875	0.00144	0	0.01121	0.00376	0.00058	0	0.00533	0.01173	0.0082	0	0.01164	0.00756	0.01727	0.01026	0.01163	0	0.00149	0.00868	0.00157	0.01113	0.00505	0.00137	0.00504	0.01116	0.01032	0.01865	0.00287	0.00415	0	0	0	0.00262	0.00146	0.00792	0.00112	0	0.00583	0.00781	0	0.01153	0.00388	0.00577	0.00905	0	0.00128	0.00366	0	0
k__Bacteria|p__Firmicutes|c__CFGB9827	0.0079	0	0	0.03451	0	0.00458	0.07086	0.05478	0	0.02542	0.01431	0.00043	0.00718	0	0.00024	0	0	0	0.02868	0	0	0	0.00148	0	0.01464	0.01255	0.03268	0.00131	0.0065	0.25994	0.01293	0	0.00052	0	0.04033	0.01158	0.01042	0.00481	0.01608	0.0019	0.00029	0.08127	0.03704	0.00985	0.03605	0.00416	0	0	0
k__Bacteria|p__Firmicutes|c__CFGB6645	0.00501	0.01397	0.02599	0.00766	0.13363	0.00533	0.00932	0.00248	0.00828	0.02089	0.01495	0	0.01577	0.02186	0.02623	0.02173	0.00358	0.04604	0.05246	0.00381	0.01683	0.00029	0.00489	0.0039	0.00316	0	0.07571	0.0423	0	0	0	0	0	0.00286	0	0	0	0	0	0	0	0	0	0.00505	0.01113	0.02407	0	0.03165	0
k__Bacteria|p__Firmicutes|c__CFGB9637	0.00486	0	0	0	0	0	0	0	0.02994	0	0	0.00803	0	0	0	0	0	0	0	0	0	0	0	0	0.42067	0.01653	0	0	0.04317	0	0	0	0	0	0.06995	0	0.00721	0.00676	0.01439	0	0.07906	0.03951	0.02133	0.03392	0.01775	0	0	0	0
k__Bacteria|p__Actinobacteria|c__Coriobacteriia	0.00421	0.11465	0.13286	0.74328	0.1593	0.27769	0.02863	0.0544	0.11003	0.03883	0.11852	0.23124	0.14357	0.08003	0.17374	0.08286	0.71825	0.06514	0.18265	0.30273	0.07998	0.10978	0.43362	0.13708	0.41473	0.21198	0.1463	0.1359	0.36468	0.21308	0.19839	0.4016	0.10972	0.47319	0.05403	0.64618	0.3438	0.8101	0.3626	0.34396	0.43006	0.15965	0.25747	0.20179	0.34368	0.16745	0.40874	0.09132	0.21423
k__Bacteria|p__Firmicutes|c__CFGB76320	0.00378	0	0.00787	0.03379	0.04541	0	0.00692	0	0	0.00835	0.00766	0	0.00724	0.00749	0.00144	0.00351	0	0	0.02643	0.0055	0	0.01389	0	0.00491	0	0	0.02443	0.00221	0	0	0	0	0	0.00039	0.0069	0.00077	0	0.00166	0.00305	0.00267	0	0	0.00238	0	0	0.0019	0	0.0043	0
k__Bacteria|p__Firmicutes|c__CFGB28980	0.00334	0	0	0	0	0	0.05054	0	0	0.11672	0.05194	0.0395	0	0	0	0.02539	0	0	0.18112	0.01816	0	0	0	0.08291	0.13984	0.04544	0	0.07914	0.12318	0	0.09603	0	0.18274	0.12936	0.40634	0.41253	0.02167	0.03544	0.03574	0.07043	0.01442	0.09308	0.24035	0.00467	0.3996	0.06246	0.0032	0.11244	0
k__Bacteria|p__Firmicutes|c__CFGB49426	0.00232	0.00223	0.00874	0.03362	0.05657	0.0134	0.02157	0.01355	0	0	0	0.00249	0.00557	0.0015	0	0	0	0.00588	0	0	0	0	0.00352	0.00423	0.03781	0.00455	0.05084	0.00601	0	0	0.5052	0	0	0	0.00041	0	0	0	0	0	0	0.99353	0.00825	0	0.06701	0.01145	0	0.00456	0
k__Bacteria|p__Firmicutes|c__CFGB11916	0.00175	0	0.01262	0	0	0	0	0	0	0.00356	0.00183	0	0	0	0	0	0	0	0	0	0	0.01326	0	0.02033	0	0	0	0	0.00307	0	0	0	0	0	0	0	0.04134	0.03035	0.02719	0.0003	0.02365	0	0.00105	0.02943	0	0.03353	0.00146	0.01424	0.01393
k__Bacteria|p__Firmicutes|c__CFGB10349	0.00099	0.00122	0	0	0	0	0.02936	0	0	0.06255	0	0.00203	0	0	0	0.00057	0	0.00361	0	0	0	0	0	0	0	0	0	0	0	0	0.00828	0	0	0	0.00693	0.01094	0	0.00093	0	0	0	0.04241	0	0	0	0	0	0	0
k__Bacteria|p__Firmicutes|c__CFGB9659|o__OFGB9659	24.2467	0	0.01228	0.01415	0	0	0.16512	0.07718	1.68526	0	0	0.66112	0.08611	0.0777	0.04628	0.1356	0.01523	0.00332	0	0	0.72489	0.042	0	0.04869	0.00178	0.00376	0.01269	0	0.01246	0	0	0.02995	0.01222	0	0.00362	0	0.00163	0	0	0.03685	0	0.00132	0.03475	1.17197	0.28224	0.03762	0.27271	0	0
k__Bacteria|p__Firmicutes|c__CFGB76077|o__OFGB76077	16.4622	0.64969	4.54862	2.74609	2.21448	0	0.34141	0.02294	3.46722	15.6791	0.25579	1.93535	0	1.97741	0	1.72349	0.01439	3.33397	0.27525	0	0.10025	0.00259	0.04305	0.0858	0.0986	0.08874	0.16913	0	6.86415	0.29542	0.4186	0.7207	0.98691	0.02483	0.04707	3.32739	0.01512	0.54416	0.68125	0.129	0.14393	4.13714	0.67321	0.36913	0.1258	0.05707	0.23431	0.07252	0
k__Bacteria|p__Bacteroidetes|c__Bacteroidia|o__Bacteroidales	12.5071	14.7215	10.9299	8.41188	6.89535	12.9957	9.05421	11.9148	17.482	8.64529	10.1097	13.1614	10.4169	13.092	18.9515	17.4069	7.53983	15.2651	14.7787	13.0897	10.7968	10.174	10.7901	10.2215	6.19325	6.65087	9.41399	9.39649	8.33285	21.7543	15.781	21.6671	25.2258	15.5731	14.5695	21.9495	10.1681	14.9114	11.4978	12.3617	29.0995	8.10733	8.26435	15.3271	5.43528	5.77522	9.49609	11.0909	6.02747
k__Bacteria|p__Firmicutes|c__Clostridia|o__Eubacteriales	9.94293	8.91619	12.3833	27.5591	13.795	29.877	22.0052	11.1372	12.17	23.6615	24.4678	12.3992	9.42924	9.53388	9.18848	12.3045	12.8355	18.8194	13.8972	6.41131	18.4768	9.93879	11.9905	10.141	15.6214	12.0215	22.6284	11.7525	33.1543	53.4894	25.7327	18.8274	21.905	35.0733	32.1477	27.1867	27.3073	25.7802	32.2503	37.2825	6.43074	43.9895	40.2446	27.0415	19.3407	14.0088	12.8345	7.76153	37.1017
k__Bacteria|p__Bacteria_unclassified|c__Bacteria_unclassified|o__Bacteria_unclassified	6.19738	0.14817	2.82551	0.42237	6.84694	0.05209	1.07954	4.9395	3.11082	0.15039	0.18883	2.61836	0.78662	0.5232	0.30318	0.30053	0.04773	0.10431	3.40819	1.28873	1.85152	0.03518	0.03132	0.0396	1.38987	1.2612	0.64059	0.42053	8.11925	0.79099	0.7803	0.04041	0.79831	0.20789	0.6098	1.32577	1.98333	0.24966	0.34381	0.16229	0.03981	1.38968	1.0929	0.72988	10.4192	0.32611	0.48576	0.49531	0.17417
k__Bacteria|p__Firmicutes|c__CFGB76355|o__OFGB76355	3.65057	1.63355	0	0.19786	0	0	0	0	0	0	0	0	0	0	0	0.00507	0	0	0	0	0	0	0	0	0.22629	0.00087	0.73049	0.00324	1.5358	0	0	0	0	0.02499	0.10925	0.33104	0.15975	0.0741	0.36396	0.00063	0.05063	0.41192	0.47556	0.27438	0.53267	0.64327	0.06647	0.05089	0
k__Bacteria|p__Bacteroidetes|c__CFGB76349|o__OFGB76349	2.30721	7.62746	5.72828	2.30017	4.97652	9.56585	4.38463	6.68146	6.79469	2.63282	5.61258	7.93852	9.87281	4.43877	4.56915	7.36045	10.2384	7.81634	6.57121	6.79165	15.8635	7.90621	9.61809	13.9086	12.2022	8.46854	6.35367	5.9139	9.48756	0	5.94544	10.6986	0	13.0604	9.80829	8.88639	16.0131	10.8807	15.932	0	0	3.56521	0.11725	19.0731	7.68336	5.21796	13.5912	4.86882	2.00352
k__Bacteria|p__Firmicutes|c__CFGB76235|o__OFGB76235	2.129	0.03728	0	0.24369	0	0	0	0	0.17092	0.78431	0.12012	0.07471	0.30024	0.14944	0.14158	0.07396	0.00404	0.01302	0	0.13032	0.30033	0.26971	0.0474	0.20514	0.11398	0.1668	1.34531	0.14689	0.49279	0.00635	0.18276	0	0	0	0	0	0	0.06364	0.16286	0.0533	0.00494	0.0344	0.07278	0.3649	0.68005	0.15222	0	0.12928	0
k__Bacteria|p__Firmicutes|c__Bacilli|o__Lactobacillales	1.38598	28.6985	16.8891	21.3798	26.7369	3.09081	17.9136	24.5528	22.9607	10.4746	13.5428	14.6083	35.2239	35.4705	14.4843	18.181	31.2597	31.2681	8.39206	32.772	24.0811	31.2177	29.5248	19.8121	17.4851	40.3509	21.9311	41.2596	1.56016	0.88805	7.73958	2.46429	0.40696	1.23717	2.12593	0.8121	10.4132	5.26157	4.27468	2.80301	0.69404	19.1493	17.5588	2.15584	12.4808	26.7741	16.4692	29.6512	12.8701
k__Bacteria|p__Bacteroidetes|c__CFGB642|o__OFGB642	1.20543	22.9299	20.7608	12.1136	18.5388	19.0297	19.297	15.4024	9.27344	13.0181	16.1419	22.711	14.5078	15.416	27.2315	14.2089	12.7129	7.80108	21.7989	20.3014	9.77161	19.9811	15.0377	25.4187	13.7915	16.1633	17.2756	16.3161	1.76183	0	20.4586	0	0	11.4185	13.4341	0	11.9459	9.38492	2.28639	0	0	0	0	0	5.2533	9.84308	2.80895	17.7601	12.4418
k__Bacteria|p__Bacteroidetes|c__CFGB74567|o__OFGB74567	1.00596	0.0002	0	0.63028	0	0.09083	0	0	0	0	0	0	0	0	0	0	6.34154	1.32401	0	0	0.72763	0	1.3609	0.00349	0.13875	0	0	0	0.94314	2.57952	0	7.9216	13.1193	0.2343	0	8.47233	0	0	2.81196	5.999	7.2742	0.99106	1.71056	2.29535	5.87531	0.82471	5.23301	1.09516	0
k__Bacteria|p__Firmicutes|c__CFGB9382|o__OFGB9382	0.89496	0.98356	4.24028	2.82726	5.60975	6.52024	2.24549	2.37274	2.17368	5.91834	3.57658	3.1459	1.48867	3.42742	4.62071	5.60402	4.03602	0.95853	3.15306	1.47374	2.67052	4.91272	5.29525	6.23869	0.98283	0.35627	2.74569	3.32912	4.8787	0	2.89708	2.23141	0	2.96512	4.3778	3.8575	4.62555	4.15214	14.0187	19.0107	29.3469	2.62936	10.2825	14.2084	2.89735	3.27638	3.50494	3.45634	2.82659
k__Bacteria|p__Bacteroidetes|c__CFGB4425|o__OFGB4425	0.6912	3.7249	3.6086	4.35741	3.99464	7.47247	1.86756	2.43163	5.19461	2.02091	3.4245	4.39812	3.80946	3.81861	10.4899	6.0427	5.47387	3.01089	5.5586	4.68009	4.25501	4.25862	3.13678	6.44078	4.38969	3.09921	4.77062	3.38042	4.26529	0	1.7751	0	0	0	2.7331	0	5.99215	12.1412	1.70695	5.30954	0	0	3.20065	0	3.25928	2.92636	2.81259	4.83404	3.63712
k__Bacteria|p__Proteobacteria|c__Gammaproteobacteria|o__Enterobacterales	0.54403	0.02692	0	0	0	0.01472	0.33203	0.1545	0.01936	0	0	0	0.00083	0.02453	0.0322	0	0.05472	0	0	0.18247	0	0	0.01531	0	0.03607	0.113	0	0.00037	0.17001	0.03446	0	0	0	0.06394	0.00855	0	0	0	0	0	0	0.00525	0.0007	0	0	0	0	0	0.12379
k__Bacteria|p__Deferribacteres|c__Deferribacteres|o__Deferribacterales	0.47843	0.03464	0.08077	1.01576	0.15349	0.02908	1.14045	0.19895	0.13887	1.87631	0.5053	0.07295	0.20149	0.07408	0.05388	0.1126	0.02268	0.06049	0.43217	0.05256	0.05233	0.06011	0.02434	0.07176	0.04244	0.06601	1.95073	0.02862	0.24757	0.52866	0.2356	0.04301	0.45867	0.10144	0.31069	0.08162	0.08654	0.02563	0.0597	0.0376	0.03105	0.49502	0.08007	0.06948	0.98921	0.06478	0.0298	0.16074	0.04983
k__Bacteria|p__Firmicutes|c__CFGB9589|o__OFGB9589	0.40271	0.02113	0.21128	0.13326	0.10118	0.0012	0.47141	0.2946	0.01969	0.23194	0	0.00413	0.04139	0	0.0217	0.16715	0	0.00848	0.01315	0	0.10945	0	0.04149	0.00355	0	0	0.00342	0.0199	0.11174	0.24216	0.00694	0.01459	0.04887	0.01184	0.27818	0.01234	0.0043	0	0	0	0	0.11963	0.02854	0	0.01786	0.00044	0	0.00369	0
k__Bacteria|p__Firmicutes|c__CFGB1437|o__OFGB1437	0.3471	1.75503	1.518	3.30025	1.50269	7.61697	0.61004	0.38275	4.35041	0.56342	0.71492	4.43823	2.45144	1.94678	2.83878	1.88059	1.93582	3.02979	2.21217	2.84146	1.9112	2.28469	5.35244	1.80931	0.64344	0.70642	1.31464	1.54236	2.8215	0.96987	3.43252	6.67161	5.91867	3.32107	2.58508	6.29917	0.89334	0.93899	2.45246	1.65681	5.49086	1.64021	1.47439	2.40519	1.6083	0.15217	2.82445	1.54883	2.89052
k__Bacteria|p__Firmicutes|c__CFGB76074|o__OFGB76074	0.29682	0.01456	0.21427	0.21323	0	0	0.41478	0.31782	0	0	0.03262	0.00365	0.04264	0.05545	0	0.01405	0	0.10149	0.23246	0.04412	0.10937	0.38323	0.05599	0.43388	0.12532	0.12909	0.03186	0.00456	0.09713	0.00204	0.23974	0	0.09057	0.09762	2.45329	1.00475	0.11724	0.08755	0.70573	0.15228	0.0859	0.2567	0.15974	0.02255	0.21134	0.00884	0	0.01718	0
k__Bacteria|p__Candidatus_Saccharibacteria|c__CFGB8157|o__OFGB8157	0.25	0.02861	0.09739	0.03322	0.33564	0.0005	0.12355	0.1329	0.03281	0.09562	0.01669	0.04112	0.01521	0.01499	0.00842	0.04252	0.00243	0.01633	0.05395	0.01	0.1314	0.06223	0.03755	0.04053	0.04811	0.02929	0.10567	0.06397	0.0277	0	0.15427	0.00274	0.49079	0.03632	0.05008	0.03516	0.08438	0.01543	0.02613	0.00191	0.02731	0.00704	0.06654	0.01101	0.03623	0.02222	0.00275	0.0651	0.03459
k__Bacteria|p__Firmicutes|c__CFGB8152|o__OFGB8152	0.19249	0.05509	0.12704	0.05336	0.37641	0.02339	0.23442	0.08362	1.04913	0.1986	0	0.50754	0.05328	0.02911	0.01016	0.0784	0.00133	0	0.10344	0.01683	0.17357	0.1963	0.00763	0.12256	0.02046	0.02023	0.18484	0.01786	0.18314	0	0.10173	0.00216	0.01556	0.02877	0.04234	0.10073	0.00201	0.02335	0.06365	0.02287	0.2955	0.15645	1.24596	0.07244	0.03314	0.09539	0	0.14182	0
k__Bacteria|p__Bacteroidetes|c__CFGB75970|o__OFGB75970	0.16749	0.57019	0.31683	0.42975	0.3687	0.24266	0.52196	0.34791	0.41028	0	0	0.43263	0	0.32003	0	0.47649	0.43968	0.30108	0.46147	0.65749	0.18966	0.48374	0.17117	0.8126	0.27156	0.32556	0.87955	0.4431	0	0	0	0	0	0	0	0	0	0	0.51072	2.97376	4.35326	0	0.88669	2.00565	0.16618	0.2324	0.21399	0.30874	0.35363
k__Bacteria|p__Firmicutes|c__Clostridia|o__Clostridiales	0.16043	1.67218	1.57054	0.89965	0.54987	0.00149	1.31365	1.98815	1.64014	2.09147	3.23979	1.78192	1.29486	1.6877	0.60112	1.86596	0.78181	0.9256	3.02575	0.60532	0.68099	1.27224	0.98958	0.34184	3.76106	0.36152	0.33389	0.31639	1.54182	0.00906	4.42219	2.12967	3.35419	2.507	0.53799	0.35907	1.78376	4.31691	0.59379	2.18869	5.09352	0.97524	3.82967	1.66603	3.32181	2.08721	1.35458	0.83177	0.41582
k__Bacteria|p__Bacteria_unclassified|c__CFGB76064|o__OFGB76064	0.15287	0.48701	0.10448	0.02118	0.24019	0.01471	0.90375	0.33815	0.05383	0	0.56866	0.09748	0.00251	0.0789	0.00039	0.06888	0.05671	0.12363	0.2065	0.00055	0.70988	0.02	0.00404	0.01725	0.61754	0.04777	0.45166	0.07529	0.10143	0	0.01078	0.01357	0.06294	0.38372	0.42485	0.64055	1.49949	0.02143	0.08025	0.00522	0.01371	0.41978	0.01064	0.03142	0.01148	0.23663	0.00379	0.91994	0
k__Bacteria|p__Firmicutes|c__CFGB76293|o__OFGB76293	0.14833	0.01777	0	0	0	0	0.11693	0	0.012	0.02631	0.03507	0.02569	0	0	0	0.00165	0.00476	0.15446	0	0	0.00498	0	0	0.02907	0.07349	0.01706	0.01131	0	0.21251	0	0	0	0	0.00957	0	0.02624	0	0.03792	0	0.00097	0	0.12186	0.01587	0	0.02705	0.00832	0.00355	0.00643	0
k__Bacteria|p__Firmicutes|c__CFGB73530|o__OFGB73530	0.1447	0	0.07175	0.15019	0.37256	0.05518	0	0	0.07483	0.30735	0.03883	0.08176	0.00874	0	0	0	0	0	0.24763	0	0	0	0	0	0.00235	0.07774	0	0	0.61219	0	0.00637	0.00546	0.02056	0.0382	0	0	0.02251	0.03292	0.02283	0.06935	0	0.04773	0.11261	0.00689	0	0.0117	0	0	0.40041
k__Bacteria|p__Firmicutes|c__CFGB9660|o__OFGB9660	0.1356	0	0.00475	0.80489	0.06342	0	0	0	0.03513	0	0	0.0358	0.08461	0.48405	0	0.32757	0	0	0	0	0	0	0.001	0	0	0	0.0476	0	0.11005	0	0.14429	0	0	0.14077	0.14146	0	0	0	0.03192	0	0	0.10867	0.07	0	0.03928	0.00059	0.00235	0	0
k__Bacteria|p__Firmicutes|c__Negativicutes|o__Selenomonadales	0.1342	0.44662	0.74528	0.18419	0.41906	0.15689	0.64089	0.84351	0.36022	0.45034	0.45971	0.34251	0.26331	0.19799	0.39491	0.33993	0.24313	0.1087	0.49719	0.23953	0.28129	0.54351	0.3902	0.68502	0.30852	0.15363	0.31799	0.38682	0.13889	0	0.23721	0	0	0.23511	0.2253	0.00468	0.30378	0.54635	0.31285	0.62587	0	0.06737	0.1265	0	0.55932	0.24176	0.60732	0.42543	0.1351
k__Bacteria|p__Firmicutes|c__CFGB1260|o__OFGB1260	0.12805	0.00231	0.24439	0.09904	0.19443	0.37367	0.19372	0.24486	0.25043	0.1098	0.07622	0.13658	0.16956	0.29338	0.31916	0.42594	0.08261	0.15789	0.05052	0.08752	0.11571	0.05054	0.08599	0.05173	0.08622	0.0572	0.24605	0.14484	0.0814	0.25769	0.1933	0.13056	0.23722	0.31677	0.25896	0.14127	0.13075	0.16285	0.39417	0.2389	0.1458	0.08442	0.27446	0.33841	0.02858	0.07322	0.05939	0.02191	0.12685
k__Bacteria|p__Firmicutes|c__CFGB76236|o__OFGB76236	0.09875	0.05392	0.21459	0.0424	0.73687	0.02684	0	0	0.01247	0	0.12318	0.08072	0.13926	0.18943	0.14954	0.13916	0.011	0.17141	0.38269	0.00584	0.07006	0	0	0.50384	0.84635	0.1618	0.26589	0.11155	0.08167	0	0.02144	0.01584	0.48933	0.0727	0.02229	0.06928	0	0.07042	0.13689	0.04496	0.00448	0.02049	0.2213	0.02222	0.14777	0.108	0.02348	0.19391	0
k__Bacteria|p__Firmicutes|c__CFGB76272|o__OFGB76272	0.08776	0	0	0	0	0	0.04649	0	0	0	0	0	0	0	0	0	0	0	0	0	0	0	0	0	0	0.01336	0	0	0.15603	0	0	0	0	0	0	0	0	0	0	0	0	0	0	0	0	0	0	0	0
k__Bacteria|p__Bacteroidetes|c__CFGB8118|o__OFGB8118	0.08	0	0	0	0	0	0	0	0	0	0	0	0	0	0	0	0	0	1.72628	0.27163	0	0	0.29087	0	0	0	0	0	0.08191	0	0	0.00731	0	0.09448	0.42197	1.57966	0	0	0	0.03899	0	0	0.20388	0	0	0	0	0	0
k__Bacteria|p__Firmicutes|c__Bacilli|o__Bacillales	0.07927	0.86312	1.69193	0.02516	0.54653	0	0.20813	0.21703	0.99108	1.05723	0.22325	0.00979	0.02699	0.18488	0.00405	0.99813	0.02127	0.23317	0	0.0274	0.11699	0	0.04699	0	0.2235	0.1494	0.41878	0.30887	0.37123	0	0	0	0	0.10825	0.0073	0.04077	0.0513	0.1034	0	0.09414	0.01663	0.3146	0	0	0.08946	0.23607	0.00724	0.29632	0
k__Bacteria|p__Proteobacteria|c__CFGB2404|o__OFGB2404	0.07792	0.0511	0.00435	0	0	0	0.06204	0	0.12311	0	0.11869	0	0	0	0	0	0.04472	0.00099	0	0.03749	0	0	0	0	0	0	0	0	0.09699	0.79562	0.07348	0.50733	1.35215	0.00281	1.60681	0.54333	0.29255	0	0.16726	0.03947	0.63591	0.23332	0.01281	0.08587	0	0.02737	0.03006	0.01578	0
k__Bacteria|p__Firmicutes|c__CFGB9511|o__OFGB9511	0.07034	0	0	0	0	0	0	0	0	0	0	0	0	0.00167	0	0.01234	0	0	0	0	0.00045	0.01546	0.00332	0	0	0	0	0.00063	0.0086	0	0	0.00133	0.0141	0.02672	0	0	0	0.06364	0	0.06707	0.01114	0	0.01341	0	0	0	0	0.00134	0
k__Bacteria|p__Proteobacteria|c__Betaproteobacteria|o__Burkholderiales	0.06205	0.04027	0.104	0.13169	0.08058	0.17175	0.0371	0.06824	0.11446	0.26391	0.31559	0.68176	0.25085	0.02192	0.12724	0.32881	0.50889	0.11793	0.23304	0.18544	0.1366	0.17142	0.22303	0.0791	0.08977	0.02143	0.11166	0.13624	0.29387	1.74459	0.77457	1.85747	0.82308	1.13981	0.4125	0.49573	0.25505	0.26087	0.11107	0.58191	0.47288	0.15474	0.33598	0.08744	1.34847	1.18109	1.3625	0.7279	0.80833
k__Bacteria|p__Firmicutes|c__CFGB76071|o__OFGB76071	0.05234	0.02377	0	0	0	0	0	0	0.00119	0	0	0	0.00427	0	0	0	0	0.05043	0.04481	0	0	0.00378	0	0.001	0.02175	0.00703	0.00803	0.00874	0	0	0.05419	0	0.08327	0	0.00247	0.01163	0	0.00181	0	0.0034	0.01866	0	0.04557	0	0.02478	0.03291	0	0.00912	0
k__Bacteria|p__Firmicutes|c__CFGB76144|o__OFGB76144	0.04965	0.01177	0.07173	0.18544	0.21053	0.00664	0.07524	0.05415	0.08883	0.10297	0.06593	0.00471	0	0	0	0	0.00196	0.04028	0.00938	0	0.01473	0	0	0	0.01097	0.03873	0.04965	0	0.082	0.06725	0	0.03353	0.00562	0.01326	0.30753	0.52165	0	0.01164	0	0.00626	0.00401	0.06776	0.03522	0	0.11469	0.00806	0.0273	0.01615	0
k__Bacteria|p__Proteobacteria|c__Deltaproteobacteria|o__Desulfovibrionales	0.0476	0	0.05661	0.13686	0.12698	0.02418	0.05226	0.21956	0.05642	0.07885	0.23582	0.06109	0.07205	0.07018	0.03885	0.06905	0.05183	0.05298	0.17829	0.01886	0.02928	0.02689	0.00796	0.01278	0.1257	0.04823	0.37655	0.03551	0.19996	0.03045	0.09652	0.10041	0.27249	0.16164	0.07974	0.05529	0.37792	0.2681	0.18245	0.24265	0.85962	0.11743	0.12042	0.11007	0.00385	0.03344	0.01994	0.00592	0
k__Bacteria|p__Firmicutes|c__CFGB9773|o__OFGB9773	0.0474	0.3506	0.10408	0.0341	0.05676	0.01926	0	0	0.15062	0.0087	0.01422	0.06051	0.03659	0.08071	0.0274	0.04678	0.11257	0.04977	0.05907	0.0098	0.26371	0.11653	0.01226	0.17676	0.1257	0.07119	0.05394	0.00741	0.79006	0.01115	0.00514	0.00044	0.00821	0.03432	0.05989	0.07059	0.01056	0.01033	0.00722	0	0.24484	0.00546	0.0027	0.03499	0.15012	0.07105	0.00154	0.24247	0.04271
k__Bacteria|p__Firmicutes|c__CFGB76308|o__OFGB76308	0.0446	0	0	0.02258	0	0.00052	0	0	0	0	0	0	0.0004	0	0	0	0	0.01486	0.00129	0	0.03402	0.02833	0.06334	0	0	0.03955	1.11049	0.00905	5.61676	0	0.25982	0	0	0	3.74494	2.54662	0	0	0.56492	0.07398	0.77594	0.50757	1.27826	0.20933	0.11667	0	0.00656	0	0.00098
k__Bacteria|p__Firmicutes|c__CFGB10667|o__OFGB10667	0.04234	0.00534	0.30876	0.05198	0.65954	0.06703	0.02692	0.02603	0.0192	0.04115	0.043	0.00517	0.07844	0.04133	0.06382	0.00306	0	0.00644	0.16997	0.03261	0.21697	0.02134	0.08044	0.02484	0.00904	0.00775	0.30259	0.0527	0.0575	0	0.06834	0	0.19245	0.08702	0.03106	0.06583	0	0	0.01258	0.00425	0	0.08987	0.00347	0	0.02585	0	0.00165	0.00237	0
k__Bacteria|p__Firmicutes|c__CFGB76170|o__OFGB76170	0.03763	0	0	0	0	0	0	0	0	0	0	0	0	0.07508	0	0.13713	0.29966	0.1419	1.08239	0.63536	0.08979	0	0	0	0.10369	0.20063	0	0	0.70118	0	0	0	0	0	0.05295	0.60444	0	0	0	0	0.03441	0.79355	0	0.57995	0.00807	0	0.09242	0.01482	0
k__Bacteria|p__Firmicutes|c__CFGB75721|o__OFGB75721	0.02457	0	0.76192	0.46228	0	0.61164	0	0	0.32964	0.42516	0.30933	0.20685	0.57791	0.34763	1.18353	0.62534	0.40113	0.21954	0.30049	0.44627	0.29471	0.93106	0.20283	0.24906	0.42585	0.61095	0.47471	0.70629	0.18747	0.07312	0.6097	1.45736	0.86532	0.76386	0.39578	0.46658	0.77174	0.83886	0.40682	0.71013	1.03392	0.07495	0.10353	0.30694	0.41871	0.18695	0.43272	0.31321	0.03133
k__Bacteria|p__Firmicutes|c__CFGB28941|o__OFGB28941	0.02343	0	0	0.02375	0	0	0	0	0.01763	0	0	0.00037	0	0	0	0	0	0	0.00656	0.00097	0	0	0	0.00506	0.0003	0.00413	0	0	0	0	0	0	0	0	0.02525	0	0	0	0	0	0	0	0.00421	0	0	0.001	0	0.00026	0
k__Bacteria|p__Bacteria_unclassified|c__CFGB76313|o__OFGB76313	0.0162	0.00325	0	0	0	0	0	0	0	0	0	0	0	0	0	0	0	0.03366	0	0	0	0	0	0	0	0.00016	0	0	0.00787	0	0	0	0	0	0	0	0.00362	0	0.03611	0	0	0.03795	0	0	0.02	0.00461	0	0	0
k__Bacteria|p__Firmicutes|c__CFGB76790|o__OFGB76790	0.01614	0	0.00505	0.02514	0.01307	0	0.02839	0.0199	0	0.00357	0.01349	0	0	0	0	0	0	0	0.00409	0	0.00027	0	0	0	0	0	0.01762	0	0	0	0	0	0	0.00094	0.00809	0.00194	0	0	0	0	0	0.001	0.00076	0.00108	0.02393	0	0.00088	0	0
k__Bacteria|p__Firmicutes|c__CFGB10344|o__OFGB10344	0.01157	0.00453	0.00373	0.89412	0	0.02732	0.01275	0	0.01744	0	0	0.11855	0.24614	1.11587	0.31988	0.25661	0	0	0.58232	0.5656	0.04014	0	0.05441	0.01389	0.36382	0.87371	0.00238	0.01806	0.19333	0	0.57931	0.08258	0.23406	0.03661	0	0.4914	0.01466	0.02388	0.12753	0.13049	0.08231	0.01157	0.04638	0.34023	0.02813	0.00346	0	0.03814	0
k__Bacteria|p__Firmicutes|c__CFGB72939|o__OFGB72939	0.01157	0.11474	0.16993	0.20025	0.1597	0.3068	0.1017	0.08636	0.17938	0.13579	0.10598	0.24221	0.1408	0.16388	0.19583	0.16464	0.0896	0.10949	0.05044	0.06566	0.13812	0.14626	0.2011	0.14057	0.01285	0.06902	0.28553	0.17856	0.4067	0.15957	0.43886	0.75489	0.74752	0.31118	0.31302	0.37171	0.08811	0.1014	0.17292	0.33076	0.47104	0.11626	0.30449	0.17968	0.13615	0.03787	0.12082	0.13757	0.16485
k__Bacteria|p__Firmicutes|c__CFGB76124|o__OFGB76124	0.01104	0.01385	0	0	0	0	0	0	0.00278	0	0	0	0	0	0	0	0	0	0.0268	0.00722	0	0	0	0	0	0	0.00725	0	0	0	0.00102	0	0	0.01915	0	0	0.03618	0.00227	0	0	0	0.07614	0	0	0	0.00641	0	0.02289	0
k__Bacteria|p__Firmicutes|c__CFGB72709|o__OFGB72709	0.00891	0	0	0.0077	0	0	0	0	0	0	0	0	0	0	0	0	0	0	0	0	0	0	0	0	0	0	0	0	0	0.00535	0	0	0	0.04608	0	0	0	0.008	0	0	0	0.06389	0	0.00744	0.03055	0.02056	0	0.00437	0
k__Bacteria|p__Firmicutes|c__CFGB9622|o__OFGB9622	0.00875	0.00144	0	0.01121	0.00376	0.00058	0	0.00533	0.01173	0.0082	0	0.01164	0.00756	0.01727	0.01026	0.01163	0	0.00149	0.00868	0.00157	0.01113	0.00505	0.00137	0.00504	0.01116	0.01032	0.01865	0.00287	0.00415	0	0	0	0.00262	0.00146	0.00792	0.00112	0	0.00583	0.00781	0	0.01153	0.00388	0.00577	0.00905	0	0.00128	0.00366	0	0
k__Bacteria|p__Firmicutes|c__CFGB9827|o__OFGB9827	0.0079	0	0	0.03451	0	0.00458	0.07086	0.05478	0	0.02542	0.01431	0.00043	0.00718	0	0.00024	0	0	0	0.02868	0	0	0	0.00148	0	0.01464	0.01255	0.03268	0.00131	0.0065	0.25994	0.01293	0	0.00052	0	0.04033	0.01158	0.01042	0.00481	0.01608	0.0019	0.00029	0.08127	0.03704	0.00985	0.03605	0.00416	0	0	0
k__Bacteria|p__Firmicutes|c__Clostridia|o__Clostridia_unclassified	0.00688	0.02707	0.13073	0.20053	0.11322	0.06761	0.02865	0.01054	0.08649	0.044	0.08905	0.18284	0.04432	0.2265	0.0297	0.03468	0.05287	0.09385	0.06301	0.03041	0.07027	0.07084	0.06652	0.0711	0.21244	0.07002	0.1218	0.03346	0.05201	0.00454	0.12269	0.25203	0.21489	0.05797	0.07338	0.14237	0.27535	0.12717	0.0228	0.1782	0.10636	0.0964	0.01948	0.04059	0.11909	0.26102	0.17519	0.14815	0.01023
k__Bacteria|p__Firmicutes|c__CFGB6645|o__OFGB6645	0.00501	0.01397	0.02599	0.00766	0.13363	0.00533	0.00932	0.00248	0.00828	0.02089	0.01495	0	0.01577	0.02186	0.02623	0.02173	0.00358	0.04604	0.05246	0.00381	0.01683	0.00029	0.00489	0.0039	0.00316	0	0.07571	0.0423	0	0	0	0	0	0.00286	0	0	0	0	0	0	0	0	0	0.00505	0.01113	0.02407	0	0.03165	0
k__Bacteria|p__Firmicutes|c__CFGB9637|o__OFGB9637	0.00486	0	0	0	0	0	0	0	0.02994	0	0	0.00803	0	0	0	0	0	0	0	0	0	0	0	0	0.42067	0.01653	0	0	0.04317	0	0	0	0	0	0.06995	0	0.00721	0.00676	0.01439	0	0.07906	0.03951	0.02133	0.03392	0.01775	0	0	0	0
k__Bacteria|p__Actinobacteria|c__Coriobacteriia|o__Eggerthellales	0.00421	0.09638	0.1151	0.73075	0.15723	0.213	0.02863	0.05414	0.09426	0.03883	0.08445	0.12348	0.12487	0.07676	0.12283	0.0715	0.22782	0.06514	0.15908	0.28691	0.06346	0.08611	0.38325	0.10848	0.40869	0.20615	0.13976	0.11316	0.36049	0.11598	0.18543	0.33081	0.10065	0.43603	0.05162	0.61807	0.31706	0.78637	0.3626	0.31628	0.3945	0.15965	0.24808	0.18626	0.27335	0.13366	0.3473	0.06536	0.14932
k__Bacteria|p__Firmicutes|c__CFGB76320|o__OFGB76320	0.00378	0	0.00787	0.03379	0.04541	0	0.00692	0	0	0.00835	0.00766	0	0.00724	0.00749	0.00144	0.00351	0	0	0.02643	0.0055	0	0.01389	0	0.00491	0	0	0.02443	0.00221	0	0	0	0	0	0.00039	0.0069	0.00077	0	0.00166	0.00305	0.00267	0	0	0.00238	0	0	0.0019	0	0.0043	0
k__Bacteria|p__Firmicutes|c__CFGB28980|o__OFGB28980	0.00334	0	0	0	0	0	0.05054	0	0	0.11672	0.05194	0.0395	0	0	0	0.02539	0	0	0.18112	0.01816	0	0	0	0.08291	0.13984	0.04544	0	0.07914	0.12318	0	0.09603	0	0.18274	0.12936	0.40634	0.41253	0.02167	0.03544	0.03574	0.07043	0.01442	0.09308	0.24035	0.00467	0.3996	0.06246	0.0032	0.11244	0
k__Bacteria|p__Firmicutes|c__CFGB49426|o__OFGB49426	0.00232	0.00223	0.00874	0.03362	0.05657	0.0134	0.02157	0.01355	0	0	0	0.00249	0.00557	0.0015	0	0	0	0.00588	0	0	0	0	0.00352	0.00423	0.03781	0.00455	0.05084	0.00601	0	0	0.5052	0	0	0	0.00041	0	0	0	0	0	0	0.99353	0.00825	0	0.06701	0.01145	0	0.00456	0
k__Bacteria|p__Firmicutes|c__CFGB11916|o__OFGB11916	0.00175	0	0.01262	0	0	0	0	0	0	0.00356	0.00183	0	0	0	0	0	0	0	0	0	0	0.01326	0	0.02033	0	0	0	0	0.00307	0	0	0	0	0	0	0	0.04134	0.03035	0.02719	0.0003	0.02365	0	0.00105	0.02943	0	0.03353	0.00146	0.01424	0.01393
k__Bacteria|p__Firmicutes|c__CFGB10349|o__OFGB10349	0.00099	0.00122	0	0	0	0	0.02936	0	0	0.06255	0	0.00203	0	0	0	0.00057	0	0.00361	0	0	0	0	0	0	0	0	0	0	0	0	0.00828	0	0	0	0.00693	0.01094	0	0.00093	0	0	0	0.04241	0	0	0	0	0	0	0
k__Bacteria|p__Firmicutes|c__CFGB9659|o__OFGB9659|f__FGB9659	24.2467	0	0.01228	0.01415	0	0	0.16512	0.07718	1.68526	0	0	0.66112	0.08611	0.0777	0.04628	0.1356	0.01523	0.00332	0	0	0.72489	0.042	0	0.04869	0.00178	0.00376	0.01269	0	0.01246	0	0	0.02995	0.01222	0	0.00362	0	0.00163	0	0	0.03685	0	0.00132	0.03475	1.17197	0.28224	0.03762	0.27271	0	0
k__Bacteria|p__Firmicutes|c__CFGB76077|o__OFGB76077|f__FGB76077	16.4622	0.64969	4.54862	2.74609	2.21448	0	0.34141	0.02294	3.46722	15.6791	0.25579	1.93535	0	1.97741	0	1.72349	0.01439	3.33397	0.27525	0	0.10025	0.00259	0.04305	0.0858	0.0986	0.08874	0.16913	0	6.86415	0.29542	0.4186	0.7207	0.98691	0.02483	0.04707	3.32739	0.01512	0.54416	0.68125	0.129	0.14393	4.13714	0.67321	0.36913	0.1258	0.05707	0.23431	0.07252	0
k__Bacteria|p__Bacteroidetes|c__Bacteroidia|o__Bacteroidales|f__Prevotellaceae	7.05027	10.6802	6.60755	3.62151	4.22252	8.50613	4.50959	5.82011	9.3454	6.05343	3.02599	6.26916	4.36254	5.48019	11.3083	6.97299	2.5561	8.89902	1.54797	5.28986	3.94535	4.5545	3.01154	4.50953	1.64026	3.07633	4.99843	5.4191	0	0	5.66148	0	0	0	0	0	0	5.23614	0	0	0	0	0	0	0.50144	1.76245	1.48745	6.83524	2.62721
k__Bacteria|p__Bacteria_unclassified|c__Bacteria_unclassified|o__Bacteria_unclassified|f__Bacteria_unclassified	6.19738	0.14817	2.82551	0.42237	6.84694	0.05209	1.07954	4.9395	3.11082	0.15039	0.18883	2.61836	0.78662	0.5232	0.30318	0.30053	0.04773	0.10431	3.40819	1.28873	1.85152	0.03518	0.03132	0.0396	1.38987	1.2612	0.64059	0.42053	8.11925	0.79099	0.7803	0.04041	0.79831	0.20789	0.6098	1.32577	1.98333	0.24966	0.34381	0.16229	0.03981	1.38968	1.0929	0.72988	10.4192	0.32611	0.48576	0.49531	0.17417
k__Bacteria|p__Firmicutes|c__Clostridia|o__Eubacteriales|f__Lachnospiraceae	4.98874	7.45487	9.07377	18.1161	11.323	29.0778	12.4228	7.25525	9.72893	14.8439	16.1776	8.92259	5.75597	7.51394	8.54585	10.2378	9.96928	15.358	8.57901	5.10031	13.462	6.70462	10.0809	8.74774	8.59447	6.94878	11.8318	9.13072	22.1381	38.8424	16.2555	9.49287	3.20823	18.6298	20.1143	8.26152	17.4994	12.279	20.0053	22.0123	0.98624	30.824	28.6527	21.0504	11.1958	6.47669	9.04833	4.43992	35.9657
k__Bacteria|p__Bacteroidetes|c__Bacteroidia|o__Bacteroidales|f__Bacteroidaceae	4.02428	1.51288	1.79431	1.34147	0.99341	0.95131	1.65353	1.68689	4.42036	0.74441	1.14695	1.6707	3.71822	4.86901	3.13294	4.18074	1.11315	1.48243	8.82389	4.47761	2.67826	1.9034	2.37811	1.39852	1.80871	1.04005	1.98696	0.93238	4.81611	18.9183	6.41252	12.1817	14.458	8.4273	8.09599	18.6136	3.28743	4.37026	4.28562	5.43547	15.9585	5.70184	6.11997	7.76149	1.27295	0.77807	2.04806	0.78423	1.84667
k__Bacteria|p__Firmicutes|c__CFGB76355|o__OFGB76355|f__FGB76355	3.65057	1.63355	0	0.19786	0	0	0	0	0	0	0	0	0	0	0	0.00507	0	0	0	0	0	0	0	0	0.22629	0.00087	0.73049	0.00324	1.5358	0	0	0	0	0.02499	0.10925	0.33104	0.15975	0.0741	0.36396	0.00063	0.05063	0.41192	0.47556	0.27438	0.53267	0.64327	0.06647	0.05089	0
k__Bacteria|p__Firmicutes|c__Clostridia|o__Eubacteriales|f__Oscillospiraceae	2.82455	0.24206	2.40948	7.82319	1.97374	0.58307	5.98084	2.26988	1.4581	3.02418	5.43767	2.64373	1.72364	0.96287	0.27303	0.65103	1.11546	1.63112	2.79706	0.72865	4.3599	1.63315	0.53614	0.57819	5.2151	3.57048	10.3377	2.29939	9.85727	2.35046	4.07331	2.4794	12.0142	11.2037	6.50583	14.3713	3.38485	3.60205	9.17789	7.29659	1.9734	8.45568	6.30353	2.29712	4.18493	3.64553	1.72341	2.13734	0.44029
k__Bacteria|p__Bacteroidetes|c__CFGB76349|o__OFGB76349|f__FGB76349	2.30721	7.62746	5.72828	2.30017	4.97652	9.56585	4.38463	6.68146	6.79469	2.63282	5.61258	7.93852	9.87281	4.43877	4.56915	7.36045	10.2384	7.81634	6.57121	6.79165	15.8635	7.90621	9.61809	13.9086	12.2022	8.46854	6.35367	5.9139	9.48756	0	5.94544	10.6986	0	13.0604	9.80829	8.88639	16.0131	10.8807	15.932	0	0	3.56521	0.11725	19.0731	7.68336	5.21796	13.5912	4.86882	2.00352
k__Bacteria|p__Firmicutes|c__CFGB76235|o__OFGB76235|f__FGB76235	2.129	0.03728	0	0.24369	0	0	0	0	0.17092	0.78431	0.12012	0.07471	0.30024	0.14944	0.14158	0.07396	0.00404	0.01302	0	0.13032	0.30033	0.26971	0.0474	0.20514	0.11398	0.1668	1.34531	0.14689	0.49279	0.00635	0.18276	0	0	0	0	0	0	0.06364	0.16286	0.0533	0.00494	0.0344	0.07278	0.3649	0.68005	0.15222	0	0.12928	0
k__Bacteria|p__Firmicutes|c__Bacilli|o__Lactobacillales|f__Lactobacillaceae	1.38598	28.644	16.8496	21.3621	26.7369	3.03135	17.9136	24.5528	22.9607	10.064	13.5292	14.6083	35.1738	35.4654	14.3321	18.181	31.2339	31.2681	8.39206	32.7244	24.0811	31.2177	29.495	19.8121	17.4803	40.3163	21.9189	41.2596	1.56016	0.8758	7.73368	2.45946	0.37765	1.23223	2.12593	0.80395	10.4132	5.26157	4.27468	2.80301	0.69404	19.1493	17.5569	2.15584	12.4808	26.7741	16.4672	29.6469	12.6677
k__Bacteria|p__Actinobacteria|c__Actinomycetia|o__Micrococcales|f__Brevibacteriaceae	1.26791	0.00913	0	2.17573	0	0.00667	0	0	0.20065	0	0	0.12168	0.04661	0.51015	0.01803	0.06251	0	0.00889	0	0	0	0	0	0	0.09879	1.01779	0	0	0.02403	0	0.02562	0.15167	0.47726	0.90497	0.13319	1.0195	0.3058	0.1539	0.15432	0.03073	0.05194	0.00555	0.01606	0.09956	0	0.0341	0.01199	0.03468	0
k__Bacteria|p__Bacteroidetes|c__CFGB642|o__OFGB642|f__FGB642	1.20543	22.9299	20.7608	12.1136	18.5388	19.0297	19.297	15.4024	9.27344	13.0181	16.1419	22.711	14.5078	15.416	27.2315	14.2089	12.7129	7.80108	21.7989	20.3014	9.77161	19.9811	15.0377	25.4187	13.7915	16.1633	17.2756	16.3161	1.76183	0	20.4586	0	0	11.4185	13.4341	0	11.9459	9.38492	2.28639	0	0	0	0	0	5.2533	9.84308	2.80895	17.7601	12.4418
k__Bacteria|p__Bacteroidetes|c__Bacteroidia|o__Bacteroidales|f__Muribaculaceae	1.17143	2.30971	2.19619	3.26577	1.4864	3.23711	2.68213	4.12717	2.62162	1.56154	3.38412	4.64708	2.05449	2.54956	4.12261	5.40212	3.24946	3.95808	4.08952	3.24565	3.60972	3.34027	5.09548	3.97672	2.18613	2.19691	1.74851	2.82753	1.59355	0	1.55869	1.8205	0	3.48649	2.7325	0	4.07346	2.55174	4.3447	4.35206	0	0.26109	0.25415	2.32436	3.25974	2.82635	4.93123	3.09925	1.23982
k__Bacteria|p__Bacteroidetes|c__CFGB74567|o__OFGB74567|f__FGB74567	1.00596	0.0002	0	0.63028	0	0.09083	0	0	0	0	0	0	0	0	0	0	6.34154	1.32401	0	0	0.72763	0	1.3609	0.00349	0.13875	0	0	0	0.94314	2.57952	0	7.9216	13.1193	0.2343	0	8.47233	0	0	2.81196	5.999	7.2742	0.99106	1.71056	2.29535	5.87531	0.82471	5.23301	1.09516	0
k__Bacteria|p__Firmicutes|c__Clostridia|o__Eubacteriales|f__Christensenellaceae	0.98189	0.06472	0.09806	0.48762	0.45397	0.05897	1.65906	0.42439	0.41609	0.08657	0.23682	0.148	0.2489	0.20517	0.12281	0.12397	0.0389	0.15038	0.05478	0.00352	0.48366	0.05694	0.03428	0.06132	0.38118	0.92904	0.17972	0.03622	0.57463	0.0054	2.46785	0.16026	1.68365	0.8306	1.55557	1.46475	1.06614	0.3402	0.48093	0.23552	0.44032	1.63732	0.50026	0.28321	1.99202	0.42225	0.07741	0.12695	0
k__Bacteria|p__Firmicutes|c__CFGB9382|o__OFGB9382|f__FGB9382	0.89496	0.98356	4.24028	2.82726	5.60975	6.52024	2.24549	2.37274	2.17368	5.91834	3.57658	3.1459	1.48867	3.42742	4.62071	5.60402	4.03602	0.95853	3.15306	1.47374	2.67052	4.91272	5.29525	6.23869	0.98283	0.35627	2.74569	3.32912	4.8787	0	2.89708	2.23141	0	2.96512	4.3778	3.8575	4.62555	4.15214	14.0187	19.0107	29.3469	2.62936	10.2825	14.2084	2.89735	3.27638	3.50494	3.45634	2.82659
k__Bacteria|p__Bacteroidetes|c__CFGB4425|o__OFGB4425|f__FGB4425	0.6912	3.7249	3.6086	4.35741	3.99464	7.47247	1.86756	2.43163	5.19461	2.02091	3.4245	4.39812	3.80946	3.81861	10.4899	6.0427	5.47387	3.01089	5.5586	4.68009	4.25501	4.25862	3.13678	6.44078	4.38969	3.09921	4.77062	3.38042	4.26529	0	1.7751	0	0	0	2.7331	0	5.99215	12.1412	1.70695	5.30954	0	0	3.20065	0	3.25928	2.92636	2.81259	4.83404	3.63712
k__Bacteria|p__Proteobacteria|c__Gammaproteobacteria|o__Enterobacterales|f__Hafniaceae	0.54403	0.02014	0	0	0	0	0.33203	0.1545	0	0	0	0	0	0	0	0	0	0	0	0	0	0	0	0	0	0	0	0	0	0	0	0	0	0	0	0	0	0	0	0	0	0	0	0	0	0	0	0	0
k__Bacteria|p__Deferribacteres|c__Deferribacteres|o__Deferribacterales|f__Deferribacteraceae	0.47843	0.03464	0.08077	1.01576	0.15349	0.02908	1.14045	0.19895	0.13887	1.87631	0.5053	0.07295	0.20149	0.07408	0.05388	0.1126	0.02268	0.06049	0.43217	0.05256	0.05233	0.06011	0.02434	0.07176	0.04244	0.06601	1.95073	0.02862	0.24757	0.52866	0.2356	0.04301	0.45867	0.10144	0.31069	0.08162	0.08654	0.02563	0.0597	0.0376	0.03105	0.49502	0.08007	0.06948	0.98921	0.06478	0.0298	0.16074	0.04983
k__Bacteria|p__Firmicutes|c__CFGB9589|o__OFGB9589|f__FGB9589	0.40271	0.02113	0.21128	0.13326	0.10118	0.0012	0.47141	0.2946	0.01969	0.23194	0	0.00413	0.04139	0	0.0217	0.16715	0	0.00848	0.01315	0	0.10945	0	0.04149	0.00355	0	0	0.00342	0.0199	0.11174	0.24216	0.00694	0.01459	0.04887	0.01184	0.27818	0.01234	0.0043	0	0	0	0	0.11963	0.02854	0	0.01786	0.00044	0	0.00369	0
k__Bacteria|p__Firmicutes|c__CFGB1437|o__OFGB1437|f__FGB1437	0.3471	1.75503	1.518	3.30025	1.50269	7.61697	0.61004	0.38275	4.35041	0.56342	0.71492	4.43823	2.45144	1.94678	2.83878	1.88059	1.93582	3.02979	2.21217	2.84146	1.9112	2.28469	5.35244	1.80931	0.64344	0.70642	1.31464	1.54236	2.8215	0.96987	3.43252	6.67161	5.91867	3.32107	2.58508	6.29917	0.89334	0.93899	2.45246	1.65681	5.49086	1.64021	1.47439	2.40519	1.6083	0.15217	2.82445	1.54883	2.89052
k__Bacteria|p__Firmicutes|c__CFGB76074|o__OFGB76074|f__FGB76074	0.29682	0.01456	0.21427	0.21323	0	0	0.41478	0.31782	0	0	0.03262	0.00365	0.04264	0.05545	0	0.01405	0	0.10149	0.23246	0.04412	0.10937	0.38323	0.05599	0.43388	0.12532	0.12909	0.03186	0.00456	0.09713	0.00204	0.23974	0	0.09057	0.09762	2.45329	1.00475	0.11724	0.08755	0.70573	0.15228	0.0859	0.2567	0.15974	0.02255	0.21134	0.00884	0	0.01718	0
k__Bacteria|p__Firmicutes|c__Clostridia|o__Eubacteriales|f__Clostridiaceae	0.26401	1.13064	0.07181	0.92114	0	0.00496	0.99661	0.64473	0.54233	2.59271	2.50792	0.63782	1.66656	0.43108	0.2458	1.16172	1.62983	0.07898	0.64585	0.14309	0.12763	1.23018	0.50812	0.21546	1.09181	0.24343	0.1045	0.19849	0.3626	1.36102	0.88784	4.23349	2.6465	2.77325	0.12303	0.0324	5.26969	9.34778	0.85848	5.9914	2.86381	0.18917	3.73696	3.04961	1.54822	3.34717	1.6822	1.02325	0.03425
k__Bacteria|p__Candidatus_Saccharibacteria|c__CFGB8157|o__OFGB8157|f__FGB8157	0.25	0.02861	0.09739	0.03322	0.33564	0.0005	0.12355	0.1329	0.03281	0.09562	0.01669	0.04112	0.01521	0.01499	0.00842	0.04252	0.00243	0.01633	0.05395	0.01	0.1314	0.06223	0.03755	0.04053	0.04811	0.02929	0.10567	0.06397	0.0277	0	0.15427	0.00274	0.49079	0.03632	0.05008	0.03516	0.08438	0.01543	0.02613	0.00191	0.02731	0.00704	0.06654	0.01101	0.03623	0.02222	0.00275	0.0651	0.03459
k__Bacteria|p__Firmicutes|c__CFGB8152|o__OFGB8152|f__FGB8152	0.19249	0.05509	0.12704	0.05336	0.37641	0.02339	0.23442	0.08362	1.04913	0.1986	0	0.50754	0.05328	0.02911	0.01016	0.0784	0.00133	0	0.10344	0.01683	0.17357	0.1963	0.00763	0.12256	0.02046	0.02023	0.18484	0.01786	0.18314	0	0.10173	0.00216	0.01556	0.02877	0.04234	0.10073	0.00201	0.02335	0.06365	0.02287	0.2955	0.15645	1.24596	0.07244	0.03314	0.09539	0	0.14182	0
k__Bacteria|p__Bacteroidetes|c__CFGB75970|o__OFGB75970|f__FGB75970	0.16749	0.57019	0.31683	0.42975	0.3687	0.24266	0.52196	0.34791	0.41028	0	0	0.43263	0	0.32003	0	0.47649	0.43968	0.30108	0.46147	0.65749	0.18966	0.48374	0.17117	0.8126	0.27156	0.32556	0.87955	0.4431	0	0	0	0	0	0	0	0	0	0	0.51072	2.97376	4.35326	0	0.88669	2.00565	0.16618	0.2324	0.21399	0.30874	0.35363
k__Bacteria|p__Firmicutes|c__Clostridia|o__Clostridiales|f__Peptostreptococcaceae	0.16043	1.67218	1.57054	0.44445	0.54987	0.00149	1.00505	1.24428	1.4601	1.13246	1.38467	1.64268	1.29486	1.6877	0.60112	1.86596	0.3672	0.6115	1.55497	0.47788	0.13719	1.20208	0.89443	0.11792	3.11923	0.24243	0.27904	0.28814	1.43178	0.00906	3.70555	2.04215	3.30222	2.24023	0.51592	0.103	1.78376	4.31494	0.58735	2.18869	5.05063	0.40327	3.79882	1.61422	1.63129	2.08721	1.15226	0.83177	0.41582
k__Bacteria|p__Bacteria_unclassified|c__CFGB76064|o__OFGB76064|f__FGB76064	0.15287	0.48701	0.10448	0.02118	0.24019	0.01471	0.90375	0.33815	0.05383	0	0.56866	0.09748	0.00251	0.0789	0.00039	0.06888	0.05671	0.12363	0.2065	0.00055	0.70988	0.02	0.00404	0.01725	0.61754	0.04777	0.45166	0.07529	0.10143	0	0.01078	0.01357	0.06294	0.38372	0.42485	0.64055	1.49949	0.02143	0.08025	0.00522	0.01371	0.41978	0.01064	0.03142	0.01148	0.23663	0.00379	0.91994	0
k__Bacteria|p__Firmicutes|c__CFGB76293|o__OFGB76293|f__FGB76293	0.14833	0.01777	0	0	0	0	0.11693	0	0.012	0.02631	0.03507	0.02569	0	0	0	0.00165	0.00476	0.15446	0	0	0.00498	0	0	0.02907	0.07349	0.01706	0.01131	0	0.21251	0	0	0	0	0.00957	0	0.02624	0	0.03792	0	0.00097	0	0.12186	0.01587	0	0.02705	0.00832	0.00355	0.00643	0
k__Bacteria|p__Firmicutes|c__CFGB73530|o__OFGB73530|f__FGB73530	0.1447	0	0.07175	0.15019	0.37256	0.05518	0	0	0.07483	0.30735	0.03883	0.08176	0.00874	0	0	0	0	0	0.24763	0	0	0	0	0	0.00235	0.07774	0	0	0.61219	0	0.00637	0.00546	0.02056	0.0382	0	0	0.02251	0.03292	0.02283	0.06935	0	0.04773	0.11261	0.00689	0	0.0117	0	0	0.40041
k__Bacteria|p__Bacteroidetes|c__Bacteroidia|o__Bacteroidales|f__Tannerellaceae	0.1414	0.14538	0.22814	0.15348	0.10028	0.23716	0.09179	0.14705	0.58394	0.10628	0.9483	0.25623	0.16953	0.1073	0.19284	0.41381	0.16965	0.76096	0.09481	0.07661	0.40581	0.26278	0.19274	0.1727	0.29684	0.1446	0.18119	0.07485	1.40254	0.8362	0.96247	2.33606	5.26712	2.19817	2.72864	1.89911	1.5791	1.76127	1.13907	1.05037	6.60281	1.59087	1.26826	2.47001	0.16764	0.12586	0.43139	0.1299	0.25818
k__Bacteria|p__Firmicutes|c__CFGB9660|o__OFGB9660|f__FGB9660	0.1356	0	0.00475	0.80489	0.06342	0	0	0	0.03513	0	0	0.0358	0.08461	0.48405	0	0.32757	0	0	0	0	0	0	0.001	0	0	0	0.0476	0	0.11005	0	0.14429	0	0	0.14077	0.14146	0	0	0	0.03192	0	0	0.10867	0.07	0	0.03928	0.00059	0.00235	0	0
k__Bacteria|p__Firmicutes|c__Negativicutes|o__Selenomonadales|f__Selenomonadaceae	0.1342	0.44662	0.74528	0.18419	0.41906	0.15689	0.64089	0.84351	0.36022	0.45034	0.45971	0.34251	0.26331	0.19799	0.39491	0.33993	0.24313	0.1087	0.49719	0.23953	0.28129	0.54351	0.3902	0.68502	0.30852	0.15363	0.31799	0.38682	0.13889	0	0.23721	0	0	0.23511	0.2253	0.00468	0.30378	0.54635	0.31285	0.62587	0	0.06737	0.1265	0	0.55932	0.24176	0.60732	0.42543	0.1351
k__Bacteria|p__Firmicutes|c__CFGB1260|o__OFGB1260|f__FGB1260	0.12805	0.00231	0.24439	0.09904	0.19443	0.37367	0.19372	0.24486	0.25043	0.1098	0.07622	0.13658	0.16956	0.29338	0.31916	0.42594	0.08261	0.15789	0.05052	0.08752	0.11571	0.05054	0.08599	0.05173	0.08622	0.0572	0.24605	0.14484	0.0814	0.25769	0.1933	0.13056	0.23722	0.31677	0.25896	0.14127	0.13075	0.16285	0.39417	0.2389	0.1458	0.08442	0.27446	0.33841	0.02858	0.07322	0.05939	0.02191	0.12685
k__Bacteria|p__Firmicutes|c__CFGB76236|o__OFGB76236|f__FGB76236	0.09875	0.05392	0.21459	0.0424	0.73687	0.02684	0	0	0.01247	0	0.12318	0.08072	0.13926	0.18943	0.14954	0.13916	0.011	0.17141	0.38269	0.00584	0.07006	0	0	0.50384	0.84635	0.1618	0.26589	0.11155	0.08167	0	0.02144	0.01584	0.48933	0.0727	0.02229	0.06928	0	0.07042	0.13689	0.04496	0.00448	0.02049	0.2213	0.02222	0.14777	0.108	0.02348	0.19391	0
k__Bacteria|p__Firmicutes|c__CFGB76272|o__OFGB76272|f__FGB76272	0.08776	0	0	0	0	0	0.04649	0	0	0	0	0	0	0	0	0	0	0	0	0	0	0	0	0	0	0.01336	0	0	0.15603	0	0	0	0	0	0	0	0	0	0	0	0	0	0	0	0	0	0	0	0
k__Bacteria|p__Bacteroidetes|c__CFGB8118|o__OFGB8118|f__FGB8118	0.08	0	0	0	0	0	0	0	0	0	0	0	0	0	0	0	0	0	1.72628	0.27163	0	0	0.29087	0	0	0	0	0	0.08191	0	0	0.00731	0	0.09448	0.42197	1.57966	0	0	0	0.03899	0	0	0.20388	0	0	0	0	0	0
k__Bacteria|p__Firmicutes|c__Bacilli|o__Bacillales|f__Staphylococcaceae	0.07927	0.86312	1.69193	0.02516	0.54653	0	0.20813	0.21703	0.99108	1.05723	0.22325	0.00979	0.02699	0.18488	0.00405	0.99813	0.02127	0.23317	0	0.0274	0.11699	0	0.04699	0	0.2235	0.1494	0.41878	0.30887	0.37123	0	0	0	0	0.10825	0.0073	0.04077	0.0513	0.1034	0	0.09414	0.01663	0.3146	0	0	0.08946	0.23607	0.00724	0.29632	0
k__Bacteria|p__Proteobacteria|c__CFGB2404|o__OFGB2404|f__FGB2404	0.07792	0.0511	0.00435	0	0	0	0.06204	0	0.12311	0	0.11869	0	0	0	0	0	0.04472	0.00099	0	0.03749	0	0	0	0	0	0	0	0	0.09699	0.79562	0.07348	0.50733	1.35215	0.00281	1.60681	0.54333	0.29255	0	0.16726	0.03947	0.63591	0.23332	0.01281	0.08587	0	0.02737	0.03006	0.01578	0
k__Bacteria|p__Firmicutes|c__CFGB9511|o__OFGB9511|f__FGB9511	0.07034	0	0	0	0	0	0	0	0	0	0	0	0	0.00167	0	0.01234	0	0	0	0	0.00045	0.01546	0.00332	0	0	0	0	0.00063	0.0086	0	0	0.00133	0.0141	0.02672	0	0	0	0.06364	0	0.06707	0.01114	0	0.01341	0	0	0	0	0.00134	0
k__Bacteria|p__Proteobacteria|c__Betaproteobacteria|o__Burkholderiales|f__Sutterellaceae	0.06205	0.04027	0.104	0.13169	0.08058	0.17175	0.0371	0.06824	0.11446	0.26391	0.31559	0.68176	0.25085	0.02192	0.12724	0.32881	0.50889	0.11793	0.23304	0.18544	0.1366	0.17142	0.22303	0.0791	0.08977	0.02143	0.11166	0.13624	0.29387	1.74459	0.77457	1.85747	0.82308	1.13981	0.4125	0.49573	0.25505	0.26087	0.11107	0.58191	0.47288	0.15474	0.33598	0.08744	1.34847	1.18109	1.3625	0.7279	0.80833
k__Bacteria|p__Bacteroidetes|c__Bacteroidia|o__Bacteroidales|f__Bacteroidales_unclassified	0.05728	0.03599	0.03337	0	0.04252	0	0.057	0.03039	0.14301	0.07576	0.12232	0.16991	0	0.01204	0	0.16057	0.2107	0.03665	0.03648	0	0.05877	0.02621	0.03713	0.06162	0.09135	0.01954	0.06321	0.04274	0.16195	0.05947	0.24418	0.65682	1.00815	0.16379	0.14241	0.21076	0.44169	0.42636	0.54684	0.37468	1.03411	0.01673	0.10285	0.2522	0.05265	0.12298	0.24203	0.1123	0.00687
k__Bacteria|p__Firmicutes|c__CFGB76071|o__OFGB76071|f__FGB76071	0.05234	0.02377	0	0	0	0	0	0	0.00119	0	0	0	0.00427	0	0	0	0	0.05043	0.04481	0	0	0.00378	0	0.001	0.02175	0.00703	0.00803	0.00874	0	0	0.05419	0	0.08327	0	0.00247	0.01163	0	0.00181	0	0.0034	0.01866	0	0.04557	0	0.02478	0.03291	0	0.00912	0
k__Bacteria|p__Firmicutes|c__CFGB76144|o__OFGB76144|f__FGB76144	0.04965	0.01177	0.07173	0.18544	0.21053	0.00664	0.07524	0.05415	0.08883	0.10297	0.06593	0.00471	0	0	0	0	0.00196	0.04028	0.00938	0	0.01473	0	0	0	0.01097	0.03873	0.04965	0	0.082	0.06725	0	0.03353	0.00562	0.01326	0.30753	0.52165	0	0.01164	0	0.00626	0.00401	0.06776	0.03522	0	0.11469	0.00806	0.0273	0.01615	0
k__Bacteria|p__Proteobacteria|c__Deltaproteobacteria|o__Desulfovibrionales|f__Desulfovibrionaceae	0.0476	0	0.05661	0.13686	0.12698	0.02418	0.05226	0.21956	0.05642	0.07885	0.23582	0.06109	0.07205	0.07018	0.03885	0.06905	0.05183	0.05298	0.17829	0.01886	0.02928	0.02689	0.00796	0.01278	0.1257	0.04823	0.37655	0.03551	0.19996	0.03045	0.09652	0.10041	0.27249	0.16164	0.07974	0.05529	0.37792	0.2681	0.18245	0.24265	0.85962	0.11743	0.12042	0.11007	0.00385	0.03344	0.01994	0.00592	0
k__Bacteria|p__Firmicutes|c__CFGB9773|o__OFGB9773|f__FGB9773	0.0474	0.3506	0.10408	0.0341	0.05676	0.01926	0	0	0.15062	0.0087	0.01422	0.06051	0.03659	0.08071	0.0274	0.04678	0.11257	0.04977	0.05907	0.0098	0.26371	0.11653	0.01226	0.17676	0.1257	0.07119	0.05394	0.00741	0.79006	0.01115	0.00514	0.00044	0.00821	0.03432	0.05989	0.07059	0.01056	0.01033	0.00722	0	0.24484	0.00546	0.0027	0.03499	0.15012	0.07105	0.00154	0.24247	0.04271
k__Bacteria|p__Bacteroidetes|c__Bacteroidia|o__Bacteroidales|f__Rikenellaceae	0.04668	0.03726	0.06671	0.02966	0.05023	0.06404	0.06017	0.1032	0.33777	0.10386	1.48199	0.14832	0.10667	0.07387	0.181	0.25265	0.24077	0.12798	0.18604	0	0.09895	0.08689	0.07507	0.10237	0.16994	0.17345	0.4357	0.09989	0.22782	1.21845	0.9176	1.94346	2.3835	0.64071	0.49442	1.11599	0.64898	0.50784	0.65147	0.49257	3.05436	0.10632	0.31146	0.59405	0.18086	0.1595	0.29767	0.12798	0.04874
k__Bacteria|p__Firmicutes|c__CFGB76308|o__OFGB76308|f__FGB76308	0.0446	0	0	0.02258	0	0.00052	0	0	0	0	0	0	0.0004	0	0	0	0	0.01486	0.00129	0	0.03402	0.02833	0.06334	0	0	0.03955	1.11049	0.00905	5.61676	0	0.25982	0	0	0	3.74494	2.54662	0	0	0.56492	0.07398	0.77594	0.50757	1.27826	0.20933	0.11667	0	0.00656	0	0.00098
k__Bacteria|p__Firmicutes|c__CFGB10667|o__OFGB10667|f__FGB10667	0.04234	0.00534	0.30876	0.05198	0.65954	0.06703	0.02692	0.02603	0.0192	0.04115	0.043	0.00517	0.07844	0.04133	0.06382	0.00306	0	0.00644	0.16997	0.03261	0.21697	0.02134	0.08044	0.02484	0.00904	0.00775	0.30259	0.0527	0.0575	0	0.06834	0	0.19245	0.08702	0.03106	0.06583	0	0	0.01258	0.00425	0	0.08987	0.00347	0	0.02585	0	0.00165	0.00237	0
k__Bacteria|p__Firmicutes|c__CFGB76170|o__OFGB76170|f__FGB76170	0.03763	0	0	0	0	0	0	0	0	0	0	0	0	0.07508	0	0.13713	0.29966	0.1419	1.08239	0.63536	0.08979	0	0	0	0.10369	0.20063	0	0	0.70118	0	0	0	0	0	0.05295	0.60444	0	0	0	0	0.03441	0.79355	0	0.57995	0.00807	0	0.09242	0.01482	0
k__Bacteria|p__Actinobacteria|c__Actinomycetia|o__Corynebacteriales|f__Corynebacteriaceae	0.02582	0.40527	0.81596	0	0.17039	0	0.00523	0.00454	0.40802	3.09446	0.5119	0	0.0004	0.02133	0.00786	0.10358	0	0.17823	0	0	0	0.00258	0.00489	0.012	0	0	0.23761	0.13661	0	0	0	0	0	0	0	0.01087	0	0	0	0	0	0	0	0	0	0.01358	0	0.07386	0.02164
k__Bacteria|p__Firmicutes|c__CFGB75721|o__OFGB75721|f__FGB75721	0.02457	0	0.76192	0.46228	0	0.61164	0	0	0.32964	0.42516	0.30933	0.20685	0.57791	0.34763	1.18353	0.62534	0.40113	0.21954	0.30049	0.44627	0.29471	0.93106	0.20283	0.24906	0.42585	0.61095	0.47471	0.70629	0.18747	0.07312	0.6097	1.45736	0.86532	0.76386	0.39578	0.46658	0.77174	0.83886	0.40682	0.71013	1.03392	0.07495	0.10353	0.30694	0.41871	0.18695	0.43272	0.31321	0.03133
k__Bacteria|p__Firmicutes|c__CFGB28941|o__OFGB28941|f__FGB28941	0.02343	0	0	0.02375	0	0	0	0	0.01763	0	0	0.00037	0	0	0	0	0	0	0.00656	0.00097	0	0	0	0.00506	0.0003	0.00413	0	0	0	0	0	0	0	0	0.02525	0	0	0	0	0	0	0	0.00421	0	0	0.001	0	0.00026	0
k__Bacteria|p__Bacteria_unclassified|c__CFGB76313|o__OFGB76313|f__FGB76313	0.0162	0.00325	0	0	0	0	0	0	0	0	0	0	0	0	0	0	0	0.03366	0	0	0	0	0	0	0	0.00016	0	0	0.00787	0	0	0	0	0	0	0	0.00362	0	0.03611	0	0	0.03795	0	0	0.02	0.00461	0	0	0
k__Bacteria|p__Firmicutes|c__CFGB76790|o__OFGB76790|f__FGB76790	0.01614	0	0.00505	0.02514	0.01307	0	0.02839	0.0199	0	0.00357	0.01349	0	0	0	0	0	0	0	0.00409	0	0.00027	0	0	0	0	0	0.01762	0	0	0	0	0	0	0.00094	0.00809	0.00194	0	0	0	0	0	0.001	0.00076	0.00108	0.02393	0	0.00088	0	0
k__Bacteria|p__Bacteroidetes|c__Bacteroidia|o__Bacteroidales|f__Odoribacteraceae	0.01578	0	0.00364	0	0	0	0	0	0.02993	0	0	0	0.00541	0	0.01388	0.024	0	0	0	0	0	0	0	0	0	0	0	0	0.13088	0.72182	0.02407	2.72857	2.10896	0.65668	0.37556	0.11	0.13749	0.05775	0.53007	0.65654	2.44971	0.43047	0.20766	1.92499	0	0	0.05825	0.00197	0
k__Bacteria|p__Firmicutes|c__CFGB10344|o__OFGB10344|f__FGB10344	0.01157	0.00453	0.00373	0.89412	0	0.02732	0.01275	0	0.01744	0	0	0.11855	0.24614	1.11587	0.31988	0.25661	0	0	0.58232	0.5656	0.04014	0	0.05441	0.01389	0.36382	0.87371	0.00238	0.01806	0.19333	0	0.57931	0.08258	0.23406	0.03661	0	0.4914	0.01466	0.02388	0.12753	0.13049	0.08231	0.01157	0.04638	0.34023	0.02813	0.00346	0	0.03814	0
k__Bacteria|p__Firmicutes|c__CFGB72939|o__OFGB72939|f__FGB72939	0.01157	0.11474	0.16993	0.20025	0.1597	0.3068	0.1017	0.08636	0.17938	0.13579	0.10598	0.24221	0.1408	0.16388	0.19583	0.16464	0.0896	0.10949	0.05044	0.06566	0.13812	0.14626	0.2011	0.14057	0.01285	0.06902	0.28553	0.17856	0.4067	0.15957	0.43886	0.75489	0.74752	0.31118	0.31302	0.37171	0.08811	0.1014	0.17292	0.33076	0.47104	0.11626	0.30449	0.17968	0.13615	0.03787	0.12082	0.13757	0.16485
k__Bacteria|p__Firmicutes|c__CFGB76124|o__OFGB76124|f__FGB76124	0.01104	0.01385	0	0	0	0	0	0	0.00278	0	0	0	0	0	0	0	0	0	0.0268	0.00722	0	0	0	0	0	0	0.00725	0	0	0	0.00102	0	0	0.01915	0	0	0.03618	0.00227	0	0	0	0.07614	0	0	0	0.00641	0	0.02289	0
k__Bacteria|p__Firmicutes|c__CFGB72709|o__OFGB72709|f__FGB72709	0.00891	0	0	0.0077	0	0	0	0	0	0	0	0	0	0	0	0	0	0	0	0	0	0	0	0	0	0	0	0	0	0.00535	0	0	0	0.04608	0	0	0	0.008	0	0	0	0.06389	0	0.00744	0.03055	0.02056	0	0.00437	0
k__Bacteria|p__Firmicutes|c__CFGB9622|o__OFGB9622|f__FGB9622	0.00875	0.00144	0	0.01121	0.00376	0.00058	0	0.00533	0.01173	0.0082	0	0.01164	0.00756	0.01727	0.01026	0.01163	0	0.00149	0.00868	0.00157	0.01113	0.00505	0.00137	0.00504	0.01116	0.01032	0.01865	0.00287	0.00415	0	0	0	0.00262	0.00146	0.00792	0.00112	0	0.00583	0.00781	0	0.01153	0.00388	0.00577	0.00905	0	0.00128	0.00366	0	0
k__Bacteria|p__Firmicutes|c__CFGB9827|o__OFGB9827|f__FGB9827	0.0079	0	0	0.03451	0	0.00458	0.07086	0.05478	0	0.02542	0.01431	0.00043	0.00718	0	0.00024	0	0	0	0.02868	0	0	0	0.00148	0	0.01464	0.01255	0.03268	0.00131	0.0065	0.25994	0.01293	0	0.00052	0	0.04033	0.01158	0.01042	0.00481	0.01608	0.0019	0.00029	0.08127	0.03704	0.00985	0.03605	0.00416	0	0	0
k__Bacteria|p__Firmicutes|c__Clostridia|o__Clostridia_unclassified|f__Clostridia_unclassified	0.00688	0.02707	0.13073	0.20053	0.11322	0.06761	0.02865	0.01054	0.08649	0.044	0.08905	0.18284	0.04432	0.2265	0.0297	0.03468	0.05287	0.09385	0.06301	0.03041	0.07027	0.07084	0.06652	0.0711	0.21244	0.07002	0.1218	0.03346	0.05201	0.00454	0.12269	0.25203	0.21489	0.05797	0.07338	0.14237	0.27535	0.12717	0.0228	0.1782	0.10636	0.0964	0.01948	0.04059	0.11909	0.26102	0.17519	0.14815	0.01023
k__Bacteria|p__Firmicutes|c__CFGB6645|o__OFGB6645|f__FGB6645	0.00501	0.01397	0.02599	0.00766	0.13363	0.00533	0.00932	0.00248	0.00828	0.02089	0.01495	0	0.01577	0.02186	0.02623	0.02173	0.00358	0.04604	0.05246	0.00381	0.01683	0.00029	0.00489	0.0039	0.00316	0	0.07571	0.0423	0	0	0	0	0	0.00286	0	0	0	0	0	0	0	0	0	0.00505	0.01113	0.02407	0	0.03165	0
k__Bacteria|p__Firmicutes|c__CFGB9637|o__OFGB9637|f__FGB9637	0.00486	0	0	0	0	0	0	0	0.02994	0	0	0.00803	0	0	0	0	0	0	0	0	0	0	0	0	0.42067	0.01653	0	0	0.04317	0	0	0	0	0	0.06995	0	0.00721	0.00676	0.01439	0	0.07906	0.03951	0.02133	0.03392	0.01775	0	0	0	0
k__Bacteria|p__Firmicutes|c__Clostridia|o__Eubacteriales|f__Eubacteriales_unclassified	0.00437	0.02388	0.04601	0.00179	0.04433	0.13296	0.04578	0.02054	0.00785	0.06304	0.10277	0.04532	0.01491	0.00855	0.00098	0.03578	0.00177	0	0.01799	0.03577	0.01699	0	0.21985	0	0.11	0.07378	0.11922	0.04268	0.05263	2.17775	1.28146	2.45479	2.14461	1.22354	0.39179	2.08852	0.00218	0.0017	1.1873	1.60399	0.14851	0	0.84587	0.00077	0.17764	0	0.27796	0	0.65507
k__Bacteria|p__Actinobacteria|c__Coriobacteriia|o__Eggerthellales|f__Eggerthellaceae	0.00421	0.09638	0.1151	0.73075	0.15723	0.213	0.02863	0.05414	0.09426	0.03883	0.08445	0.12348	0.12487	0.07676	0.12283	0.0715	0.22782	0.06514	0.15908	0.28691	0.06346	0.08611	0.38325	0.10848	0.40869	0.20615	0.13976	0.11316	0.36049	0.11598	0.18543	0.33081	0.10065	0.43603	0.05162	0.61807	0.31706	0.78637	0.3626	0.31628	0.3945	0.15965	0.24808	0.18626	0.27335	0.13366	0.3473	0.06536	0.14932
k__Bacteria|p__Firmicutes|c__CFGB76320|o__OFGB76320|f__FGB76320	0.00378	0	0.00787	0.03379	0.04541	0	0.00692	0	0	0.00835	0.00766	0	0.00724	0.00749	0.00144	0.00351	0	0	0.02643	0.0055	0	0.01389	0	0.00491	0	0	0.02443	0.00221	0	0	0	0	0	0.00039	0.0069	0.00077	0	0.00166	0.00305	0.00267	0	0	0.00238	0	0	0.0019	0	0.0043	0
k__Bacteria|p__Firmicutes|c__CFGB28980|o__OFGB28980|f__FGB28980	0.00334	0	0	0	0	0	0.05054	0	0	0.11672	0.05194	0.0395	0	0	0	0.02539	0	0	0.18112	0.01816	0	0	0	0.08291	0.13984	0.04544	0	0.07914	0.12318	0	0.09603	0	0.18274	0.12936	0.40634	0.41253	0.02167	0.03544	0.03574	0.07043	0.01442	0.09308	0.24035	0.00467	0.3996	0.06246	0.0032	0.11244	0
k__Bacteria|p__Firmicutes|c__CFGB49426|o__OFGB49426|f__FGB49426	0.00232	0.00223	0.00874	0.03362	0.05657	0.0134	0.02157	0.01355	0	0	0	0.00249	0.00557	0.0015	0	0	0	0.00588	0	0	0	0	0.00352	0.00423	0.03781	0.00455	0.05084	0.00601	0	0	0.5052	0	0	0	0.00041	0	0	0	0	0	0	0.99353	0.00825	0	0.06701	0.01145	0	0.00456	0
k__Bacteria|p__Firmicutes|c__CFGB11916|o__OFGB11916|f__FGB11916	0.00175	0	0.01262	0	0	0	0	0	0	0.00356	0.00183	0	0	0	0	0	0	0	0	0	0	0.01326	0	0.02033	0	0	0	0	0.00307	0	0	0	0	0	0	0	0.04134	0.03035	0.02719	0.0003	0.02365	0	0.00105	0.02943	0	0.03353	0.00146	0.01424	0.01393
k__Bacteria|p__Firmicutes|c__CFGB10349|o__OFGB10349|f__FGB10349	0.00099	0.00122	0	0	0	0	0.02936	0	0	0.06255	0	0.00203	0	0	0	0.00057	0	0.00361	0	0	0	0	0	0	0	0	0	0	0	0	0.00828	0	0	0	0.00693	0.01094	0	0.00093	0	0	0	0.04241	0	0	0	0	0	0	0
k__Bacteria|p__Firmicutes|c__CFGB9659|o__OFGB9659|f__FGB9659|g__GGB79872	24.2189	0	0	0	0	0	0	0	1.68526	0	0	0.66112	0	0.03947	0	0.09587	0	0	0	0	0.72489	0	0	0	0	0	0	0	0	0	0	0.02995	0	0	0	0	0	0	0	0.03685	0	0.0003	0	1.17197	0.28224	0.03762	0.27271	0	0
k__Bacteria|p__Firmicutes|c__CFGB76077|o__OFGB76077|f__FGB76077|g__GGB28848	16.4479	0.6412	4.5398	2.74609	2.18781	0	0	0	3.43986	15.6518	0.25579	1.91706	0	1.93243	0	1.72176	0.01079	3.28488	0.23584	0	0	0	0	0	0.06898	0	0	0	6.80491	0	0.04547	0.62389	0.69359	0	0.01658	3.28926	0.01512	0.53855	0.24018	0.11717	0	3.66407	0.03262	0	0.1224	0.05707	0.23431	0.07252	0
k__Bacteria|p__Firmicutes|c__CFGB8118|o__OFGB8118|f__FGB8118|g__GGB29005	11	0.91138	4.17204	1.05671	0	0	8.36011	8.9056	0.70012	0	2.42911	0.23162	0.58665	0	0	0	0	0	1.44017	0.13741	0	0.09587	0	0.24891	0	0	0.05164	0.02946	0.00516	0	0.05135	0	5.57174	0.00672	2.31894	0.36939	0	0	0	0.02365	0	1.62689	0.03204	0	0.33308	0	0.25213	0	0
k__Bacteria|p__Bacteroidetes|c__Bacteroidia|o__Bacteroidales|f__Prevotellaceae|g__Prevotella	7.05027	10.6802	6.60755	3.62151	4.22252	8.50613	4.50959	5.82011	9.3454	6.05343	3.02599	6.26916	4.36254	5.48019	11.3083	6.97299	2.5561	8.89902	1.54797	5.28986	3.94535	4.5545	3.01154	4.50953	1.64026	3.07633	4.99843	5.4191	0	0	5.66148	0	0	0	0	0	0	5.23614	0	0	0	0	0	0	0.50144	1.76245	1.48745	6.83524	2.62721
k__Bacteria|p__Bacteria_unclassified|c__Bacteria_unclassified|o__Bacteria_unclassified|f__Bacteria_unclassified|g__Bacteria_unclassified	5.93667	0.05679	2.70317	0.41316	6.49101	0.05209	0.63821	4.58479	2.98504	0.02709	0.01693	2.61836	0.71302	0.499	0.28451	0.23882	0.03748	0.06304	3.33131	1.25025	1.83459	0.019	0.01509	0.01324	1.36278	1.13064	0.36097	0.37559	7.13676	0.07827	0.6464	0.03835	0.71796	0.19684	0.58208	1.28535	1.97932	0.19611	0.26731	0.14161	0.03424	0.43489	0.90368	0.70033	10.2794	0.29809	0.46184	0.4158	0.00641
k__Bacteria|p__Bacteroidetes|c__Bacteroidia|o__Bacteroidales|f__Bacteroidaceae|g__Bacteroides	3.46623	1.25	1.34286	0.83005	0.88991	0.71625	1.15183	1.44089	4.21065	0.54649	0.87156	1.55511	3.53902	4.21052	2.60482	3.85442	1.0618	1.329	8.06588	3.53754	2.47651	1.08778	1.86011	0.82289	1.28372	0.8326	1.74444	0.806	2.13133	8.87989	4.45867	5.59818	6.01272	4.14085	4.14631	7.6355	2.40638	4.12926	2.92324	2.99645	9.52906	4.5934	1.90798	6.25332	0.78194	0.74883	1.69866	0.62437	1.0179
k__Bacteria|p__Firmicutes|c__CFGB76355|o__OFGB76355|f__FGB76355|g__GGB28416	2.89182	0.82696	0	0	0	0	0	0	0	0	0	0	0	0	0	0	0	0	0	0	0	0	0	0	0.17547	0	0.61045	0	0.45011	0	0	0	0	0	0	0	0.09034	0	0.01849	0	0.05063	0.33497	0.02864	0	0.3601	0.62058	0.05509	0.05089	0
k__Bacteria|p__Bacteroidetes|c__CFGB76349|o__OFGB76349|f__FGB76349|g__GGB27906	2.30721	7.62746	5.72828	2.30017	4.97652	9.56585	4.38463	6.68146	6.79469	2.63282	5.61258	7.93852	9.87281	4.43877	4.56915	7.36045	10.2384	7.81634	6.57121	6.79165	15.8635	7.90621	9.61809	13.9086	12.2022	8.46854	6.35367	5.9139	9.48756	0	5.94544	10.6986	0	13.0604	9.80829	8.88639	16.0131	10.8807	15.932	0	0	3.56521	0.11725	19.0731	7.68336	5.21796	13.5912	4.86882	2.00352
k__Bacteria|p__Firmicutes|c__Clostridia|o__Eubacteriales|f__Lachnospiraceae|g__GGB79683	1.84995	5.17323	7.21511	9.9812	5.78255	27.9202	1.81452	0.94084	7.65458	4.72395	14.1666	7.11484	3.79728	4.00092	8.12354	9.23377	9.26646	12.7433	4.49351	4.3233	8.34508	4.25779	8.26433	6.39923	3.49298	2.74417	5.52067	8.21061	7.52676	0	12.1771	6.02935	0	13.2249	7.84607	5.89113	16.0893	10.3557	18.5348	19.2266	0	4.41737	21.26	18.5964	5.2706	3.01367	8.28274	3.43811	13.3948
k__Bacteria|p__Firmicutes|c__Clostridia|o__Eubacteriales|f__Lachnospiraceae|g__GGB28835	1.83758	1.87512	1.14267	0.75498	3.94876	0	5.81126	3.88882	0.10248	5.98428	0	0.04567	0.55778	1.21519	0.01412	0	0.00774	0.00018	0.00145	0	3.41301	0.73295	0.55611	1.08583	0.02378	0.4403	0.14844	0.26264	0.02101	0	0.09658	0	0.00457	0.0118	0	0.03128	0.01337	0.00326	0	0	0	0.12772	0	0.0011	0.09697	0	0.0003	0	0
k__Bacteria|p__Firmicutes|c__CFGB76235|o__OFGB76235|f__FGB76235|g__GGB20146	1.77778	0	0	0.24369	0	0	0	0	0.14631	0.64308	0	0.07211	0.30024	0.14944	0.14158	0.07396	0.00404	0.00947	0	0.13032	0.26897	0.26971	0.0474	0.20514	0.02927	0.14846	0	0	0.163	0.00635	0	0	0	0	0	0	0	0.03947	0.14826	0.0533	0.00494	0.00777	0.06929	0.36224	0.68005	0.15222	0	0.12928	0
k__Bacteria|p__Actinobacteria|c__Actinomycetia|o__Micrococcales|f__Brevibacteriaceae|g__Brevibacterium	1.26791	0.00913	0	2.17573	0	0.00667	0	0	0.20065	0	0	0.12168	0.04661	0.51015	0.01803	0.06251	0	0.00889	0	0	0	0	0	0	0.09879	1.01779	0	0	0.02403	0	0.02562	0.15167	0.47726	0.90497	0.13319	1.0195	0.3058	0.1539	0.15432	0.03073	0.05194	0.00555	0.01606	0.09956	0	0.0341	0.01199	0.03468	0
k__Bacteria|p__Bacteroidetes|c__Bacteroidia|o__Bacteroidales|f__Muribaculaceae|g__Muribaculum	1.17143	2.30971	2.19619	3.26577	1.4864	3.23711	2.68213	4.12717	2.62162	1.56154	3.38412	4.64708	2.05449	2.54956	4.12261	5.40212	3.24946	3.95808	4.08952	3.24565	3.60972	3.34027	5.09548	3.97672	2.18613	2.19691	1.74851	2.82753	1.53592	0	1.55869	1.8205	0	3.48649	2.7325	0	4.07346	2.55099	4.3447	4.35206	0	0.26109	0.25415	2.32436	3.25974	2.82635	4.93123	3.09925	1.23982
k__Bacteria|p__Bacteroidetes|c__CFGB642|o__OFGB642|f__FGB642|g__GGB50207	1.01539	22.2314	20.091	10.3911	17.7944	17.5405	18.5069	14.2562	7.61878	12.5426	15.3733	21.0258	13.4769	14.8863	26.198	13.0102	11.4172	6.63926	20.7727	19.9448	8.61082	18.9558	14.0801	24.3026	12.0865	15.4188	16.3791	15.7363	0	0	20.4493	0	0	11.4185	13.4341	0	11.9459	9.38492	0	0	0	0	0	0	3.89676	8.8889	1.29269	16.886	12.2098
k__Bacteria|p__Bacteroidetes|c__CFGB74567|o__OFGB74567|f__FGB74567|g__GGB1515	1.00596	0.0002	0	0.63028	0	0.09083	0	0	0	0	0	0	0	0	0	0	6.34154	1.32401	0	0	0.72763	0	1.3609	0.00349	0.13875	0	0	0	0.94314	2.57952	0	7.9216	13.1193	0.2343	0	8.47233	0	0	2.81196	5.999	7.2742	0.99106	1.71056	2.29535	5.87531	0.82471	5.23301	1.09516	0
k__Bacteria|p__Firmicutes|c__Bacilli|o__Lactobacillales|f__Lactobacillaceae|g__Ligilactobacillus	0.9853	15.956	6.66655	7.86053	20.8921	3.01061	6.124	20.4817	20.8871	3.37121	9.43838	13.7057	20.5443	29.0114	5.50529	8.33518	6.70245	15.0595	0.70162	22.0955	19.4183	14.4806	10.0791	12.7873	5.24788	26.9456	21.1227	33.4688	1.02016	0.86946	6.66105	0.44782	0.01517	0.55544	1.56827	0.75582	4.12817	1.86174	4.16363	2.28229	0.37633	18.9051	10.749	1.97719	1.4803	10.0393	2.99344	14.623	5.07029
k__Bacteria|p__Firmicutes|c__Clostridia|o__Eubacteriales|f__Eubacteriaceae|g__GGB75080	0.81548	0	0	0.09891	0	0	0	0	0	0	0	0	0	0.1939	0	0.09422	0.02377	1.52703	0.84561	0.00022	0	0	0	0	0.13514	0.22468	0	0	0.08863	0	0.52094	0.00025	0.1749	0.11471	3.33696	0.95537	0.06998	0.19397	0.51205	0.02911	0.01847	2.81968	0.17837	0.35834	0	0	0	0	0.0063
k__Bacteria|p__Bacteroidetes|c__CFGB9382|o__OFGB9382|f__FGB9382|g__GGB1521	0.78749	0.93074	4.09839	2.64403	5.34053	6.25937	1.70468	1.95126	2.00148	5.50725	3.12056	2.88672	1.20773	3.2503	4.14207	5.01893	3.22174	0.84781	2.7496	1.1849	2.45452	4.53273	4.95226	5.77202	0.79141	0.25061	2.47418	3.0507	4.82075	0	2.56483	2.12621	0	2.86387	3.99084	3.78066	4.29341	3.89737	13.7319	18.6963	29.3469	2.61352	10.1573	13.763	2.29551	3.01955	2.87251	3.14112	2.65385
k__Bacteria|p__Firmicutes|c__CFGB76355|o__OFGB76355|f__FGB76355|g__GGB28399	0.75874	0.80658	0	0	0	0	0	0	0	0	0	0	0	0	0	0	0	0	0	0	0	0	0	0	0	0	0	0	0.96958	0	0	0	0	0.0088	0.03094	0.05547	0	0.02312	0.31353	0	0	0.04731	0.14232	0.27382	0.14778	0.02269	0	0	0
k__Bacteria|p__Firmicutes|c__Clostridia|o__Eubacteriales|f__Lachnospiraceae|g__Lachnospiraceae_unclassified	0.72633	0.0321	0.05311	4.10408	0.54024	0.22658	3.87264	1.00004	0.34109	3.79589	0.25333	0.8216	0.69561	0.04775	0.04535	0.37925	0.06261	0.74555	0.65946	0.17863	0.16212	0.00454	0.02065	0.02778	0.2659	2.40953	3.50091	0.11835	1.44912	0.00213	2.84308	0.05164	1.23735	2.60228	10.7279	0.25557	0.11281	0.60913	0.12383	0.51644	0.44528	22.5119	2.09359	1.62482	0.18186	0.06784	0.46857	0.03537	0
k__Bacteria|p__Bacteroidetes|c__CFGB4425|o__OFGB4425|f__FGB4425|g__GGB1512	0.6912	3.7249	3.6086	4.35741	3.99464	7.47247	1.86756	2.43163	5.19461	2.02091	3.4245	4.39812	3.80946	3.81861	10.4899	6.0427	5.47387	3.01089	5.5586	4.68009	4.25501	4.25862	3.13678	6.44078	4.38969	3.09921	4.77062	3.38042	4.26529	0	1.7751	0	0	0	2.7331	0	5.99215	12.1412	1.70695	5.30954	0	0	3.20065	0	3.25928	2.92636	2.81259	4.83404	3.63712
k__Bacteria|p__Firmicutes|c__Clostridia|o__Eubacteriales|f__Oscillospiraceae|g__Oscillospiraceae_unclassified	0.65478	0.03669	0.0058	0.28068	0.05799	0.00461	0.01116	0.05653	0.04296	0.01917	0.01485	0.04199	0.04155	0.05948	0.01931	0.03066	0.00242	0.02573	0.06006	0.01929	0.01991	0.01036	0.00398	0.00708	0.01951	0.00842	0.07137	0.01873	0.03926	0.0786	1.35107	0.34765	0.36862	2.45782	0.3872	5.42987	0.14907	0.24207	0.50128	0.11805	0.18052	0.20182	0.00242	0.00025	0.04275	0.08515	0.00821	0.08804	0.07464
k__Bacteria|p__Firmicutes|c__Clostridia|o__Eubacteriales|f__Christensenellaceae|g__GGB80108	0.56303	0	0	0	0	0	0	0	0	0	0	0	0.16367	0.01919	0.0983	0	0	0.10475	0	0	0	0	0	0	0	0	0	0	0	0	0.0299	0	0.08529	0.14895	0	0	0	0	0.03192	0	0	0	0.05012	0	0	0	0	0	0
k__Bacteria|p__Bacteroidetes|c__Bacteroidia|o__Bacteroidales|f__Bacteroidaceae|g__Phocaeicola	0.55804	0.26288	0.45145	0.51142	0.1035	0.23506	0.5017	0.246	0.20971	0.19793	0.27539	0.11558	0.1792	0.65849	0.52812	0.32632	0.05135	0.15343	0.75802	0.94007	0.20175	0.81562	0.51801	0.57563	0.525	0.20745	0.24252	0.12638	2.68477	10.0384	1.95384	6.58356	8.4453	4.28645	3.94968	10.9781	0.88105	0.241	1.36238	2.43902	6.42942	1.10843	4.21199	1.50817	0.49101	0.02925	0.3494	0.15986	0.82877
k__Bacteria|p__Proteobacteria|c__Gammaproteobacteria|o__Enterobacterales|f__Hafniaceae|g__GGB31171	0.54403	0.02014	0	0	0	0	0.33203	0.1545	0	0	0	0	0	0	0	0	0	0	0	0	0	0	0	0	0	0	0	0	0	0	0	0	0	0	0	0	0	0	0	0	0	0	0	0	0	0	0	0	0
k__Bacteria|p__Firmicutes|c__Clostridia|o__Eubacteriales|f__Oscillospiraceae|g__GGB79824	0.53623	0	0	0	0	0	0.51563	0.02942	0	0	0	0	0.14438	0	0	0.04713	0.39054	0.00986	0	0	1.46151	0	0	0	2.44661	0.53115	0	0	1.64694	0	0	0	0	0.36071	0	0.29851	0.09827	0.13146	0.00685	0.04614	0.02059	0.54554	0.13807	0.12072	0	0.78133	0	0.47156	0
k__Bacteria|p__Deferribacteres|c__Deferribacteres|o__Deferribacterales|f__Deferribacteraceae|g__Mucispirillum	0.47843	0.03464	0.08077	1.01576	0.15349	0.02908	1.14045	0.19895	0.13887	1.87631	0.5053	0.07295	0.20149	0.07408	0.05388	0.1126	0.02268	0.06049	0.43217	0.05256	0.05233	0.06011	0.02434	0.07176	0.04244	0.06601	1.95073	0.02862	0.24757	0.52866	0.2356	0.04301	0.45867	0.10144	0.31069	0.08162	0.08654	0.02563	0.0597	0.0376	0.03105	0.49502	0.08007	0.06948	0.98921	0.06478	0.0298	0.16074	0.04983
k__Bacteria|p__Firmicutes|c__Clostridia|o__Eubacteriales|f__Christensenellaceae|g__GGB30455	0.41886	0.06472	0.09806	0.48762	0.45397	0.05897	0.85664	0.42439	0.13391	0.08657	0.23682	0.148	0.08342	0.18598	0.02451	0.11986	0.03125	0.02955	0.05478	0.00352	0.17665	0.05694	0.01607	0.06132	0.14276	0.12435	0.17972	0.03622	0.5723	0	0.86119	0.06849	1.5726	0.65099	1.40222	1.46475	0.29756	0.25289	0.42466	0.17383	0.03551	0.922	0.4431	0.28321	0.61731	0.13404	0.05917	0.11586	0
k__Bacteria|p__Firmicutes|c__CFGB9589|o__OFGB9589|f__FGB9589|g__GGB28829	0.40271	0.02113	0.21128	0.13326	0.10118	0.0012	0.47141	0.2946	0.01969	0.23194	0	0.00413	0.04139	0	0.0217	0.16715	0	0.00848	0.01315	0	0.10945	0	0.04149	0.00355	0	0	0.00342	0.0199	0.11174	0.24216	0.00694	0.01459	0.04887	0.01184	0.27818	0.01234	0.0043	0	0	0	0	0.11963	0.02854	0	0.01786	0.00044	0	0.00369	0
k__Bacteria|p__Firmicutes|c__CFGB76235|o__OFGB76235|f__FGB76235|g__GGB25052	0.35122	0.03728	0	0	0	0	0	0	0.02461	0.14123	0.12012	0.0026	0	0	0	0	0	0.00355	0	0	0.03136	0	0	0	0.08471	0.01834	1.34531	0.14689	0.32979	0	0.18276	0	0	0	0	0	0	0.02417	0.01461	0	0	0.02663	0.00349	0.00266	0	0	0	0	0
k__Bacteria|p__Firmicutes|c__CFGB1437|o__OFGB1437|f__FGB1437|g__GGB25056	0.3471	1.75503	1.518	3.30025	1.50269	7.61697	0.60839	0.38275	4.35041	0.55658	0.69175	4.43823	2.45144	1.94678	2.83878	1.88059	1.93582	3.02979	2.21217	2.84146	1.9112	2.28469	5.35244	1.80931	0.64344	0.70642	1.31464	1.54236	2.8215	0.96987	3.42683	6.35577	5.91867	3.319	2.58508	6.29917	0.89334	0.93899	2.45246	1.65681	5.49086	1.64021	1.47439	2.40519	1.6083	0.15217	2.82445	1.54883	2.89052
k__Bacteria|p__Firmicutes|c__Clostridia|o__Eubacteriales|f__Oscillospiraceae|g__GGB30470	0.33449	0	0	0.12072	0	0.00145	0	0	0.12977	0	0	0.05038	0.00271	0.09762	0.00681	0.27473	0.00597	0.0034	0.06253	0.30513	0.69871	0.01447	0.01583	0	0.85917	1.10017	0.18415	0.10563	0	0	0.00144	0.06058	0.02565	0.06042	0.01225	0.11103	0.0454	0.00072	0	0.06133	0.0055	0	0.03701	0.00058	0	0.00267	0.00584	0	0
k__Bacteria|p__Firmicutes|c__Clostridia|o__Eubacteriales|f__Oscillospiraceae|g__GGB30466	0.25107	0.03223	0.15517	1.31296	0.59062	0.1723	0.35438	0.29444	0.2111	1.77476	1.28567	0.27972	0.06378	0.44204	0.05418	0.11621	0.07898	0.13169	0.48504	0.04143	0.31847	0.20817	0.14212	0.09071	0.36894	0.08481	0.75655	0.05816	0.17771	0.03132	0.73587	0.14812	0.62029	0.9399	0.7426	0.36009	0.22683	0.18877	1.11681	0.34959	1.22099	0.73821	1.30679	0.77181	0.90998	0.40809	0.03856	0.2575	0.05036
k__Bacteria|p__Firmicutes|c__Clostridia|o__Eubacteriales|f__Clostridiaceae|g__GGB79820	0.24743	0	0	0.38613	0	0	0.60904	0.03998	0	0	0	0	1.06237	0.09813	0.00423	0	0	0	0	0	0	1.17645	0.07928	0.20177	0	0.21688	0.00222	0.03638	0.04901	0	0.00527	0.00147	0.00532	0.01007	0.01168	0	0	0	0.00459	0.0017	0	0.04125	0.07525	0.10258	0	0	0	0	0
k__Bacteria|p__Firmicutes|c__CFGB76074|o__OFGB76074|f__FGB76074|g__GGB28949	0.23404	0.00725	0.21427	0	0	0	0.08119	0.0175	0	0	0	0	0.00194	0	0	0	0	0.0756	0.20897	0.04412	0.08456	0.25146	0.00841	0.1422	0.0583	0.0834	0	0	0.07116	0.00204	0.20109	0	0.07044	0.02904	2.36821	0.81207	0.11642	0.08755	0.70425	0.15228	0.06964	0.19056	0.15974	0.02255	0.14863	0	0	0	0
k__Bacteria|p__Firmicutes|c__Clostridia|o__Eubacteriales|f__Oscillospiraceae|g__GGB30461	0.21027	0.01749	1.51647	4.64711	0.42024	0.10992	0.95929	0.31056	0.35013	0.21209	1.18718	1.26504	1.25509	0.06419	0.05924	0.05386	0.14008	0.10945	0.28861	0.02104	1.48363	1.19613	0.11377	0.11723	0.77745	0.83884	7.07824	1.68685	6.88651	0.00479	0.61747	1.0103	9.90561	6.17354	3.82067	7.15139	1.45491	2.22472	6.87666	5.54276	0.22618	3.38208	3.92566	1.07453	0.24512	0.14911	0.97278	0.71841	0.01067
k__Bacteria|p__Firmicutes|c__Bacilli|o__Lactobacillales|f__Lactobacillaceae|g__Lactobacillus	0.20896	11.1174	6.43958	8.50884	4.60586	0	11.5814	4.06784	1.56857	6.69274	4.09086	0.54344	8.55039	5.38013	5.87299	8.9051	19.9167	12.164	6.82772	7.54335	4.27682	16.7371	16.9875	7.02488	9.02061	9.41892	0.56204	6.15914	0.04425	0.00366	0.55636	1.83926	0	0.38084	0.32357	0.04228	6.19819	3.2598	0	0.41206	0.03608	0	6.39601	0	9.11221	13.6555	10.6144	12.2803	6.82543
k__Bacteria|p__Firmicutes|c__Clostridia|o__Eubacteriales|f__Lachnospiraceae|g__GGB79838	0.20331	0.18888	0	0.07041	0	0	0.54605	0.53931	0	0	0	0	0	0.20785	0	0.11717	0.03421	0.26138	0.67699	0.2058	0.30527	0.15907	0.67098	0.09968	0.00342	0.12417	1.55634	0.4553	0.66296	0	0.05597	0.00467	0.29155	0.48738	0.78968	0.45004	0	0	0.08466	0.01531	0	0.00044	0.00284	0.00854	0.08159	0.03006	0.00912	0.04978	0
k__Bacteria|p__Bacteroidetes|c__CFGB642|o__OFGB642|f__FGB642|g__GGB24147	0.19004	0.69851	0.66986	1.72256	0.74445	1.48918	0.79012	1.1462	1.65466	0.47547	0.76859	1.68511	1.0309	0.52972	1.03342	1.1987	1.29572	1.16182	1.02624	0.35658	1.16079	1.02532	0.95765	1.11611	1.70495	0.74457	0.89657	0.57982	1.76183	0	0.00937	0	0	0	0	0	0	0	2.28639	0	0	0	0	0	1.35655	0.95418	1.51626	0.87408	0.23201
k__Bacteria|p__Firmicutes|c__CFGB8152|o__OFGB8152|f__FGB8152|g__GGB28872	0.1818	0.04653	0.08884	0	0.03537	0.00159	0	0	0	0	0	0	0	0	0	0.05733	0	0	0.00781	0.00378	0	0.14825	0	0.10395	0	0	0	0	0	0	0.03733	0.00216	0	0	0.03431	0.05671	0	0	0	0	0	0	0	0.07244	0.00268	0.08601	0	0.13272	0
k__Bacteria|p__Proteobacteria|c__CFGB8157|o__OFGB8157|f__FGB8157|g__GGB15004	0.17909	0.02861	0.03657	0.03156	0.14101	0.0005	0.12355	0.0848	0.01889	0	0.01651	0.02215	0.00366	0.00118	0.00367	0.02159	0.00243	0.01633	0.02426	0.00253	0.09416	0.04972	0.01685	0.03346	0.02684	0.0195	0.10114	0.04797	0.00381	0	0	0.00028	0.0078	0.01413	0.0442	0.01993	0	0	0.01569	0	0.02731	0.00234	0	0.00423	0	0.01634	0.00136	0.04701	0
k__Bacteria|p__Firmicutes|c__Clostridia|o__Eubacteriales|f__Oscillospiraceae|g__GGB30454	0.17744	0.0013	0.00155	0.0317	0	0.00298	0.03124	0.00955	0.00087	0	0	0	0.00202	0.00481	0	0	0	0.00136	0.04534	0	0.00299	0.00201	0.00102	0	0.00645	0.00134	0.00694	0	0.00218	0	0.00336	0	0	0.01884	0.46594	0.02441	0.00588	0.00396	0.00529	0.01034	0	0.04929	0.00828	0.00211	0.00843	0	0	0	0
k__Bacteria|p__Bacteria_unclassified|c__Bacteria_unclassified|o__Bacteria_unclassified|f__Bacteria_unclassified|g__GGB28955	0.17743	0.01298	0	0	0	0	0.07358	0.0126	0	0	0	0	0	0	0	0	0.00151	0.00766	0	0	0	0.00443	0	0.01694	0.02542	0.10837	0	0	0.77765	0	0	0	0	0	0.01193	0	0	0.05356	0.01605	0	0	0.41211	0.12	0.0267	0.12734	0.02802	0	0.02837	0
k__Bacteria|p__Bacteroidetes|c__CFGB75970|o__OFGB75970|f__FGB75970|g__GGB24149	0.16749	0.57019	0.31683	0.42975	0.3687	0.24266	0.52196	0.34791	0.41028	0	0	0.43263	0	0.32003	0	0.47649	0.43968	0.30108	0.46147	0.65749	0.18966	0.48374	0.17117	0.8126	0.27156	0.32556	0.87955	0.4431	0	0	0	0	0	0	0	0	0	0	0.51072	2.97376	4.35326	0	0.88669	2.00565	0.16618	0.2324	0.21399	0.30874	0.35363
k__Bacteria|p__Firmicutes|c__Clostridia|o__Clostridiales|f__Peptostreptococcaceae|g__Romboutsia	0.16043	1.67218	1.57054	0.44445	0.54987	0.00149	1.00505	1.24428	1.4601	1.13246	1.38467	1.64268	1.29486	1.6877	0.60112	1.86596	0.3672	0.6115	1.55497	0.47788	0.13719	1.20208	0.89443	0.11792	3.11923	0.24243	0.27904	0.28814	1.43178	0.00906	3.70555	2.04215	3.30222	2.24023	0.51592	0.103	1.78376	4.31494	0.58735	2.18869	5.05063	0.40327	3.79882	1.61422	1.63129	2.08721	1.15226	0.83177	0.41582
k__Bacteria|p__Firmicutes|c__Clostridia|o__Eubacteriales|f__Lachnospiraceae|g__GGB75098	0.1554	0	0	0.28246	0	0	0	0	0	0	0	0.35326	0	1.49107	0	0.07636	0.03766	0.16194	0.99045	0	0.52967	0	0.20523	0.05767	1.5492	0.78063	0.84132	0.00244	0.89815	0	0.11339	0.0204	0	0.2428	0.12049	0	0.13438	0.26146	0.24977	0.653	0.01248	0.46995	0.63257	0.20727	2.16918	1.71073	0.01108	0.53864	0
k__Bacteria|p__Firmicutes|c__CFGB73530|o__OFGB73530|f__FGB73530|g__GGB28825	0.1447	0	0.07175	0.15019	0.37256	0.05518	0	0	0.07483	0.30735	0.03883	0.08176	0.00874	0	0	0	0	0	0.24763	0	0	0	0	0	0.00235	0.07774	0	0	0.61219	0	0.00637	0.00546	0.02056	0.0382	0	0	0.02251	0.03292	0.02283	0.06935	0	0.04773	0.11261	0.00689	0	0.0117	0	0	0.40041
k__Bacteria|p__Bacteroidetes|c__Bacteroidia|o__Bacteroidales|f__Tannerellaceae|g__Parabacteroides	0.1414	0.14538	0.22814	0.15348	0.10028	0.23716	0.09179	0.14705	0.58394	0.10628	0.9483	0.25623	0.16953	0.1073	0.19284	0.41381	0.16965	0.76096	0.09481	0.07661	0.40581	0.26278	0.19274	0.1727	0.29684	0.1446	0.18119	0.07485	1.40254	0.8362	0.96247	2.33606	5.26712	2.19817	2.72864	1.89911	1.5791	1.76127	1.13907	1.05037	6.60281	1.59087	1.26826	2.47001	0.16764	0.12586	0.43139	0.1299	0.25818
k__Bacteria|p__Firmicutes|c__Bacilli|o__Lactobacillales|f__Lactobacillaceae|g__Limosilactobacillus	0.13765	1.57049	3.74351	4.90308	1.23896	0	0.20826	0.00328	0.48976	0	0	0.14088	6.01972	1.05509	2.88518	0.88562	4.59955	4.01986	0.79812	2.86562	0.35643	0	2.33461	0	3.08259	3.94813	0.14079	1.60818	0.02511	0	0.27377	0	0.20661	0.08995	0.17637	0	0	0	0	0	0	0	0.00801	0	1.84958	3.06706	2.85903	2.71495	0.76574
k__Bacteria|p__Firmicutes|c__Clostridia|o__Eubacteriales|f__Oscillospiraceae|g__GGB30468	0.13741	0.00668	0.00141	0.00967	0.01642	0	0.11897	0.11151	0	0.01617	0.01215	0.00047	0	0	0	0	0	0.00086	0.08741	0	0.01056	0.00113	0	0.01162	0.02335	0.01696	0.0151	0	0.02395	0	0.04634	0.00278	0.04681	0.02281	0.07804	0.05696	0.01211	0.00754	0.01121	0.00951	0.00069	0.02503	0.01041	0.00966	0.03923	0.01102	0.00218	0.0079	0
k__Bacteria|p__Firmicutes|c__CFGB9660|o__OFGB9660|f__FGB9660|g__GGB29004	0.1356	0	0.00475	0.80489	0.06342	0	0	0	0.03513	0	0	0.0358	0.08461	0.48405	0	0.32757	0	0	0	0	0	0	0.001	0	0	0	0.0476	0	0.11005	0	0.14429	0	0	0.14077	0.14146	0	0	0	0.03192	0	0	0.10867	0.07	0	0.03928	0.00059	0.00235	0	0
k__Bacteria|p__Firmicutes|c__Negativicutes|o__Selenomonadales|f__Selenomonadaceae|g__GGB70855	0.1342	0.44662	0.74528	0.18419	0.41906	0.15689	0.64089	0.84351	0.36022	0.45034	0.45971	0.34251	0.26331	0.19799	0.39491	0.33993	0.24313	0.1087	0.49719	0.23953	0.28129	0.54351	0.3902	0.68502	0.30852	0.15363	0.31799	0.38682	0.13889	0	0.23721	0	0	0.23511	0.2253	0.00468	0.30378	0.54635	0.31285	0.62587	0	0.06737	0.1265	0	0.55932	0.24176	0.60732	0.42543	0.1351
k__Bacteria|p__Firmicutes|c__Clostridia|o__Eubacteriales|f__Oscillospiraceae|g__GGB28879	0.1303	0.03293	0.08486	0.32034	0.28656	0.05122	0.18865	0.17724	0.08178	0.23427	0.29512	0.05059	0.03068	0.06519	0.01207	0.01044	0.04342	0.12106	0.20465	0.03424	0.05311	0	0.01567	0	0.08393	0.12588	0.30428	0.08732	0	0	0.00601	0	0	0.00062	0.00354	0.0021	0.02238	0.0183	0.01739	0.00179	0.02356	0.00612	0.0019	0.00749	0.24164	0.08711	0.03705	0.06391	0.00802
k__Bacteria|p__Firmicutes|c__CFGB1260|o__OFGB1260|f__FGB1260|g__GGB29535	0.12805	0.00231	0.24439	0.09904	0.19443	0.37367	0.19372	0.24486	0.25043	0.1098	0.07622	0.13658	0.16956	0.29338	0.31916	0.42594	0.08261	0.15789	0.05052	0.08752	0.11571	0.05054	0.08599	0.05173	0.08622	0.0572	0.24605	0.14484	0.0814	0.25769	0.1933	0.13056	0.23722	0.31677	0.25896	0.14127	0.13075	0.16285	0.39417	0.2389	0.1458	0.08442	0.27446	0.33841	0.02858	0.07322	0.05939	0.02191	0.12685
k__Bacteria|p__Bacteria_unclassified|c__CFGB76064|o__OFGB76064|f__FGB76064|g__GGB20145	0.11887	0.00637	0.05232	0.0167	0.16736	0.0002	0.02446	0.08208	0.01095	0	0.00799	0.01932	0.00232	0.00045	0.00039	0.00474	0.00036	0.00801	0.01221	0.00055	0.04365	0.02	0.00404	0.01725	0.02298	0.02619	0.04416	0.0152	0.01287	0	0	0	0	0.00821	0.00844	0.01668	1.45569	0	0.07647	0	0.0033	0.41418	0	0	0.01118	0.00706	0.00379	0.01487	0
k__Bacteria|p__Firmicutes|c__Clostridia|o__Eubacteriales|f__Oscillospiraceae|g__GGB30453	0.11016	0.06295	0.01939	0	0.0018	0	2.13829	0.19902	0.05182	0	2.19203	0.10549	0	0.01479	0	0.00615	0.39037	0.82661	0.00082	0	0.10698	0	0.00047	0	0.02548	0.18033	0.024	0.02378	0.0515	0	0.12467	0	0.01122	0.02751	0.00144	0.01071	0.64529	0.61663	0.00223	0.71024	0.01988	0.24961	0.28468	0	1.10677	0.40877	0.49114	0.10122	0
k__Bacteria|p__Firmicutes|c__CFGB76293|o__OFGB76293|f__FGB76293|g__GGB62427	0.1101	0.01565	0	0	0	0	0	0	0.01141	0.01956	0.02792	0.02053	0	0	0	0.00165	0.00222	0.00019	0	0	0.00498	0	0	0.02246	0.03983	0	0.00897	0	0.06001	0	0	0	0	0.00669	0	0.01589	0	0.02155	0	0.00097	0	0.03226	0.00573	0	0.01724	0.00772	0.00313	0.00135	0
k__Bacteria|p__Bacteroidetes|c__CFGB9382|o__OFGB9382|f__FGB9382|g__GGB70856	0.10746	0.05282	0.14189	0.18323	0.26922	0.26087	0.54081	0.42148	0.1722	0.41109	0.45602	0.25919	0.28093	0.17712	0.47864	0.58509	0.81428	0.11072	0.40346	0.28884	0.216	0.37999	0.34298	0.46667	0.19142	0.10566	0.27151	0.27842	0.05796	0	0.33224	0.1052	0	0.10125	0.38696	0.07684	0.33214	0.25477	0.28678	0.31441	0	0.01584	0.12521	0.44542	0.60184	0.25683	0.63243	0.31522	0.17274
k__Bacteria|p__Firmicutes|c__CFGB76236|o__OFGB76236|f__FGB76236|g__GGB28761	0.09875	0.05392	0.21459	0.0424	0.73687	0.02684	0	0	0.01247	0	0.12318	0.08072	0.13926	0.18943	0.14954	0.13916	0.011	0.17141	0.38269	0.00584	0.07006	0	0	0.50384	0.84635	0.1618	0.26589	0.11155	0.08167	0	0.02144	0.01584	0.48933	0.0727	0.02229	0.06928	0	0.07042	0.13689	0.04496	0.00448	0.02049	0.2213	0.02222	0.14777	0.108	0.02348	0.19391	0
k__Bacteria|p__Firmicutes|c__CFGB76272|o__OFGB76272|f__FGB76272|g__GGB28999	0.08776	0	0	0	0	0	0.04649	0	0	0	0	0	0	0	0	0	0	0	0	0	0	0	0	0	0	0.01336	0	0	0.15603	0	0	0	0	0	0	0	0	0	0	0	0	0	0	0	0	0	0	0	0
k__Bacteria|p__Firmicutes|c__Clostridia|o__Eubacteriales|f__Oscillospiraceae|g__GGB49462	0.08236	0.00375	0.23153	0.02913	0.10617	0.00506	0.14976	0.15171	0.00956	0.04608	0.02888	0.00883	0.01206	0.00848	0.00544	0.01891	0	0.00423	0.03968	0	0.02061	0.00738	0.0017	0.0062	0.02563	0.00291	0.04634	0.01477	0.02543	0	0.07229	0.01604	0.12074	0.14261	0.29063	0.20654	0.03132	0.02209	0.06438	0.0125	0.0792	0.0585	0.05271	0.10335	0.12192	0.01479	0.01365	0.01477	0.0127
k__Bacteria|p__Firmicutes|c__CFGB8118|o__OFGB8118|f__FGB8118|g__GGB29008	0.08	0	0	0	0	0	0	0	0	0	0	0	0	0	0	0	0	0	1.72628	0.27163	0	0	0.29087	0	0	0	0	0	0.08191	0	0	0.00731	0	0.09448	0.42197	1.57966	0	0	0	0.03899	0	0	0.20388	0	0	0	0	0	0
k__Bacteria|p__Firmicutes|c__Bacilli|o__Bacillales|f__Staphylococcaceae|g__Staphylococcus	0.07927	0.00742	0.14512	0.02516	0.03024	0	0.19667	0.17507	0.02826	0	0	0	0.02699	0.03408	0.00405	0.25961	0.02127	0.07831	0	0.0274	0.11699	0	0.04699	0	0.2235	0.1494	0.00933	0.00493	0.37123	0	0	0	0	0.10825	0.0073	0.04077	0.0513	0.1034	0	0.09414	0.01663	0.3146	0	0	0.08946	0.1354	0.00724	0.04767	0
k__Bacteria|p__Proteobacteria|c__CFGB2404|o__OFGB2404|f__FGB2404|g__GGB6608	0.07792	0.0511	0.00435	0	0	0	0.06204	0	0.12311	0	0.11869	0	0	0	0	0	0.04472	0.00099	0	0.03749	0	0	0	0	0	0	0	0	0.09699	0.79562	0.07348	0.50733	1.35215	0.00281	1.60681	0.54333	0.29255	0	0.16726	0.03947	0.63591	0.23332	0.01281	0.08587	0	0.02737	0.03006	0.01578	0
k__Bacteria|p__Candidatus_Saccharibacteria|c__CFGB8157|o__OFGB8157|f__FGB8157|g__GGB27485	0.07091	0	0.03106	0.00152	0.08907	0	0	0.04639	0.01047	0	0	0.016	0.00533	0	0.00326	0	0	0	0.02969	0.00712	0.01809	0	0	0	0.02127	0.0098	0.0036	0.00424	0.02097	0	0	0	0	0.00657	0.0051	0.01389	0.00109	0	0.001	0.00066	0	0.0047	0	0.00443	0.035	0	0.00139	0.00051	0
k__Bacteria|p__Firmicutes|c__Clostridia|o__Eubacteriales|f__Lachnospiraceae|g__GGB3793	0.07061	0	0	1.8183	0	0	0	0.00777	0.56922	0	0.09528	0.04224	0.19962	0.20005	0	0.01793	0.01362	0.9004	0	0	0.29787	1.19521	0	0.33194	0	0	0	0	0.05049	0	0.02642	0	0.05804	0	0	0	0.00187	0	0	0	0.00106	0.08946	0.02008	0.02217	0.0906	0.46299	0.00324	0	0.00127
k__Bacteria|p__Firmicutes|c__CFGB9511|o__OFGB9511|f__FGB9511|g__GGB28388	0.07034	0	0	0	0	0	0	0	0	0	0	0	0	0.00167	0	0.01234	0	0	0	0	0.00045	0.01546	0.00332	0	0	0	0	0.00063	0.0086	0	0	0.00133	0.0141	0.02672	0	0	0	0.06364	0	0.06707	0.01114	0	0.01341	0	0	0	0	0.00134	0
k__Bacteria|p__Firmicutes|c__CFGB76074|o__OFGB76074|f__FGB76074|g__GGB28948	0.06278	0.00731	0	0.21323	0	0	0.3336	0.30032	0	0	0.03262	0.00365	0.04071	0.05545	0	0.01405	0	0.02589	0.02349	0	0.0248	0.13177	0.04757	0.29169	0.06701	0.04569	0.03186	0.00456	0.02597	0	0.03865	0	0.02013	0.06858	0.08508	0.19268	0.00082	0	0.00148	0	0.01625	0.06614	0	0	0.06271	0.00884	0	0.01718	0
k__Bacteria|p__Firmicutes|c__Clostridia|o__Eubacteriales|f__Lachnospiraceae|g__GGB28865	0.06205	0	0	0.00676	0.0011	0	0.12526	0.13745	0	0.00041	0	0	0.00097	0	0.00152	0.00651	0.00752	0.02244	0	0.00375	0.00958	0.00395	0.01243	0	0	0.02345	0.08616	0.04623	0	0	0.06033	0	0.02431	0.05484	0.19763	0.55219	0.14503	0.00971	0.1898	0.04307	0.18683	0	0.02842	0	0	0	0	0.00598	0.05452
k__Bacteria|p__Proteobacteria|c__Betaproteobacteria|o__Burkholderiales|f__Sutterellaceae|g__Parasutterella	0.06205	0.04027	0.104	0.13169	0.08058	0.17175	0.0371	0.06824	0.11446	0.26391	0.31559	0.68176	0.25085	0.02192	0.12724	0.32881	0.50889	0.11793	0.23304	0.18544	0.1366	0.17142	0.22303	0.0791	0.08977	0.02143	0.11166	0.13624	0.29387	1.74459	0.77457	1.85747	0.82308	1.13981	0.4125	0.49573	0.25505	0.26087	0.11107	0.58191	0.47288	0.15474	0.33598	0.08744	1.34847	1.18109	1.3625	0.7279	0.80833
k__Bacteria|p__Bacteria_unclassified|c__Bacteria_unclassified|o__Bacteria_unclassified|f__Bacteria_unclassified|g__GGB28807	0.05844	0.07001	0.10436	0.00921	0.28031	0	0.35368	0.34211	0.12579	0.11302	0.12659	0	0.0678	0.0242	0.01868	0.06172	0.00874	0.02901	0.07688	0.03848	0.01479	0.01174	0.01182	0.0055	0	0.01898	0.25889	0.03894	0.09992	0.71056	0	0.00207	0	0	0	0.00123	0	0	0	0	0.00557	0.52551	0.06734	0	0.00556	0	0.02392	0.04751	0.16776
k__Bacteria|p__Bacteroidetes|c__Bacteroidia|o__Bacteroidales|f__Bacteroidales_unclassified|g__Bacteroidales_unclassified	0.05728	0.03599	0.03337	0	0.04252	0	0.057	0.03039	0.14301	0.07576	0.12232	0.16991	0	0.01204	0	0.16057	0.2107	0.03665	0.03648	0	0.05877	0.02621	0.03713	0.06162	0.09135	0.01954	0.06321	0.04274	0.16195	0.05947	0.24418	0.65682	1.00815	0.16379	0.14241	0.21076	0.44169	0.42636	0.54684	0.37468	1.03411	0.01673	0.10285	0.2522	0.05265	0.12298	0.24203	0.1123	0.00687
k__Bacteria|p__Firmicutes|c__CFGB76314|o__OFGB76314|f__FGB76314|g__GGB28793	0.05547	0.00315	0.05003	0.01901	0.026	0	0.14013	0.13552	0.02858	0	0	0.04596	0.0312	0.07357	0.01482	0.01138	0	0.01211	0.13366	0.00139	0.03757	0.03773	0.00379	0.02529	0.01596	0.01177	0.00328	0.00538	0.12252	0	0.02011	0	0	0.04037	0.1829	0.04395	0.00254	0	0.01783	0.00644	0	0.08804	0.06707	0.01713	0.08322	0.0414	0.00794	0.0809	0
k__Bacteria|p__Firmicutes|c__CFGB76071|o__OFGB76071|f__FGB76071|g__GGB28926	0.05234	0.02377	0	0	0	0	0	0	0.00119	0	0	0	0.00427	0	0	0	0	0.05043	0.04481	0	0	0.00378	0	0.001	0.02175	0.00703	0.00803	0.00874	0	0	0.05419	0	0.08327	0	0.00247	0.01163	0	0.00181	0	0.0034	0.01866	0	0.04557	0	0.02478	0.03291	0	0.00912	0
k__Bacteria|p__Firmicutes|c__CFGB76144|o__OFGB76144|f__FGB76144|g__GGB79989	0.04965	0.01177	0.07173	0.18544	0.21053	0.00664	0.07524	0.05415	0.08883	0.10297	0.06593	0.00471	0	0	0	0	0.00196	0.04028	0.00938	0	0.01473	0	0	0	0.01097	0.03873	0.04965	0	0.082	0.06725	0	0.03353	0.00562	0.01326	0.30753	0.52165	0	0.01164	0	0.00626	0.00401	0.06776	0.03522	0	0.11469	0.00806	0.0273	0.01615	0
k__Bacteria|p__Proteobacteria|c__Deltaproteobacteria|o__Desulfovibrionales|f__Desulfovibrionaceae|g__GGB9818	0.0476	0	0.05661	0.13686	0.12698	0.01795	0.05072	0.21956	0.04213	0.07885	0.2356	0.05577	0.07173	0.07018	0.03616	0.05911	0.04222	0.04295	0.17829	0.01886	0.02169	0.02689	0.00342	0.01278	0.10958	0.04327	0.37066	0.03551	0.13398	0	0.08173	0.03915	0.19911	0.12675	0.05074	0.04299	0.15919	0.04277	0.02664	0.03742	0.14641	0.05902	0.04027	0.04068	0.00385	0.03344	0.00253	0.00592	0
k__Bacteria|p__Firmicutes|c__CFGB9773|o__OFGB9773|f__FGB9773|g__GGB25158	0.0474	0.3506	0.10408	0.0341	0.05676	0.01926	0	0	0.15062	0.0087	0.01422	0.06051	0.03659	0.08071	0.0274	0.04678	0.11257	0.04977	0.05907	0.0098	0.26371	0.11653	0.01226	0.17676	0.1257	0.07119	0.05394	0.00741	0.79006	0.01115	0.00514	0.00044	0.00821	0.03432	0.05989	0.07059	0.01056	0.01033	0.00722	0	0.24484	0.00546	0.0027	0.03499	0.15012	0.07105	0.00154	0.24247	0.04271
k__Bacteria|p__Bacteroidetes|c__Bacteroidia|o__Bacteroidales|f__Rikenellaceae|g__Alistipes	0.04668	0.03726	0.06671	0.02966	0.04705	0.06404	0.06017	0.1032	0.21398	0.10386	0.19528	0.14549	0.10667	0.07364	0.181	0.25265	0.24077	0.12781	0.18604	0	0.09895	0.08689	0.07507	0.10237	0.16994	0.17345	0.4357	0.09989	0.20701	1.21419	0.9176	1.56752	2.37303	0.60087	0.49442	0.62355	0.63989	0.48017	0.63564	0.49257	3.05436	0.10632	0.30666	0.52619	0.1407	0.15339	0.29767	0.12798	0.04874
k__Bacteria|p__Firmicutes|c__CFGB76308|o__OFGB76308|f__FGB76308|g__GGB70453	0.0446	0	0	0	0	0	0	0	0	0	0	0	0	0	0	0	0	0.01486	0	0	0.03402	0.02833	0.06334	0	0	0.03918	1.11049	0.00905	5.61676	0	0.25982	0	0	0	3.74494	2.54662	0	0	0.56492	0.07398	0.77594	0.50757	1.27826	0.20933	0.11667	0	0.00656	0	0
k__Bacteria|p__Firmicutes|c__Clostridia|o__Eubacteriales|f__Oscillospiraceae|g__GGB30457	0.04306	0.01093	0.00264	0.06308	0.13764	0.00367	0.0571	0.03258	0.02124	0.0364	0.02025	0.0186	0.00666	0.00568	0.00041	0.0086	0	0.00056	0.04454	0.00204	0.01066	0.00148	0.0021	0.00049	0.04002	0.0105	0.07932	0.00417	0.0535	0	0.07873	0.01566	0.11477	0.14136	0.15565	0.13246	0.03433	0.01353	0.01595	0.01195	0.00218	0.04499	0.06031	0.01393	0.0462	0.0203	0.00489	0.02544	0
k__Bacteria|p__Firmicutes|c__CFGB10667|o__OFGB10667|f__FGB10667|g__GGB28981	0.04234	0.00534	0.30876	0.05198	0.65954	0.06703	0.02692	0.02603	0.0192	0.04115	0.043	0.00517	0.07844	0.04133	0.06382	0.00306	0	0.00644	0.16997	0.03261	0.21697	0.02134	0.08044	0.02484	0.00904	0.00775	0.30259	0.0527	0.0575	0	0.06834	0	0.19245	0.08702	0.03106	0.06583	0	0	0.01258	0.00425	0	0.08987	0.00347	0	0.02585	0	0.00165	0.00237	0
k__Bacteria|p__Firmicutes|c__CFGB75970|o__OFGB75970|f__FGB75970|g__GGB30408	0.04213	0	0	0.0327	0	0.01704	0.02883	0.05419	0.00694	0.05904	0.00496	0.00117	0.03656	0	0.00212	0	0	0.00733	0.08419	0.00975	0	0.01787	0.00537	0.00539	0	0	0	0.00494	0.02575	0	0.00909	0	0	0.01339	0.01323	0.03642	0	0	0	0	0	0.01329	0.0078	0	0.03397	0	0	0.00668	0
k__Bacteria|p__Firmicutes|c__CFGB76293|o__OFGB76293|f__FGB76293|g__GGB79698	0.03823	0.00212	0	0	0	0	0	0	0.00059	0.00676	0.00715	0.00516	0	0	0	0	0.00254	0.01824	0	0	0	0	0	0.00661	0.02868	0.01706	0.00234	0	0.04633	0	0	0	0	0.00288	0	0.01034	0	0.01381	0	0	0	0.02649	0.00768	0	0.00981	0.00059	0.00042	0.00508	0
k__Bacteria|p__Firmicutes|c__CFGB76170|o__OFGB76170|f__FGB76170|g__GGB28392	0.03763	0	0	0	0	0	0	0	0	0	0	0	0	0.07508	0	0.13713	0.29966	0.1419	1.08239	0.63536	0.08979	0	0	0	0.10369	0.20063	0	0	0.70118	0	0	0	0	0	0.05295	0.60444	0	0	0	0	0.03441	0.79355	0	0.57995	0.00807	0	0.09242	0.01482	0
k__Bacteria|p__Firmicutes|c__Clostridia|o__Eubacteriales|f__Oscillospiraceae|g__GGB74395	0.03715	0.0022	0	0.02348	0	0	0.04602	0.02008	0.00675	0.02414	0.0157	0.00616	0.00203	0.00293	0	0	0	0	0.03246	0.00141	0.00761	0	0	0.00498	0.02376	0.09787	0.03602	0.00065	0.2206	0	0.09119	0	0.0546	0.16474	0.10363	0.16215	0.0589	0.01578	0.10516	0.0314	0.00744	0.85646	0.18944	0.08395	0.00832	0.02295	0	0.00979	0
k__Bacteria|p__Actinobacteria|c__Actinomycetia|o__Micrococcales|f__Micrococcaceae|g__GGB42949	0.03615	0.01436	0	0	0	0	0.05502	0.02317	0	0	0	0	0	0	0	0	0.01534	0.07059	0	0	0	0	0	0	0.00251	0.00101	0	0	0.00525	0	0	0	0	0.01738	0	0	0	0.00293	0.00086	0	0	0.00358	0	0	0.07971	0.01436	0.00584	0.00375	0
k__Bacteria|p__Firmicutes|c__Bacilli|o__Lactobacillales|f__Lactobacillaceae|g__GGB30141	0.03236	0	0	0.08966	0	0	0	0	0	0	0	0	0.01031	0.01466	0.00239	0.00941	0.01314	0.02048	0	0	0.02931	0	0	0	0.12924	0.00361	0.09337	0.01836	0.10073	0	0.13419	0	0.00107	0.02773	0.02405	0.00585	0.03771	0.04686	0.01479	0.02776	0.0009	0.09168	0.04914	0.00856	0.0387	0.01003	0.00035	0.02864	0
k__Bacteria|p__Firmicutes|c__Clostridia|o__Eubacteriales|f__Oscillospiraceae|g__GGB30310	0.03062	0.00396	0	0	0.00551	0	0.00421	0.02087	0	0	0	0	0.00048	0.00998	0.00544	0.00998	0.00346	0	0	0	0.00322	0.01655	0.00164	0.01592	0.01372	0.00033	0.09302	0.00626	0	0	0	0	0.0003	0.01541	0.00591	0.00171	0.00352	0.00386	0.00715	0.00909	0.00609	0.01126	0.00087	0.01053	0.01072	0.00102	0.00083	0	0
k__Bacteria|p__Bacteria_unclassified|c__CFGB76064|o__OFGB76064|f__FGB76064|g__GGB42608	0.02884	0	0	0	0	0	0	0	0	0	0	0	0	0	0	0	0.02416	0	0	0	0	0	0	0	0.57222	0.02157	0	0	0.05074	0	0	0	0.00419	0	0.00644	0.01261	0.00916	0.01843	0.00378	0.00522	0.01041	0	0.01064	0.00607	0	0.19089	0	0.0621	0
k__Bacteria|p__Firmicutes|c__CFGB76299|o__OFGB76299|f__FGB76299|g__GGB79731	0.02858	0	0	0.00162	0	0.07266	0	0	0.04196	0.22769	0	0.02225	0.02975	0.01516	0.2646	0	0.01256	0	0	0	0.00422	0	0.01116	0	0.00306	0	0	0	0.04894	0.24646	0.0072	0	0.08962	0	0.17195	0.03868	0	0	0.04762	0	0	0.10584	0.05553	0.03136	0	0	0	0.11405	0
k__Bacteria|p__Firmicutes|c__CFGB9659|o__OFGB9659|f__FGB9659|g__GGB29003	0.02785	0	0.01228	0.01415	0	0	0.16512	0.07718	0	0	0	0	0.08611	0.03823	0.04628	0.03973	0.01523	0.00332	0	0	0	0.042	0	0.04869	0.00178	0.00376	0.01269	0	0.01246	0	0	0	0.01222	0	0.00362	0	0.00163	0	0	0	0	0.00102	0.03475	0	0	0	0	0	0
k__Bacteria|p__Actinobacteria|c__Actinomycetia|o__Corynebacteriales|f__Corynebacteriaceae|g__Corynebacterium	0.02582	0.40527	0.81596	0	0.17039	0	0.00523	0.00454	0.40802	3.09446	0.5119	0	0.0004	0.02133	0.00786	0.10358	0	0.17823	0	0	0	0.00258	0.00489	0.012	0	0	0.23761	0.13661	0	0	0	0	0	0	0	0.01087	0	0	0	0	0	0	0	0	0	0.01358	0	0.07386	0.02164
k__Bacteria|p__Firmicutes|c__Clostridia|o__Eubacteriales|f__Lachnospiraceae|g__GGB28805	0.02478	0	0.02366	0.0421	0.01253	0.027	0	0	0.0024	0.10565	0	0.01318	0.00777	0.02252	0.00865	0	0.00086	0	0.00177	0.01231	0.00286	0.02656	0	0.01813	0.02766	0.01819	0	0	0.00878	0	0.03367	0	0.01462	0.01691	0.00227	0.01548	0	0	0.00523	0.00018	0	0.00518	0.05564	0	0.07885	0.02621	0.01183	0	0.01472
k__Bacteria|p__Firmicutes|c__CFGB75721|o__OFGB75721|f__FGB75721|g__GGB9524	0.02457	0	0.76192	0.46228	0	0.61164	0	0	0.32964	0.42516	0.30933	0.20685	0.57791	0.34763	1.18353	0.62534	0.40113	0.21954	0.30049	0.44627	0.29471	0.93106	0.20283	0.24906	0.42585	0.61095	0.47471	0.70629	0.18747	0.07312	0.6097	1.45736	0.86532	0.76386	0.39578	0.46658	0.77174	0.83886	0.40682	0.71013	1.03392	0.07495	0.10353	0.30694	0.41871	0.18695	0.43272	0.31321	0.03133
k__Bacteria|p__Firmicutes|c__Clostridia|o__Eubacteriales|f__Oscillospiraceae|g__GGB30413	0.02432	0.01141	0.00037	0.83284	0.00557	0.08589	1.19265	0.61322	0.1065	0.35608	0.02344	0.08036	0.09838	0.11501	0.05932	0.0525	0.0277	0.06232	0.90764	0.09946	0.04724	0.01849	0.02135	0.14316	0.08794	0.09678	1.10592	0.11341	0.02547	0	0.13605	0	0.0286	0.14135	0.16761	0.00734	0.108	0.00429	0.1315	0.27726	0.02186	0.19783	0.00628	0.0202	0.89981	0.18321	0.00241	0.10895	0
k__Bacteria|p__Firmicutes|c__CFGB28941|o__OFGB28941|f__FGB28941|g__GGB42619	0.02343	0	0	0.02375	0	0	0	0	0.01763	0	0	0.00037	0	0	0	0	0	0	0.00656	0.00097	0	0	0	0.00506	0.0003	0.00413	0	0	0	0	0	0	0	0	0.02525	0	0	0	0	0	0	0	0.00421	0	0	0.001	0	0.00026	0
k__Bacteria|p__Firmicutes|c__Clostridia|o__Eubacteriales|f__Oscillospiraceae|g__GGB30295	0.02195	0.01566	0.0335	0.02735	0	0.00333	0.07591	0.1584	0.02571	0.13441	0.12944	0.03404	0.01632	0.02598	0	0.01592	0	0.0254	0.22976	0.03223	0.07483	0.04923	0.02501	0.03057	0.09978	0.0622	0.17297	0.04064	0.00286	0	0.00573	0	0	0.02909	0.00446	0.04185	0.00366	0.02275	0	0	0	0.04618	0	0	0.2271	0.02433	0.014	0.05201	0
k__Bacteria|p__Firmicutes|c__Bacilli|o__Lactobacillales|f__Lactobacillaceae|g__GGB30087	0.02171	0	0	0	0	0	0	0	0	0	0	0	0	0	0	0	0	0	0	0	0	0	0	0	0	0	0	0	0.2893	0	0	0	0	0.0026	0	0	0.00815	0.00899	0	0	0.03484	0.03884	0.15624	0	0	0.00221	0	0	0
k__Bacteria|p__Bacteria_unclassified|c__Bacteria_unclassified|o__Bacteria_unclassified|f__Bacteria_unclassified|g__GGB28951	0.02095	0.00839	0.00424	0	0.02779	0	0.01406	0	0	0.01028	0.04532	0	0.00579	0	0	0	0	0.0046	0	0	0.00214	0	0.00441	0.00392	0.00167	0.00321	0.01419	0	0	0	0.04282	0	0.00616	0	0.01506	0.03471	0	0	0	0	0	0.00136	0	0	0.00692	0	0	0.00363	0
k__Bacteria|p__Firmicutes|c__Clostridia|o__Eubacteriales|f__Clostridiaceae|g__Clostridium	0.01658	1.12699	0.07181	0.53501	0	0	0.36993	0.58331	0.54233	2.55339	2.45897	0.62861	0.58914	0.33053	0.24109	1.10442	1.62571	0.07898	0.64568	0.14309	0.11899	0.05372	0.42884	0	1.09181	0.02456	0.10228	0.16211	0.30499	0.00207	0.75791	3.86195	2.09168	2.76296	0.08336	0.01719	5.26942	9.3393	0.82829	5.98199	2.85668	0.06582	3.66172	2.93006	1.53934	3.34321	1.67088	0.99983	0.0255
k__Bacteria|p__Bacteria_unclassified|c__CFGB76313|o__OFGB76313|f__FGB76313|g__GGB28927	0.0162	0.00325	0	0	0	0	0	0	0	0	0	0	0	0	0	0	0	0.03366	0	0	0	0	0	0	0	0.00016	0	0	0.00787	0	0	0	0	0	0	0	0.00362	0	0.03611	0	0	0.03795	0	0	0.02	0.00461	0	0	0
k__Bacteria|p__Bacteroidetes|c__Bacteroidia|o__Bacteroidales|f__Odoribacteraceae|g__Odoribacter	0.01578	0	0.00364	0	0	0	0	0	0.02993	0	0	0	0.00541	0	0.01388	0.024	0	0	0	0	0	0	0	0	0	0	0	0	0.13088	0.72182	0.02407	2.72857	2.10896	0.65668	0.37556	0.11	0.13749	0.05775	0.53007	0.65654	2.44971	0.43047	0.20766	1.92499	0	0	0.05825	0.00197	0
k__Bacteria|p__Firmicutes|c__Clostridia|o__Eubacteriales|f__Oscillospiraceae|g__GGB79857	0.01471	0	0.00245	0.03848	0.24909	0.01447	0	0	0	0	0	0.00212	0.01171	0.0282	0.00772	0.0028	0.00898	0	0.07611	0.00152	0.01103	0	0	0	0.02852	0.01389	0.14793	0.01109	0.06362	0	0.03313	0.00993	0.00724	0.33737	0.03755	0.02198	0.06102	0.00621	0.0038	0	0.06343	0.02871	0	0	0.03592	1.21919	0.0009	0.01493	0
k__Bacteria|p__Firmicutes|c__CFGB76077|o__OFGB76077|f__FGB76077|g__GGB28850	0.01432	0	0	0	0	0	0.2283	0.02294	0.00832	0.02727	0	0	0	0.03917	0	0.0009	0.0036	0.04909	0.03941	0	0.10025	0.00259	0.0368	0.0858	0.02895	0.0414	0.09077	0	0.05924	0	0.37188	0	0.26235	0.00725	0.02979	0.03813	0	0.00391	0.44107	0.00105	0.14393	0.46875	0.54459	0.3373	0.0034	0	0	0	0
k__Bacteria|p__Firmicutes|c__CFGB49426|o__OFGB49426|f__FGB49426|g__GGB30296	0.01414	0.0087	0	0	0	0	0	0	0	0	0	0.0035	0	0	0	0	0	0	0	0	0	0	0	0	0.00367	0.01058	0	0	0.0088	0	0	0	0	0	0	0.00252	0	0.01146	0	0	0	0.06813	0	0	0.01762	0.00185	0	0.02158	0
k__Bacteria|p__Firmicutes|c__Clostridia|o__Eubacteriales|f__Lachnospiraceae|g__GGB28766	0.01259	0.00298	0.29305	0.05334	0.72951	0	0.00299	0	0.03867	0.03791	0.40859	0.08051	0.01129	0.01434	0	0.00336	0.00568	0.03318	0.10127	0	0	0.08104	0.00513	0.04752	0.15421	0.17771	0.07478	0.00341	0.23877	0	0.02576	0.00195	0.00397	0.01465	0.03554	0.00489	0	0.01984	0.00399	0.00194	0.01513	0.02052	0.02668	0	0.16344	0.10441	0.0441	0.14741	0
k__Bacteria|p__Firmicutes|c__Clostridia|o__Eubacteriales|f__Oscillospiraceae|g__Oscillibacter	0.01249	0	0.01811	0.00815	0	0	0.00231	0.00854	0.13087	0.00158	0.00745	0.29283	0	0	0	0	0	0	0.02893	0	0	0	0	0.00112	0.00956	0.00837	0.00855	0	0	0	0	0	0.043	0.00917	0.02457	0.01905	0	0	0.08449	0.00049	0.01785	0.19264	0.00566	0.00351	0.02053	0.02743	0.00131	0.00661	0
k__Bacteria|p__Firmicutes|c__CFGB10344|o__OFGB10344|f__FGB10344|g__GGB31759	0.01157	0	0	0	0	0	0	0	0.01744	0	0	0.11649	0.24614	0.87707	0.31988	0.21558	0	0	0.22204	0.05017	0.04014	0	0.00028	0	0.36382	0.69456	0	0	0.15659	0	0	0.04451	0	0.03547	0	0.00109	0.01106	0.00828	0.10799	0	0.00148	0.01157	0	0.03271	0.02813	0.00346	0	0.02373	0
k__Bacteria|p__Firmicutes|c__CFGB72939|o__OFGB72939|f__FGB72939|g__GGB74511	0.01157	0.11474	0.16993	0.20025	0.1597	0.3068	0.1017	0.08636	0.17938	0.13579	0.10598	0.24221	0.1408	0.16388	0.19583	0.16464	0.0896	0.10949	0.05044	0.06566	0.13812	0.14626	0.2011	0.14057	0.01285	0.06902	0.28553	0.17856	0.4067	0.15957	0.43886	0.75489	0.74752	0.31118	0.31302	0.37171	0.08811	0.1014	0.17292	0.33076	0.47104	0.11626	0.30449	0.17968	0.13615	0.03787	0.12082	0.13757	0.16485
k__Bacteria|p__Firmicutes|c__CFGB76124|o__OFGB76124|f__FGB76124|g__GGB28405	0.01104	0.01385	0	0	0	0	0	0	0.00278	0	0	0	0	0	0	0	0	0	0.0268	0.00722	0	0	0	0	0	0	0.00725	0	0	0	0.00102	0	0	0.01915	0	0	0.03618	0.00227	0	0	0	0.07614	0	0	0	0.00641	0	0.02289	0
k__Bacteria|p__Firmicutes|c__Clostridia|o__Eubacteriales|f__Eubacteriaceae|g__GGB28791	0.01101	0	0	0	0	0	0	0	0	0	0	0	0	0	0	0	0	0	0	0	0	0	0	0	0	0	0	0	0	0	0	0	0	0	0	0	0	0	0	0	0	0	0	0	0	0	0	0	0
k__Bacteria|p__Firmicutes|c__CFGB76790|o__OFGB76790|f__FGB76790|g__GGB30302	0.01068	0	0.00505	0.0202	0.01307	0	0.02063	0.01748	0	0	0.01349	0	0	0	0	0	0	0	0	0	0.00027	0	0	0	0	0	0.00967	0	0	0	0	0	0	0.00094	0.00121	0.00194	0	0	0	0	0	0.001	0.00076	0.00108	0.01723	0	0.00088	0	0
k__Bacteria|p__Firmicutes|c__Clostridia|o__Eubacteriales|f__Lachnospiraceae|g__GGB42646	0.0091	0	0.00809	0.08782	0.09554	0	0	0	0.03369	0.07618	0.0009	0.02674	0.02575	0.03094	0	0.00419	0.00316	0.02001	0.05912	0.01163	0.00127	0.01222	0.02671	0.01524	0.02999	0.01059	0.00137	0.00292	0.05688	0	0.00194	0	0.02594	0.02148	0.06089	0.03301	0.00151	0.00778	0.00255	0.06163	0	0.03282	0.02555	0	0.01706	0.00988	0.00375	0.0249	0
k__Bacteria|p__Firmicutes|c__CFGB72709|o__OFGB72709|f__FGB72709|g__GGB30300	0.00891	0	0	0.0077	0	0	0	0	0	0	0	0	0	0	0	0	0	0	0	0	0	0	0	0	0	0	0	0	0	0.00535	0	0	0	0.04608	0	0	0	0.008	0	0	0	0.06389	0	0.00744	0.03055	0.02056	0	0.00437	0
k__Bacteria|p__Firmicutes|c__CFGB9622|o__OFGB9622|f__FGB9622|g__GGB45513	0.00875	0.00144	0	0.01121	0.00376	0.00058	0	0.00533	0.01173	0.0082	0	0.01164	0.00756	0.01727	0.01026	0.01163	0	0.00149	0.00868	0.00157	0.01113	0.00505	0.00137	0.00504	0.01116	0.01032	0.01865	0.00287	0.00415	0	0	0	0.00262	0.00146	0.00792	0.00112	0	0.00583	0.00781	0	0.01153	0.00388	0.00577	0.00905	0	0.00128	0.00366	0	0
k__Bacteria|p__Firmicutes|c__Clostridia|o__Eubacteriales|f__Lachnospiraceae|g__GGB28833	0.00848	0	0	0	0	0	0	0	0	0	0	0	0	0	0	0	0	0	0	0	0	0	0	0	0	0	0	0	0	0	0	0	0	0	0	0	0	0	0	0	0	0	0	0	0	0	0	0	0
k__Bacteria|p__Firmicutes|c__Clostridia|o__Eubacteriales|f__Lachnospiraceae|g__GGB28765	0.00838	0.01543	0	0.62623	0	0	0.0481	0.46378	0.75771	0.00427	1.05891	0.32774	0.00604	0.25189	0.00571	0.10866	0.06826	0.22652	1.34486	0.24781	0.01059	0.07696	0.01869	0.03441	0.11526	0.02873	0	0.00804	0.99648	0	0.52952	0.05333	0.28466	0.4065	0.06647	0.68677	0.35812	0.4105	0.21222	1.18739	0.18933	1.07383	1.28791	0.33927	0.72393	0.08449	0.12888	0.0029	0
k__Bacteria|p__Firmicutes|c__CFGB9827|o__OFGB9827|f__FGB9827|g__GGB29531	0.0079	0	0	0.03451	0	0.00458	0.07086	0.05478	0	0	0	0	0.00718	0	0.00024	0	0	0	0.02868	0	0	0	0	0	0.01464	0.01255	0.0102	0	0.0065	0	0.01293	0	0.00052	0	0.04033	0.01158	0.01042	0.00481	0.01608	0.0019	0.00029	0.01021	0.03704	0.00985	0.03048	0.00416	0	0	0
k__Bacteria|p__Firmicutes|c__Clostridia|o__Eubacteriales|f__Oscillospiraceae|g__GGB5207	0.00728	0.00183	0.00059	0.01521	0.00806	0	0.00523	0.00303	0	0.01892	0.0083	0.00344	0	0	0	0.00193	0	0.0018	0.01771	0	0.00472	0	0.00142	0.00505	0.00617	0.00231	0.02199	0.00378	0.0826	0	0.01728	0	0	0.00359	0.00997	0.12614	0.12027	0.02837	0.01149	0.00355	0.00875	1.50851	0.02223	0.00717	0.00437	0.01972	0.0014	0.00618	0
k__Bacteria|p__Firmicutes|c__CFGB8152|o__OFGB8152|f__FGB8152|g__GGB5213	0.00632	0	0	0	0	0	0	0	0.00838	0	0	0.0061	0	0	0	0	0	0	0.01092	0.00055	0.00442	0.00135	0	0.00214	0.00612	0.00159	0.00277	0.0002	0	0	0	0	0	0	0	0	0	0	0	0	0	0.00448	0.00147	0	0.00048	0.0044	0	0.00302	0
k__Bacteria|p__Firmicutes|c__Clostridia|o__Eubacteriales|f__Oscillospiraceae|g__GGB45536	0.00628	0.00055	0.00349	0.02814	0	0	0.04901	0.0201	0	0.00374	0.00706	0.00019	0	0	0	0	0.00043	0.0043	0.02076	0	0.00359	0	0	0.00433	0.01222	0.0005	0.032	0.0046	0.01939	0	0.04605	0	0.00224	0.00937	0.02143	0	0.00502	0.00316	0.01191	0.01059	0	0.02837	0.00386	0.01072	0.0071	0.00038	0	0.00447	0
k__Bacteria|p__Firmicutes|c__CFGB76790|o__OFGB76790|f__FGB76790|g__GGB30303	0.00546	0	0	0.00494	0	0	0.00776	0.00241	0	0.00357	0	0	0	0	0	0	0	0	0.00409	0	0	0	0	0	0	0	0.00795	0	0	0	0	0	0	0	0.00688	0	0	0	0	0	0	0	0	0	0.00669	0	0	0	0
k__Bacteria|p__Firmicutes|c__CFGB6645|o__OFGB6645|f__FGB6645|g__GGB28989	0.00501	0.01397	0.02599	0.00766	0.13363	0.00533	0	0	0.00828	0	0.01495	0	0.01577	0.02186	0.02623	0.02173	0.00358	0.04604	0.04805	0	0.01683	0	0	0	0.00316	0	0.07571	0.0423	0	0	0	0	0	0	0	0	0	0	0	0	0	0	0	0.00505	0.01012	0.02407	0	0.03165	0
k__Bacteria|p__Firmicutes|c__CFGB9637|o__OFGB9637|f__FGB9637|g__GGB28932	0.00486	0	0	0	0	0	0	0	0.02994	0	0	0.00803	0	0	0	0	0	0	0	0	0	0	0	0	0.42067	0.01653	0	0	0.04317	0	0	0	0	0	0.06995	0	0.00721	0.00676	0.01439	0	0.07906	0.03951	0.02133	0.03392	0.01775	0	0	0	0
k__Bacteria|p__Firmicutes|c__Clostridia|o__Eubacteriales|f__Lachnospiraceae|g__GGB28773	0.00441	0	0	0	0	0	0	0	0	0	0	0.00688	0	0	0	0	0	0	0	0	0	0	0	0	0.00401	0	0	0	0	0	0	0.0023	0.01637	0.00408	0.03286	0	0.08418	0.14255	0	0.20578	0.00969	0	0.00254	0.05144	0	0.00558	0	0	0
k__Bacteria|p__Firmicutes|c__Clostridia|o__Eubacteriales|f__Eubacteriales_unclassified|g__Eubacteriales_unclassified	0.00437	0.02388	0.04601	0.00179	0.04433	0.13296	0.04578	0.02054	0.00785	0.06304	0.10277	0.04532	0.01491	0.00855	0.00098	0.03578	0.00177	0	0.01799	0.03577	0.01699	0	0.21985	0	0.11	0.07378	0.11922	0.04268	0.05263	2.03035	1.28146	2.44876	2.14461	1.22354	0.39179	2.08852	0.00218	0.0017	1.1873	1.60399	0.14629	0	0.84587	0.00077	0.17764	0	0.27796	0	0.60223
k__Bacteria|p__Actinobacteria|c__Coriobacteriia|o__Eggerthellales|f__Eggerthellaceae|g__Adlercreutzia	0.00421	0.08707	0.10743	0.69089	0.15723	0.20461	0.02713	0.04837	0.08257	0.03568	0.06206	0.1116	0.11544	0.07211	0.1078	0.06665	0.21379	0.0582	0.14666	0.26225	0.05342	0.08165	0.36063	0.09909	0.40287	0.18725	0.12929	0.10334	0.36049	0.11598	0.18543	0.32308	0.10065	0.42322	0.05162	0.61084	0.30853	0.78111	0.3626	0.30731	0.39376	0.15965	0.2462	0.18626	0.24738	0.11237	0.32811	0.05302	0.12943
k__Bacteria|p__Firmicutes|c__Clostridia|o__Eubacteriales|f__Lachnospiraceae|g__GGB28769	0.00397	0	0.01908	0.05786	0	0	0.09206	0.14985	0	0.02198	0.10389	0.00294	0.42688	0.00696	0.31837	0.00833	0	0	0.16612	0.0037	0.02419	0.00237	0.10516	0.01438	0.03316	0.01394	0	0.00218	0.01645	0	0.00108	0	0.03637	0.04409	0.04628	0.20786	0	0	0.00295	0	0	0.03944	0.0038	0	0.06387	0	0.01	0.00684	0
k__Bacteria|p__Bacteria_unclassified|c__Bacteria_unclassified|o__Bacteria_unclassified|f__Bacteria_unclassified|g__GGB28963	0.00389	0	0.01373	0	0.04783	0	0	0	0	0	0	0	0	0	0	0	0	0	0	0	0	0	0	0	0	0	0.00419	0	0.02197	0.00217	0.0419	0	0.05197	0.01105	0.00061	0.00195	0.00401	0	0.04377	0.00617	0	0.00548	0.00188	0	0	0	0	0	0
k__Bacteria|p__Firmicutes|c__CFGB76320|o__OFGB76320|f__FGB76320|g__GGB42579	0.00378	0	0.00787	0.03379	0.04541	0	0.00692	0	0	0.00835	0.00766	0	0.00724	0.00749	0.00144	0.00351	0	0	0.02643	0.0055	0	0.01389	0	0.00491	0	0	0.02443	0.00221	0	0	0	0	0	0.00039	0.0069	0.00077	0	0.00166	0.00305	0.00267	0	0	0.00238	0	0	0.0019	0	0.0043	0
k__Bacteria|p__Firmicutes|c__Clostridia|o__Clostridia_unclassified|f__Clostridia_unclassified|g__Candidatus_Metaruminococcus	0.00369	0.02494	0.03495	0.00493	0.00241	0.02158	0.02656	0	0.0274	0.02258	0.00066	0.04199	0.01797	0.02865	0.02606	0.02673	0.02792	0.00161	0.02222	0.01455	0.02018	0.02995	0.0359	0.04833	0.01215	0.01959	0.00948	0.02732	0.00516	0.00103	0	0.01399	0.0022	0.00491	0.00221	0.00749	0.0041	0.00027	0.00434	0.00749	0.01323	0.0003	0.00294	0.00343	0.01295	0.01843	0.01857	0.02929	0.00713
k__Bacteria|p__Firmicutes|c__Clostridia|o__Eubacteriales|f__Lachnospiraceae|g__GGB28763	0.00348	0	0.02255	0.19907	0	0	0.01071	0	0	0	0	0	0	0.00345	0	0.01535	0.01617	0	0	0	0.09089	0	0.01112	0	0.14404	0.02297	0.02535	0.00024	0.03189	0	0	0.01356	0.02267	0.01238	0.02981	0.05797	0	0.01511	0.11929	0.00518	0	0.10384	0.02941	0	0	0	0	0	0
k__Bacteria|p__Firmicutes|c__Clostridia|o__Eubacteriales|f__Lachnospiraceae|g__Blautia	0.00336	0	0	0.00899	0	0.00039	0.00483	0.00928	0	0	0	0.00106	0.01388	0	0.00131	0	0	0.00246	0	0	0	0	0	0	0	0.00145	0.04324	0.00563	0.00392	24.2704	0	0.00067	0.00223	0.0009	0.01432	0	0	0	0.00415	0	0.00409	0.00047	0.00644	0	0	0	0.00127	0	0
k__Bacteria|p__Firmicutes|c__CFGB28980|o__OFGB28980|f__FGB28980|g__GGB28778	0.00334	0	0	0	0	0	0.03311	0	0	0.07965	0	0.0395	0	0	0	0	0	0	0	0	0	0	0	0.08291	0.12498	0.01386	0	0	0.07125	0	0.02472	0	0.13841	0.02142	0.3109	0.39648	0.01893	0.03471	0	0.01166	0.01442	0.01281	0.20886	0.00467	0.29558	0.05166	0.0032	0.05301	0
k__Bacteria|p__Firmicutes|c__Clostridia|o__Clostridia_unclassified|f__Clostridia_unclassified|g__GGB28934	0.00319	0	0.09078	0.11888	0.11026	0	0	0.00126	0.0086	0.00525	0.00524	0.01506	0.00148	0.01853	0	0.00611	0.00102	0.07691	0.01159	0	0.03614	0.00631	0.00686	0.00524	0.05366	0.01615	0.05363	0.00614	0.0285	0	0.05586	0.00383	0.00945	0	0.03697	0.02135	0.00376	0.01678	0.00613	0.01617	0.00103	0.03304	0.00471	0	0.01107	0.01495	0.00374	0.03391	0
k__Bacteria|p__Firmicutes|c__CFGB8152|o__OFGB8152|f__FGB8152|g__GGB28870	0.00301	0.00179	0.01822	0	0.17301	0	0.08578	0.05521	0	0.05844	0	0.0038	0.00836	0	0	0	0.00133	0	0.01008	0	0.00721	0	0.00324	0.00207	0.00068	0.00124	0.12323	0.01331	0.13599	0	0.02249	0	0	0.02362	0.00803	0.01899	0	0.01748	0.00432	0.01902	0.00237	0.06413	0.05879	0	0.00515	0	0	0.00472	0
k__Bacteria|p__Bacteria_unclassified|c__CFGB76064|o__OFGB76064|f__FGB76064|g__GGB28895	0.00272	0	0	0.00448	0	0	0	0.00506	0.00126	0	0.00394	0	0.00019	0.00753	0	0	0	0	0	0	0.00132	0	0	0	0.00132	0	0.00748	0	0	0	0	0	0	0	0	0.03025	0	0	0	0	0	0	0	0	0.0003	0.00064	0	0.00542	0
k__Bacteria|p__Bacteria_unclassified|c__CFGB76064|o__OFGB76064|f__FGB76064|g__GGB28897	0.00244	0.48064	0.0486	0	0.07283	0	0.61462	0.25101	0.04163	0	0.55673	0.07816	0	0.0707	0	0.06414	0.03185	0.11562	0.18518	0	0	0	0	0	0	0	0.40001	0.0601	0	0	0	0	0	0	0	0	0	0	0	0	0	0	0	0	0	0.03803	0	0.83755	0
k__Bacteria|p__Bacteria_unclassified|c__CFGB49426|o__OFGB49426|f__FGB49426|g__GGB28888	0.00232	0.00223	0.00874	0.03362	0.05657	0.0134	0.02157	0.01355	0	0	0	0.00249	0.00557	0.0015	0	0	0	0.00588	0	0	0	0	0.00352	0.00423	0	0.00116	0.05084	0.00601	0	0	0	0	0	0	0.00041	0	0	0	0	0	0	0.00703	0.00825	0	0.00216	0.00379	0	0.00456	0
k__Bacteria|p__Firmicutes|c__Clostridia|o__Eubacteriales|f__Oscillospiraceae|g__GGB75064	0.0022	0	0	0.00878	0.00365	0	0.00644	0.00139	0	0.00152	0.00422	0.00643	0	0.00084	0	0	0	0.00011	0.0107	0	0.00077	0.00049	0	0	0.01384	0.00198	0.01104	0	0.01034	0	0.00606	0	0.00143	0.00782	0.02414	0.01538	0.00072	0.00052	0.00448	0.00116	0.00176	0.03009	0.00305	0.00401	0.01244	0.00101	0	0.00326	0
k__Bacteria|p__Firmicutes|c__Clostridia|o__Eubacteriales|f__Lachnospiraceae|g__Acetatifactor	0.00189	0	0.00098	0	0.00027	0	0	0	0	0	0	0	0	0	0	0	0	0	0	0	0	0	0	0	0	0	0	0	0	0	0	0	0	0	0	0	0	0	0	0	0	0	0	0	0	0	0	0	0
k__Bacteria|p__Firmicutes|c__CFGB11916|o__OFGB11916|f__FGB11916|g__GGB34540	0.00175	0	0.01262	0	0	0	0	0	0	0.00356	0.00183	0	0	0	0	0	0	0	0	0	0	0.01326	0	0.02033	0	0	0	0	0.00307	0	0	0	0	0	0	0	0.04134	0.03035	0.02719	0.0003	0.02365	0	0.00105	0.02943	0	0.03353	0.00146	0.01424	0.01393
k__Bacteria|p__Firmicutes|c__CFGB8152|o__OFGB8152|f__FGB8152|g__GGB79844	0.00137	0.00677	0.01999	0.05336	0.16803	0.02181	0.03211	0.02841	0.004	0.14016	0	0.00251	0.04492	0.02911	0.01016	0.02108	0	0	0.07463	0.0125	0.0294	0.0467	0.00438	0.0144	0.00717	0.0174	0.05885	0.00434	0.0024	0	0.0003	0	0	0	0	0.02503	0	0.00278	0	0.00384	0	0	0	0	0.02483	0.00499	0	0.00137	0
k__Bacteria|p__Firmicutes|c__Clostridia|o__Eubacteriales|f__Lachnospiraceae|g__GGB28987	0.00107	0.16493	0.00325	0.00327	0.02085	0.00471	0	0	0	0.00827	0	0	0.00779	0.00937	0.00447	0	0	0.10852	0	0	0.00373	0	0	0.00736	0	0	0	0.00566	0	0	0	0	0.2995	0.00696	0.02145	0.05764	0	0	0	0	0	0.04615	0.08067	0	0	0	0	0.02938	0.01999
k__Bacteria|p__Firmicutes|c__Clostridia|o__Eubacteriales|f__Lachnospiraceae|g__GGB28860	0.00104	0.00221	0	0	0	0	0	0	0	0	0	0	0	0	0	0	0	0	0	0	0	0	0	0	0	0	0	0	0.00389	0	0	0	0	0.01413	0	0	0	0	0	0.00041	0	0.02182	0.00294	0	0	0.00023	0	0.00146	0
k__Bacteria|p__Firmicutes|c__CFGB10349|o__OFGB10349|f__FGB10349|g__GGB31853	0.00099	0.00122	0	0	0	0	0.02936	0	0	0.06255	0	0.00203	0	0	0	0.00057	0	0.00361	0	0	0	0	0	0	0	0	0	0	0	0	0.00828	0	0	0	0.00693	0.01094	0	0.00093	0	0	0	0.04241	0	0	0	0	0	0	0
k__Bacteria|p__Firmicutes|c__Clostridia|o__Eubacteriales|f__Lachnospiraceae|g__GGB28828	0.00095	0	0	0.01928	0	0	0	0	0	0	0	0	0	0	0	0.02787	0	0	0	0	0	0	0	0	0	0	0	0	0.02339	0	0	0	0	0	0	0	0	0.0241	0	0	0	1.73395	0.05159	0	0.00962	0	0	0	0
k__Bacteria|p__Firmicutes|c__CFGB9659|o__OFGB9659|f__FGB9659|g__GGB79872|s__GGB79872_SGB36958	24.2189	0	0	0	0	0	0	0	1.68526	0	0	0.66112	0	0.03947	0	0.09587	0	0	0	0	0.72489	0	0	0	0	0	0	0	0	0	0	0.02995	0	0	0	0	0	0	0	0.03685	0	0.0003	0	1.17197	0.28224	0.03762	0.27271	0	0
k__Bacteria|p__Firmicutes|c__CFGB76077|o__OFGB76077|f__FGB76077|g__GGB28848|s__GGB28848_SGB41515	16.4479	0.6412	4.5398	2.74609	2.18781	0	0	0	3.43986	15.6518	0.25579	1.91706	0	1.93243	0	1.72176	0.01079	3.28488	0.23584	0	0	0	0	0	0.06898	0	0	0	6.80491	0	0.04547	0.62389	0.69359	0	0.01658	3.28926	0.01512	0.53855	0.24018	0.11717	0	3.66407	0.03262	0	0.1224	0.05707	0.23431	0.07252	0
k__Bacteria|p__Firmicutes|c__CFGB8118|o__OFGB8118|f__FGB8118|g__GGB29005|s__GGB29005_SGB41723	11	0.91138	4.17204	1.05671	0	0	8.36011	8.9056	0.70012	0	2.42911	0.23162	0.58665	0	0	0	0	0	1.44017	0.13741	0	0.09587	0	0.24891	0	0	0.05164	0.02946	0.00516	0	0.05135	0	5.57174	0.00672	2.31894	0.36939	0	0	0	0.02365	0	1.62689	0.03204	0	0.33308	0	0.25213	0	0
k__Bacteria|p__Bacteria_unclassified|c__Bacteria_unclassified|o__Bacteria_unclassified|f__Bacteria_unclassified|g__Bacteria_unclassified|s__bacterium_1xD42_87	5.23996	0	2.69725	0.23496	6.44378	0.01605	0.07663	4.28934	2.03678	0	0.00656	1.64747	0.69331	0.12497	0.27633	0.0827	0	0	3.29161	1.23265	1.28958	0.00325	0	0	1.09654	0.99552	0.26134	0.15394	6.60324	0	0.04129	0	0.1086	0.10731	0.17294	0.69793	0.0723	0.01225	0.09392	0.11842	0.03085	0.22977	0.00186	0.58127	10.1146	0.00954	0.45637	0.0387	0
k__Bacteria|p__Bacteroidetes|c__Bacteroidia|o__Bacteroidales|f__Prevotellaceae|g__Prevotella|s__Prevotella_sp_PCHR	4.04947	6.44754	6.60755	3.62151	4.22252	8.50492	4.50959	5.82011	7.05977	6.05343	3.02599	4.6458	4.36254	5.48019	11.3048	6.97197	1.76694	6.05289	1.54797	5.28986	3.94493	4.5545	3.01154	4.50953	1.08406	1.79326	2.26999	3.70921	0	0	5.66148	0	0	0	0	0	0	5.23511	0	0	0	0	0	0	0.50144	1.17256	1.48745	4.78831	2.62721
k__Bacteria|p__Bacteroidetes|c__Bacteroidia|o__Bacteroidales|f__Prevotellaceae|g__Prevotella|s__Prevotella_sp_PCJ2	3.00079	4.23173	0	0	0	0	0	0	2.28563	0	0	1.62335	0	0	0	0	0.78916	2.84579	0	0	0	0	0	0	0.5562	1.28307	2.72843	1.70989	0	0	0	0	0	0	0	0	0	0	0	0	0	0	0	0	0	0.58989	0	2.04692	0
k__Bacteria|p__Firmicutes|c__CFGB76355|o__OFGB76355|f__FGB76355|g__GGB28416|s__GGB28416_SGB40998	2.89182	0.82696	0	0	0	0	0	0	0	0	0	0	0	0	0	0	0	0	0	0	0	0	0	0	0.17547	0	0.61045	0	0.45011	0	0	0	0	0	0	0	0.09034	0	0.01849	0	0.05063	0.33497	0.02864	0	0.3601	0.62058	0.05509	0.05089	0
k__Bacteria|p__Bacteroidetes|c__Bacteroidia|o__Bacteroidales|f__Bacteroidaceae|g__Bacteroides|s__Bacteroides_SGB94877	2.77456	0.42081	0.11015	0.02394	0.15693	0	0.01636	0.2871	2.44104	0	0.00668	0.61504	2.97503	3.34284	1.68738	1.89617	0	0.00297	7.71869	2.9051	1.41155	0.02248	0.36249	0.02615	0.09448	0.13024	0.03388	0.03848	0.11234	0	0.00196	0.0606	0.01733	0.22584	1.34737	0.09372	0.01173	0.13186	0.31214	0.44471	0.78877	3.7245	0	4.19895	0.05025	0.00623	0.01584	0.01898	0
k__Bacteria|p__Bacteroidetes|c__CFGB76349|o__OFGB76349|f__FGB76349|g__GGB27906|s__GGB27906_SGB40342	2.30721	7.62746	5.72828	2.30017	4.97652	9.56585	4.38463	6.68146	6.79469	2.63282	5.61258	7.93852	9.87281	4.43877	4.56915	7.36045	10.2384	7.81634	6.57121	6.79165	15.8635	7.90621	9.61809	13.9086	12.2022	8.46854	6.35367	5.9139	9.48756	0	5.94544	10.6986	0	13.0604	9.80829	8.88639	16.0131	10.8807	15.932	0	0	3.56521	0.11725	19.0731	7.68336	5.21796	13.5912	4.86882	2.00352
k__Bacteria|p__Firmicutes|c__Clostridia|o__Eubacteriales|f__Lachnospiraceae|g__GGB79683|s__GGB79683_SGB21436	1.84995	5.17323	7.21511	9.9812	5.78255	27.9202	1.81452	0.94084	7.65458	4.72395	14.1666	7.11484	3.79728	4.00092	8.12354	9.23377	9.26646	12.7433	4.49351	4.3233	8.34508	4.25779	8.26433	6.39923	3.49298	2.74417	5.52067	8.21061	7.52676	0	12.1771	6.02935	0	13.2249	7.84607	5.89113	16.0893	10.3557	18.5348	19.2266	0	4.41737	21.26	18.5964	5.2706	3.01367	8.28274	3.43811	13.3948
k__Bacteria|p__Firmicutes|c__Clostridia|o__Eubacteriales|f__Lachnospiraceae|g__GGB28835|s__GGB28835_SGB41494	1.83758	1.87512	1.14267	0.75498	3.94876	0	5.81126	3.88882	0.10248	5.98428	0	0.04567	0.55778	1.21519	0.01412	0	0.00774	0.00018	0.00145	0	3.41301	0.73295	0.55611	1.08583	0.02378	0.4403	0.14844	0.26264	0.02101	0	0.09658	0	0.00457	0.0118	0	0.03128	0.01337	0.00326	0	0	0	0.12772	0	0.0011	0.09697	0	0.0003	0	0
k__Bacteria|p__Firmicutes|c__CFGB76235|o__OFGB76235|f__FGB76235|g__GGB20146|s__GGB20146_SGB29427	1.77778	0	0	0.24369	0	0	0	0	0.14631	0.64308	0	0.07211	0.30024	0.14944	0.14158	0.07396	0.00404	0.00947	0	0.13032	0.26897	0.26971	0.0474	0.20514	0.02927	0.14846	0	0	0.163	0.00635	0	0	0	0	0	0	0	0.03947	0.14826	0.0533	0.00494	0.00777	0.06929	0.36224	0.68005	0.15222	0	0.12928	0
k__Bacteria|p__Actinobacteria|c__Actinomycetia|o__Micrococcales|f__Brevibacteriaceae|g__Brevibacterium|s__Brevibacterium_SGB41697	1.26791	0.00913	0	2.17573	0	0.00667	0	0	0.20065	0	0	0.12168	0.04661	0.51015	0.01803	0.06251	0	0.00889	0	0	0	0	0	0	0.09879	1.01779	0	0	0.02403	0	0.02562	0.15167	0.47726	0.90497	0.13319	1.0195	0.3058	0.1539	0.15432	0.03073	0.05194	0.00555	0.01606	0.09956	0	0.0341	0.01199	0.03468	0
k__Bacteria|p__Bacteroidetes|c__CFGB642|o__OFGB642|f__FGB642|g__GGB50207|s__GGB50207_SGB70279	1.01539	22.2314	20.091	10.3911	17.7944	17.5405	18.5069	14.2562	7.61878	12.5426	15.3733	21.0258	13.4769	14.8863	26.198	13.0102	11.4172	6.63926	20.7727	19.9448	8.61082	18.9558	14.0801	24.3026	12.0865	15.4188	16.3791	15.7363	0	0	20.4493	0	0	11.4185	13.4341	0	11.9459	9.38492	0	0	0	0	0	0	3.89676	8.8889	1.29269	16.886	12.2098
k__Bacteria|p__Bacteroidetes|c__CFGB74567|o__OFGB74567|f__FGB74567|g__GGB1515|s__GGB1515_SGB2095	1.00596	0.0002	0	0.63028	0	0.09083	0	0	0	0	0	0	0	0	0	0	6.34154	1.32401	0	0	0.72763	0	1.3609	0.00349	0.13875	0	0	0	0.94314	2.57952	0	7.9216	13.1193	0.2343	0	8.47233	0	0	2.81196	5.999	7.2742	0.99106	1.71056	2.29535	5.87531	0.82471	5.23301	1.09516	0
k__Bacteria|p__Firmicutes|c__Bacilli|o__Lactobacillales|f__Lactobacillaceae|g__Ligilactobacillus|s__Ligilactobacillus_murinus	0.9853	15.956	6.66655	7.86053	20.8921	3.01061	6.124	20.4817	20.8871	3.37121	9.43838	13.7057	20.5443	29.0114	5.50529	8.33518	6.70245	15.0595	0.70162	22.0955	19.4183	14.4806	10.0791	12.7873	5.24788	26.9456	21.1227	33.4688	1.02016	0.86946	6.66105	0.44782	0.01517	0.55544	1.56827	0.75582	4.12817	1.86174	4.16363	2.28229	0.37633	18.9051	10.749	1.97719	1.4803	10.0393	2.99344	14.623	5.07029
k__Bacteria|p__Bacteroidetes|c__Bacteroidia|o__Bacteroidales|f__Muribaculaceae|g__Muribaculum|s__Muribaculum_gordoncarteri	0.88003	1.61691	1.70163	2.78604	1.12362	2.72193	2.19228	3.50033	1.80226	1.20784	2.8612	3.93057	1.47755	1.9783	3.2803	4.4494	2.72302	3.65438	3.10045	2.46884	3.05789	2.91121	4.71564	3.406	1.41907	1.74397	1.07897	2.35795	1.07133	0	1.55869	1.45855	0	1.68221	2.27019	0	3.19099	2.0482	3.38693	4.35206	0	0.26109	0.25415	2.32436	2.59238	2.29638	4.17121	2.42181	1.09246
k__Bacteria|p__Firmicutes|c__Clostridia|o__Eubacteriales|f__Eubacteriaceae|g__GGB75080|s__GGB75080_SGB102298	0.81548	0	0	0.09891	0	0	0	0	0	0	0	0	0	0.1939	0	0.09422	0.02377	1.52703	0.84561	0.00022	0	0	0	0	0.13514	0.22468	0	0	0.08863	0	0.52094	0.00025	0.1749	0.11471	3.33696	0.95537	0.06998	0.19397	0.51205	0.02911	0.01847	2.81968	0.17837	0.35834	0	0	0	0	0.0063
k__Bacteria|p__Bacteroidetes|c__CFGB9382|o__OFGB9382|f__FGB9382|g__GGB1521|s__GGB1521_SGB2103	0.78749	0.93074	4.09839	2.64403	5.34053	6.25937	1.70468	1.95126	2.00148	5.50725	3.12056	2.88672	1.20773	3.2503	4.14207	5.01893	3.22174	0.84781	2.7496	1.1849	2.45452	4.53273	4.95226	5.77202	0.79141	0.25061	2.47418	3.0507	4.82075	0	2.56483	2.12621	0	2.86387	3.99084	3.78066	4.29341	3.89737	13.7319	18.6963	29.3469	2.61352	10.1573	13.763	2.29551	3.01955	2.87251	3.14112	2.65385
k__Bacteria|p__Firmicutes|c__CFGB76355|o__OFGB76355|f__FGB76355|g__GGB28399|s__GGB28399_SGB40980	0.75874	0.80658	0	0	0	0	0	0	0	0	0	0	0	0	0	0	0	0	0	0	0	0	0	0	0	0	0	0	0.96958	0	0	0	0	0.0088	0.03094	0.05547	0	0.02312	0.31353	0	0	0.04731	0.14232	0.27382	0.14778	0.02269	0	0	0
k__Bacteria|p__Bacteroidetes|c__CFGB4425|o__OFGB4425|f__FGB4425|g__GGB1512|s__GGB1512_SGB2092	0.6912	3.7249	3.6086	4.35741	3.99464	7.47247	1.86756	2.43163	5.19461	2.02091	3.4245	4.39812	3.80946	3.81861	10.4899	6.0427	5.47387	3.01089	5.5586	4.68009	4.25501	4.25862	3.13678	6.44078	4.38969	3.09921	4.77062	3.38042	4.26529	0	1.7751	0	0	0	2.7331	0	5.99215	12.1412	1.70695	5.30954	0	0	3.20065	0	3.25928	2.92636	2.81259	4.83404	3.63712
k__Bacteria|p__Firmicutes|c__Clostridia|o__Eubacteriales|f__Lachnospiraceae|g__Lachnospiraceae_unclassified|s__Lachnospiraceae_unclassified_SGB41613	0.65965	0	0	0.00843	0	0	0	0	0.03143	0	0	0.03574	0.00588	0	0	0.13798	0.0263	0.59991	0	0	0	0	0.0013	0.02259	0	0.06401	0.12923	0.09518	0.60913	0	2.41089	0.03604	0.89845	0.45801	0.0135	0.04134	0.03325	0.02109	0.01655	0.10981	0.34905	0.03471	2.00027	1.39503	0	0.01548	0.01626	0.02205	0
k__Bacteria|p__Firmicutes|c__Clostridia|o__Eubacteriales|f__Oscillospiraceae|g__Oscillospiraceae_unclassified|s__Hungateiclostridiaceae_bacterium_KB18	0.64387	0.02741	0	0.25782	0.02061	0	0.01116	0.04268	0.0315	0	0.01207	0.02482	0.02878	0.03235	0.01176	0.01295	0	0.01007	0	0	0	0	0	0	0	0	0.03731	0.00641	0.03926	0.0786	1.35107	0.34765	0.36862	2.44432	0.37011	5.42779	0.14782	0.23691	0.49811	0.11805	0.15918	0.19383	0	0	0.03879	0.08515	0.00563	0.08487	0.02581
k__Bacteria|p__Firmicutes|c__Clostridia|o__Eubacteriales|f__Christensenellaceae|g__GGB80108|s__GGB80108_SGB59650	0.56303	0	0	0	0	0	0	0	0	0	0	0	0.16367	0.01919	0.0983	0	0	0.10475	0	0	0	0	0	0	0	0	0	0	0	0	0.0299	0	0.08529	0.14895	0	0	0	0	0.03192	0	0	0	0.05012	0	0	0	0	0	0
k__Bacteria|p__Bacteroidetes|c__Bacteroidia|o__Bacteroidales|f__Bacteroidaceae|g__Phocaeicola|s__Phocaeicola_vulgatus	0.55804	0.26288	0.45145	0.51142	0.1035	0.23506	0.5017	0.246	0.20971	0.19793	0.27539	0.11558	0.1792	0.65849	0.52812	0.32632	0.05135	0.15343	0.75802	0.94007	0.20175	0.81562	0.51801	0.57563	0.525	0.20745	0.24252	0.12638	2.68477	10.0384	1.95384	6.58356	8.4453	4.28645	3.94968	10.9781	0.88105	0.241	1.36238	2.43902	6.42942	1.10843	4.21199	1.50817	0.49101	0.02925	0.3494	0.15986	0.82877
k__Bacteria|p__Proteobacteria|c__Gammaproteobacteria|o__Enterobacterales|f__Hafniaceae|g__GGB31171|s__GGB31171_SGB44462	0.54403	0.02014	0	0	0	0	0.33203	0.1545	0	0	0	0	0	0	0	0	0	0	0	0	0	0	0	0	0	0	0	0	0	0	0	0	0	0	0	0	0	0	0	0	0	0	0	0	0	0	0	0	0
k__Bacteria|p__Firmicutes|c__Clostridia|o__Eubacteriales|f__Oscillospiraceae|g__GGB79824|s__GGB79824_SGB41709	0.53623	0	0	0	0	0	0.51563	0.02942	0	0	0	0	0.14438	0	0	0.04713	0.39054	0.00986	0	0	1.46151	0	0	0	2.44661	0.53115	0	0	1.64694	0	0	0	0	0.36071	0	0.29851	0.09827	0.13146	0.00685	0.04614	0.02059	0.54554	0.13807	0.12072	0	0.78133	0	0.47156	0
k__Bacteria|p__Deferribacteres|c__Deferribacteres|o__Deferribacterales|f__Deferribacteraceae|g__Mucispirillum|s__Mucispirillum_schaedleri	0.47843	0.03464	0.08077	1.01576	0.15349	0.02908	1.14045	0.19895	0.13887	1.87631	0.5053	0.07295	0.20149	0.07408	0.05388	0.1126	0.02268	0.06049	0.43217	0.05256	0.05233	0.06011	0.02434	0.07176	0.04244	0.06601	1.95073	0.02862	0.24757	0.52866	0.2356	0.04301	0.45867	0.10144	0.31069	0.08162	0.08654	0.02563	0.0597	0.0376	0.03105	0.49502	0.08007	0.06948	0.98921	0.06478	0.0298	0.16074	0.04983
k__Bacteria|p__Bacteroidetes|c__Bacteroidia|o__Bacteroidales|f__Bacteroidaceae|g__Bacteroides|s__Bacteroides_uniformis	0.47217	0.41829	0.87748	0.56165	0.55527	0.48317	0.61039	0.78761	1.37287	0.35338	0.35093	0.50121	0.35059	0.56508	0.64342	1.31445	0.68179	1.0071	0.047	0.4174	0.76531	0.78928	1.21979	0.52352	0.9614	0.49031	1.00108	0.52417	0.77808	2.13566	1.60253	2.55147	2.39142	1.46355	2.12231	3.53193	0.99338	2.03074	1.8996	0.66674	3.11448	0.50386	0.85435	0.58129	0.39777	0.33927	0.78687	0.22285	0.86612
k__Bacteria|p__Firmicutes|c__Clostridia|o__Eubacteriales|f__Christensenellaceae|g__GGB30455|s__GGB30455_SGB43519	0.41886	0.06472	0.09806	0.48762	0.45397	0.05897	0.85664	0.42439	0.13391	0.08657	0.23682	0.148	0.08342	0.18598	0.02451	0.11986	0.03125	0.02955	0.05478	0.00352	0.17665	0.05694	0.01607	0.06132	0.14276	0.12435	0.17972	0.03622	0.5723	0	0.86119	0.06849	1.5726	0.65099	1.40222	1.46475	0.29756	0.25289	0.42466	0.17383	0.03551	0.922	0.4431	0.28321	0.61731	0.13404	0.05917	0.11586	0
k__Bacteria|p__Firmicutes|c__CFGB9589|o__OFGB9589|f__FGB9589|g__GGB28829|s__GGB28829_SGB41485	0.40271	0.02113	0.21128	0.13326	0.10118	0.0012	0.47141	0.2946	0.01969	0.23194	0	0.00413	0.04139	0	0.0217	0.16715	0	0.00848	0.01315	0	0.10945	0	0.04149	0.00355	0	0	0.00342	0.0199	0.11174	0.24216	0.00694	0.01459	0.04887	0.01184	0.27818	0.01234	0.0043	0	0	0	0	0.11963	0.02854	0	0.01786	0.00044	0	0.00369	0
k__Bacteria|p__Firmicutes|c__CFGB76235|o__OFGB76235|f__FGB76235|g__GGB25052|s__GGB25052_SGB36974	0.35122	0.03728	0	0	0	0	0	0	0.02461	0.14123	0.12012	0.0026	0	0	0	0	0	0.00355	0	0	0.03136	0	0	0	0.08471	0.01834	1.34531	0.14689	0.32979	0	0.18276	0	0	0	0	0	0	0.02417	0.01461	0	0	0.02663	0.00349	0.00266	0	0	0	0	0
k__Bacteria|p__Firmicutes|c__CFGB1437|o__OFGB1437|f__FGB1437|g__GGB25056|s__GGB25056_SGB36978	0.3471	1.75503	1.518	3.30025	1.50269	7.61697	0.60839	0.38275	4.35041	0.55658	0.69175	4.43823	2.45144	1.94678	2.83878	1.88059	1.93582	3.02979	2.21217	2.84146	1.9112	2.28469	5.35244	1.80931	0.64344	0.70642	1.31464	1.54236	2.8215	0.96987	3.42683	6.35577	5.91867	3.319	2.58508	6.29917	0.89334	0.93899	2.45246	1.65681	5.49086	1.64021	1.47439	2.40519	1.6083	0.15217	2.82445	1.54883	2.89052
k__Bacteria|p__Firmicutes|c__Clostridia|o__Eubacteriales|f__Oscillospiraceae|g__GGB30470|s__GGB30470_SGB94994	0.33449	0	0	0.12072	0	0.00145	0	0	0.12977	0	0	0.05038	0.00271	0.09762	0.00681	0.27473	0.00597	0.0034	0.06253	0.30513	0.69871	0.01447	0.01583	0	0.85917	1.10017	0.18415	0.10563	0	0	0.00144	0.06058	0.02565	0.06042	0.01225	0.11103	0.0454	0.00072	0	0.06133	0.0055	0	0.03701	0.00058	0	0.00267	0.00584	0	0
k__Bacteria|p__Bacteria_unclassified|c__Bacteria_unclassified|o__Bacteria_unclassified|f__Bacteria_unclassified|g__Bacteria_unclassified|s__bacterium_1XD8_76	0.29832	0.05284	0	0.01293	0	0	0.18463	0.08945	0	0	0	0	0	0.02347	0	0	0.00041	0.0303	0	0	0.07235	0	0	0.00489	0	0.01746	0.0579	0	0.00289	0	0.01719	0	0	0.00186	0	0.01286	0.00423	0	0	0.00654	0	0.01128	0.00208	0	0.10354	0.00971	0	0.02329	0
k__Bacteria|p__Bacteroidetes|c__Bacteroidia|o__Bacteroidales|f__Muribaculaceae|g__Muribaculum|s__Muribaculum_intestinale	0.29139	0.6928	0.49456	0.47972	0.36278	0.51517	0.48985	0.62684	0.81936	0.3537	0.52292	0.71651	0.57694	0.57126	0.84231	0.95272	0.52644	0.30369	0.98908	0.77681	0.55182	0.42906	0.37984	0.57073	0.76706	0.45294	0.66955	0.46958	0.46459	0	0	0.36195	0	1.80428	0.46232	0	0.88247	0.50279	0.95777	0	0	0	0	0	0.66737	0.52997	0.76002	0.67744	0.14737
k__Bacteria|p__Firmicutes|c__Clostridia|o__Eubacteriales|f__Clostridiaceae|g__GGB79820|s__GGB79820_SGB41522	0.24743	0	0	0.38613	0	0	0.60904	0.03998	0	0	0	0	1.06237	0.09813	0.00423	0	0	0	0	0	0	1.17645	0.07928	0.20177	0	0.21688	0.00222	0.03638	0.04901	0	0.00527	0.00147	0.00532	0.01007	0.01168	0	0	0	0.00459	0.0017	0	0.04125	0.07525	0.10258	0	0	0	0	0
k__Bacteria|p__Firmicutes|c__CFGB76074|o__OFGB76074|f__FGB76074|g__GGB28949|s__GGB28949_SGB41655	0.23404	0.00725	0.21427	0	0	0	0.08119	0.0175	0	0	0	0	0.00194	0	0	0	0	0.0756	0.20897	0.04412	0.08456	0.25146	0.00841	0.1422	0.0583	0.0834	0	0	0.07116	0.00204	0.20109	0	0.07044	0.02904	2.36821	0.81207	0.11642	0.08755	0.70425	0.15228	0.06964	0.19056	0.15974	0.02255	0.14863	0	0	0	0
k__Bacteria|p__Firmicutes|c__Clostridia|o__Eubacteriales|f__Oscillospiraceae|g__GGB30466|s__GGB30466_SGB43540	0.21652	0.02986	0.15063	1.27344	0.57033	0.16452	0.3169	0.27345	0.19878	1.76196	1.27373	0.27353	0.05869	0.4357	0.05418	0.11421	0.07673	0.12965	0.45956	0.04143	0.31361	0.19889	0.14008	0.07659	0.35913	0.07527	0.72948	0.05589	0.14448	0.03132	0.68521	0.14593	0.59856	0.91262	0.68899	0.327	0.21392	0.18521	1.1135	0.34241	1.21995	0.71141	1.29918	0.76581	0.87564	0.40112	0.03537	0.24757	0.05036
k__Bacteria|p__Firmicutes|c__Bacilli|o__Lactobacillales|f__Lactobacillaceae|g__Lactobacillus|s__Lactobacillus_intestinalis	0.20896	11.1174	6.30879	8.49202	4.53054	0	11.5814	4.06784	1.56857	6.69274	4.09086	0.54344	6.27418	5.32101	5.25653	8.70365	19.9167	12.164	3.72023	3.49423	4.27682	16.7371	16.9875	7.02488	9.02061	9.41892	0.56204	6.15914	0.04425	0.00366	0.55636	1.83926	0	0.38084	0.32357	0.04228	6.19819	3.2598	0	0.41206	0.03608	0	6.39601	0	5.03258	13.3168	5.84256	12.0611	2.24565
k__Bacteria|p__Firmicutes|c__Clostridia|o__Eubacteriales|f__Lachnospiraceae|g__GGB79838|s__GGB79838_SGB102243	0.20331	0.18888	0	0.07041	0	0	0.54605	0.53931	0	0	0	0	0	0.08755	0	0.11717	0	0.01184	0.67699	0.2058	0.30527	0.15907	0.66625	0.09968	0.00342	0.12101	1.55634	0.4553	0.6579	0	0.03271	0	0.2806	0.45285	0.73685	0.4179	0	0	0.03064	0.00453	0	0	0	0.00854	0.07998	0.03006	0.00899	0.04978	0
k__Bacteria|p__Bacteroidetes|c__CFGB642|o__OFGB642|f__FGB642|g__GGB24147|s__GGB24147_SGB35951	0.19004	0.69851	0.66986	1.72256	0.74445	1.48918	0.79012	1.1462	1.65466	0.47547	0.76859	1.68511	1.0309	0.52972	1.03342	1.1987	1.29572	1.16182	1.02624	0.35658	1.16079	1.02532	0.95765	1.11611	1.70495	0.74457	0.89657	0.57982	1.76183	0	0.00937	0	0	0	0	0	0	0	2.28639	0	0	0	0	0	1.35655	0.95418	1.51626	0.87408	0.23201
k__Bacteria|p__Bacteria_unclassified|c__Bacteria_unclassified|o__Bacteria_unclassified|f__Bacteria_unclassified|g__Bacteria_unclassified|s__bacterium_1XD42_1	0.18765	0.00113	0.00068	0.05751	0	0.028	0.32984	0.206	0	0.02366	0.00463	0.00062	0.00647	0	0.00742	0.00125	0	0.01804	0.02285	0.01759	0.01271	0.01446	0.01433	0.00498	0.00401	0	0.01414	0	0.11032	0.00218	0.2771	0	0.08687	0.04248	0.0771	0.08673	0.00357	0	0.00911	0.00044	0	0.07486	0.02049	0.00422	0.03208	0	0.00295	0.00131	0.00558
k__Bacteria|p__Firmicutes|c__CFGB8152|o__OFGB8152|f__FGB8152|g__GGB28872|s__GGB28872_SGB41551	0.1818	0.04653	0.08884	0	0.03537	0.00159	0	0	0	0	0	0	0	0	0	0.05733	0	0	0.00781	0.00378	0	0.14825	0	0.10395	0	0	0	0	0	0	0.03733	0.00216	0	0	0.03431	0.05671	0	0	0	0	0	0	0	0.07244	0.00268	0.08601	0	0.13272	0
k__Bacteria|p__Bacteria_unclassified|c__CFGB8157|o__OFGB8157|f__FGB8157|g__GGB15004|s__GGB15004_SGB41589	0.17909	0.02861	0.03657	0.03156	0.14101	0.0005	0.12355	0.0848	0.01889	0	0.01651	0.02215	0.00366	0.00118	0.00367	0.02159	0.00243	0.01633	0.02426	0.00253	0.09416	0.04972	0.01685	0.03346	0.02684	0.0195	0.10114	0.04797	0.00381	0	0	0.00028	0.0078	0.01413	0.0442	0.01993	0	0	0.01569	0	0.02731	0.00234	0	0.00423	0	0.01634	0.00136	0.04701	0
k__Bacteria|p__Bacteria_unclassified|c__Bacteria_unclassified|o__Bacteria_unclassified|f__Bacteria_unclassified|g__GGB28955|s__GGB28955_SGB94887	0.17743	0.01298	0	0	0	0	0.07358	0.0126	0	0	0	0	0	0	0	0	0.00151	0.00766	0	0	0	0.00443	0	0.01694	0.02542	0.10837	0	0	0.23283	0	0	0	0	0	0	0	0	0.05167	0	0	0	0.0884	0.06383	0.0267	0.12734	0.02802	0	0.02837	0
k__Bacteria|p__Bacteroidetes|c__CFGB75970|o__OFGB75970|f__FGB75970|g__GGB24149|s__GGB24149_SGB35953	0.16749	0.57019	0.31683	0.42975	0.3687	0.24266	0.52196	0.34791	0.41028	0	0	0.43263	0	0.32003	0	0.47649	0.43968	0.30108	0.46147	0.65749	0.18966	0.48374	0.17117	0.8126	0.27156	0.32556	0.87955	0.4431	0	0	0	0	0	0	0	0	0	0	0.51072	2.97376	4.35326	0	0.88669	2.00565	0.16618	0.2324	0.21399	0.30874	0.35363
k__Bacteria|p__Firmicutes|c__Clostridia|o__Eubacteriales|f__Oscillospiraceae|g__GGB30454|s__GGB30454_SGB100837	0.16404	0	0.00155	0.02177	0	0.00298	0.02692	0.0035	0	0	0	0	0.00202	0.00209	0	0	0	0.00136	0.03764	0	0.00299	0.00201	0.00102	0	0.00555	0.00117	0.00694	0	0	0	0.00336	0	0	0.01024	0.43949	0	0	0	0	0	0	0.00633	0	0	0.00473	0	0	0	0
k__Bacteria|p__Firmicutes|c__CFGB75980|o__OFGB75980|f__FGB75980|g__GGB27476|s__GGB27476_SGB43516	0.16269	0.01956	0.00846	0.11905	0.02068	0.00884	0.0973	0.14262	0.02138	0.01627	0.01282	0.01315	0.01127	0.04633	0	0.01165	0.00298	0.00653	0.11753	0.00709	0.00897	0	0.00532	0.0092	0.02439	0.0059	0.0092	0.00607	0.06989	0	0.05186	0.01724	0.07773	0.13443	0.24833	0.30492	0.07035	0.03491	0.03873	0.0122	0.00667	0.06485	0.03101	0.01121	0.02588	0.00857	0.00106	0.00648	0
k__Bacteria|p__Firmicutes|c__Clostridia|o__Clostridiales|f__Peptostreptococcaceae|g__Romboutsia|s__Romboutsia_ilealis	0.16043	1.67218	1.57054	0.44445	0.54987	0.00149	1.00505	1.24428	1.4601	1.13246	1.38467	1.64268	1.29486	1.6877	0.60112	1.86596	0.3672	0.6115	1.55497	0.47788	0.13719	1.20208	0.89443	0.11792	3.11923	0.24243	0.27904	0.28814	1.43178	0.00906	3.70555	2.04215	3.30222	2.24023	0.51592	0.103	1.78376	4.31494	0.58735	2.18869	5.05063	0.40327	3.79882	1.61422	1.63129	2.08721	1.15226	0.83177	0.41582
k__Bacteria|p__Firmicutes|c__Clostridia|o__Eubacteriales|f__Lachnospiraceae|g__GGB75098|s__GGB75098_SGB102301	0.1554	0	0	0.28246	0	0	0	0	0	0	0	0.35326	0	1.49107	0	0.07636	0.03766	0.16194	0.99045	0	0.52967	0	0.20523	0.05767	1.5492	0.78063	0.84132	0.00244	0.89815	0	0.11339	0.0204	0	0.2428	0.12049	0	0.13438	0.26146	0.24977	0.653	0.01248	0.46995	0.63257	0.20727	2.16918	1.71073	0.01108	0.53864	0
k__Bacteria|p__Firmicutes|c__CFGB73530|o__OFGB73530|f__FGB73530|g__GGB28825|s__GGB28825_SGB41481	0.1447	0	0.07175	0.15019	0.37256	0.05518	0	0	0.07483	0.30735	0.03883	0.08176	0.00874	0	0	0	0	0	0.24763	0	0	0	0	0	0.00235	0.07774	0	0	0.61219	0	0.00637	0.00546	0.02056	0.0382	0	0	0.02251	0.03292	0.02283	0.06935	0	0.04773	0.11261	0.00689	0	0.0117	0	0	0.40041
k__Bacteria|p__Firmicutes|c__Clostridia|o__Eubacteriales|f__Oscillospiraceae|g__GGB30468|s__GGB30468_SGB43552	0.13741	0.00668	0.00141	0.00967	0.01642	0	0.11897	0.11151	0	0.01617	0.01215	0.00047	0	0	0	0	0	0.00086	0.08741	0	0.01056	0.00113	0	0.01162	0.02335	0.01696	0.0151	0	0.02395	0	0.04634	0.00278	0.04681	0.02281	0.07804	0.05696	0.01211	0.00754	0.01121	0.00951	0.00069	0.02503	0.01041	0.00966	0.03923	0.01102	0.00218	0.0079	0
k__Bacteria|p__Firmicutes|c__Negativicutes|o__Selenomonadales|f__Selenomonadaceae|g__GGB70855|s__GGB70855_SGB95308	0.1342	0.44662	0.74528	0.18419	0.41906	0.15689	0.64089	0.84351	0.36022	0.45034	0.45971	0.34251	0.26331	0.19799	0.39491	0.33993	0.24313	0.1087	0.49719	0.23953	0.28129	0.54351	0.3902	0.68502	0.30852	0.15363	0.31799	0.38682	0.13889	0	0.23721	0	0	0.23511	0.2253	0.00468	0.30378	0.54635	0.31285	0.62587	0	0.06737	0.1265	0	0.55932	0.24176	0.60732	0.42543	0.1351
k__Bacteria|p__Firmicutes|c__Clostridia|o__Eubacteriales|f__Oscillospiraceae|g__GGB28879|s__GGB28879_SGB43526	0.1303	0.03293	0.08486	0.32034	0.28656	0.05122	0.18865	0.17724	0.08178	0.23427	0.29512	0.05059	0.03068	0.06519	0.01207	0.01044	0.04342	0.12106	0.20465	0.03424	0.05311	0	0.01567	0	0.08393	0.12588	0.30428	0.08732	0	0	0.00601	0	0	0.00062	0.00354	0.0021	0.0005	0.0183	0.00303	0.00179	0.02356	0.00612	0.0019	0.00749	0.24164	0.08711	0.03705	0.06391	0.00802
k__Bacteria|p__Bacteroidetes|c__Bacteroidia|o__Bacteroidales|f__Bacteroidaceae|g__Bacteroides|s__Bacteroides_intestinalis	0.12823	0.16992	0.15247	0.13037	0.09391	0.04326	0.25564	0.17409	0.22038	0.03886	0.16331	0.19841	0.08	0.16422	0.1305	0.41228	0.18343	0.19635	0.12225	0.06239	0.19793	0.12474	0.09906	0.14679	0.11001	0.13559	0.37745	0.14143	0.13226	1.45424	0.40763	0.61877	1.02239	0.26555	0.10733	0.93369	0.38099	1.23351	0.1685	0.49729	2.83133	0.1088	0.0966	0.1101	0.10949	0.11255	0.23232	0.11145	0.06751
k__Bacteria|p__Firmicutes|c__CFGB1260|o__OFGB1260|f__FGB1260|g__GGB29535|s__GGB29535_SGB36365	0.12805	0.00231	0.24439	0.09904	0.19443	0.37367	0.19372	0.24486	0.25043	0.1098	0.07622	0.13658	0.16956	0.29338	0.31916	0.42594	0.08261	0.15789	0.05052	0.08752	0.11571	0.05054	0.08599	0.05173	0.08622	0.0572	0.24605	0.14484	0.0814	0.25769	0.1933	0.13056	0.23722	0.31677	0.25896	0.14127	0.13075	0.16285	0.39417	0.2389	0.1458	0.08442	0.27446	0.33841	0.02858	0.07322	0.05939	0.02191	0.12685
k__Bacteria|p__Firmicutes|c__CFGB9660|o__OFGB9660|f__FGB9660|g__GGB29004|s__GGB29004_SGB41721	0.12417	0	0.00475	0	0.06211	0	0	0	0	0	0	0	0	0	0	0	0	0	0	0	0	0	0	0	0	0	0.04602	0	0.1036	0	0	0	0	0	0	0	0	0	0	0	0	0.09613	0.06461	0	0	0.00059	0	0	0
k__Bacteria|p__Firmicutes|c__Clostridia|o__Eubacteriales|f__Oscillospiraceae|g__GGB30461|s__GGB30461_SGB43533	0.1158	0.01465	0.06678	0.64158	0.15966	0.03233	0.20474	0.20774	0.08155	0.09989	0.17281	0.02993	0.02417	0.05025	0.01606	0.01046	0.01898	0.04563	0.24559	0.02104	0.0547	0.02479	0.01522	0.0807	0.1859	0.24811	0.33646	0.02312	0.29542	0	0.26708	0.01819	0.2068	0.44625	0.93696	0.36263	0.08567	0.16231	0.27659	0.25737	0.07024	0.54079	0.14618	0.21339	0.13119	0.0503	0.00982	0.04803	0.00728
k__Bacteria|p__Firmicutes|c__Clostridia|o__Eubacteriales|f__Oscillospiraceae|g__GGB30453|s__GGB30453_SGB63219	0.11016	0.06295	0.01939	0	0.0018	0	2.13829	0.19902	0.05182	0	2.19203	0.10549	0	0.01479	0	0.00615	0.39037	0.82661	0.00082	0	0.10698	0	0.00047	0	0.02548	0.18033	0.024	0.02378	0.0515	0	0.12467	0	0.01122	0.02751	0.00144	0.01071	0.64529	0.61663	0.00223	0.71024	0.01988	0.24961	0.28468	0	1.10677	0.40877	0.49114	0.10122	0
k__Bacteria|p__Firmicutes|c__CFGB76293|o__OFGB76293|f__FGB76293|g__GGB62427|s__GGB62427_SGB41546	0.1101	0.01565	0	0	0	0	0	0	0.01141	0.01956	0.02792	0.02053	0	0	0	0.00165	0.00222	0.00019	0	0	0.00498	0	0	0.02246	0.03983	0	0.00897	0	0.06001	0	0	0	0	0.00669	0	0.01589	0	0.02155	0	0.00097	0	0.03226	0.00573	0	0.01724	0.00772	0.00313	0.00135	0
k__Bacteria|p__Bacteroidetes|c__CFGB9382|o__OFGB9382|f__FGB9382|g__GGB70856|s__GGB70856_SGB95309	0.10746	0.05282	0.14189	0.18323	0.26922	0.26087	0.54081	0.42148	0.1722	0.41109	0.45602	0.25919	0.28093	0.17712	0.47864	0.58509	0.81428	0.11072	0.40346	0.28884	0.216	0.37999	0.34298	0.46667	0.19142	0.10566	0.27151	0.27842	0.05796	0	0.33224	0.1052	0	0.10125	0.38696	0.07684	0.33214	0.25477	0.28678	0.31441	0	0.01584	0.12521	0.44542	0.60184	0.25683	0.63243	0.31522	0.17274
k__Bacteria|p__Bacteria_unclassified|c__CFGB76064|o__OFGB76064|f__FGB76064|g__GGB20145|s__GGB20145_SGB41587	0.10382	0.00578	0.04623	0.0167	0.14999	0.0002	0.02369	0.07662	0.00959	0	0.00613	0.01716	0.00136	0	0	0.00474	0.00036	0.00708	0.00651	0.00055	0.03551	0.01925	0.00351	0.0161	0.02185	0.02465	0.04144	0.01263	0.01287	0	0	0	0	0.00712	0.00844	0.01541	1.45569	0	0.07647	0	0.0033	0.41418	0	0	0.01118	0.0066	0.00379	0.01172	0
k__Bacteria|p__Firmicutes|c__Bacilli|o__Lactobacillales|f__Lactobacillaceae|g__Limosilactobacillus|s__Limosilactobacillus_SGB43493	0.09324	0.00389	0	0.00654	0.00256	0	0.20826	0.00328	0.00061	0	0	0	0.00609	0.07042	0	0	0	0	0.0088	0	0	0	0	0	0	0.01752	0	0	0.02511	0	0.27377	0	0.20661	0.08995	0.17637	0	0	0	0	0	0	0	0.00801	0	0	0	0	0	0
k__Bacteria|p__Bacteria_unclassified|c__Bacteria_unclassified|o__Bacteria_unclassified|f__Bacteria_unclassified|g__Bacteria_unclassified|s__bacterium_0_1xD8_71	0.09	0	0.00441	0	0.0105	0	0	0	0	0	0	0	0	0	0	0	0	0	0	0	0	0	0	0	0.02379	0.01941	0	0	0.06564	0	0.18969	0	0	0	0	0.04473	1.86668	0.14229	0.13006	0	0.00256	0	0.76416	0.09709	0	0	0	0	0
k__Bacteria|p__Firmicutes|c__CFGB76272|o__OFGB76272|f__FGB76272|g__GGB28999|s__GGB28999_SGB41715	0.08776	0	0	0	0	0	0.04649	0	0	0	0	0	0	0	0	0	0	0	0	0	0	0	0	0	0	0.01336	0	0	0.15603	0	0	0	0	0	0	0	0	0	0	0	0	0	0	0	0	0	0	0	0
k__Bacteria|p__Bacteroidetes|c__Bacteroidia|o__Bacteroidales|f__Tannerellaceae|g__Parabacteroides|s__Parabacteroides_SGB41552	0.08433	0.01599	0.03308	0	0.0109	0	0	0	0	0	0	0	0	0	0	0.02462	0	0	0.00059	0.00024	0	0.07651	0	0.0479	0	0	0	0	0	0	0.01388	0	0	0	0.01395	0.01468	0	0	0	0	0	0	0	0.02356	0.00079	0.04097	0	0.05444	0
k__Bacteria|p__Firmicutes|c__Clostridia|o__Eubacteriales|f__Oscillospiraceae|g__GGB30461|s__GGB30461_SGB95004	0.08361	0	1.43382	3.96531	0.18775	0.06683	0.73843	0.08714	0.26211	0.0994	0.97883	1.23127	1.2262	0.01309	0.0407	0.03676	0.11232	0.04875	0.00904	0	1.42002	1.1674	0.08746	0.02514	0.55282	0.53964	6.68559	1.65715	6.06516	0.00479	0.1399	0.98415	9.67909	5.70507	2.81507	6.76684	1.31299	2.05317	6.55591	5.21577	0.15167	1.64623	3.74662	0.84794	0.02974	0.09301	0.95915	0.66563	0
k__Bacteria|p__Firmicutes|c__Clostridia|o__Eubacteriales|f__Oscillospiraceae|g__GGB49462|s__GGB49462_SGB43503	0.08236	0.00375	0.23153	0.02913	0.10617	0.00506	0.14976	0.15171	0.00956	0.04608	0.02888	0.00883	0.01206	0.00848	0.00544	0.01891	0	0.00423	0.03968	0	0.02061	0.00738	0.0017	0.0062	0.02563	0.00291	0.04634	0.01477	0.02543	0	0.07229	0.01604	0.12074	0.14261	0.29063	0.20654	0.03132	0.02209	0.06438	0.0125	0.0792	0.0585	0.05271	0.10335	0.12192	0.01479	0.01365	0.01477	0.0127
k__Bacteria|p__Bacteria_unclassified|c__CFGB8118|o__OFGB8118|f__FGB8118|g__GGB29008|s__GGB29008_SGB41727	0.08	0	0	0	0	0	0	0	0	0	0	0	0	0	0	0	0	0	1.72628	0.27163	0	0	0.29087	0	0	0	0	0	0.08191	0	0	0.00731	0	0.09448	0.42197	1.57966	0	0	0	0.03899	0	0	0.20388	0	0	0	0	0	0
k__Bacteria|p__Firmicutes|c__Bacilli|o__Bacillales|f__Staphylococcaceae|g__Staphylococcus|s__Staphylococcus_SGB41628	0.07927	0.00742	0	0.02516	0	0	0.18905	0.13466	0	0	0	0	0.02699	0	0	0	0.02127	0.05058	0	0	0.11699	0	0.01213	0	0.2235	0.1494	0	0	0.37123	0	0	0	0	0.10825	0.0073	0.04077	0.0513	0.0923	0	0.09414	0.01663	0.3146	0	0	0.08946	0.12893	0	0.04181	0
k__Bacteria|p__Proteobacteria|c__CFGB2404|o__OFGB2404|f__FGB2404|g__GGB6608|s__GGB6608_SGB9342	0.07792	0.0511	0.00435	0	0	0	0.06204	0	0.12311	0	0.11869	0	0	0	0	0	0.04472	0.00099	0	0.03749	0	0	0	0	0	0	0	0	0.09699	0.79562	0.07348	0.50733	1.35215	0.00281	1.60681	0.54333	0.29255	0	0.16726	0.03947	0.63591	0.23332	0.01281	0.08587	0	0.02737	0.03006	0.01578	0
k__Bacteria|p__Bacteria_unclassified|c__CFGB8157|o__OFGB8157|f__FGB8157|g__GGB27485|s__GGB27485_SGB41588	0.07091	0	0.03106	0.00152	0.08907	0	0	0.04639	0.01047	0	0	0.016	0.00533	0	0.00326	0	0	0	0.02969	0.00712	0.01809	0	0	0	0.02127	0.0098	0.0036	0.00424	0.02097	0	0	0	0	0.00657	0.0051	0.01389	0.00109	0	0.001	0.00066	0	0.0047	0	0.00443	0.035	0	0.00139	0.00051	0
k__Bacteria|p__Firmicutes|c__Clostridia|o__Eubacteriales|f__Lachnospiraceae|g__GGB3793|s__GGB3793_SGB41498	0.07061	0	0	1.8183	0	0	0	0.00777	0.56922	0	0.09528	0.04224	0.19962	0.20005	0	0.01793	0.01362	0.9004	0	0	0.29787	1.19521	0	0.33194	0	0	0	0	0.05049	0	0.02642	0	0.05804	0	0	0	0.00187	0	0	0	0.00106	0.08946	0.02008	0.02217	0.0906	0.46299	0.00324	0	0.00127
k__Bacteria|p__Firmicutes|c__CFGB76236|o__OFGB76236|f__FGB76236|g__GGB28761|s__GGB28761_SGB41409	0.07056	0.00972	0	0	0	0	0	0	0	0	0.00376	0.07959	0	0.03542	0	0.03754	0	0	0.14408	0	0	0	0	0.50384	0.37505	0.03769	0.00302	0	0.02839	0	0	0.00484	0.48558	0.06343	0.02229	0.04201	0	0.05292	0.13689	0.0421	0.00448	0.02049	0.21977	0.00174	0.11496	0.04185	0.02348	0.02524	0
k__Bacteria|p__Firmicutes|c__CFGB9511|o__OFGB9511|f__FGB9511|g__GGB28388|s__GGB28388_SGB40968	0.07034	0	0	0	0	0	0	0	0	0	0	0	0	0.00167	0	0.01234	0	0	0	0	0.00045	0.01546	0.00332	0	0	0	0	0.00063	0.0086	0	0	0.00133	0.0141	0.02672	0	0	0	0.06364	0	0.06707	0.01114	0	0.01341	0	0	0	0	0.00134	0
k__Bacteria|p__Firmicutes|c__CFGB76074|o__OFGB76074|f__FGB76074|g__GGB28948|s__GGB28948_SGB41654	0.06278	0.00731	0	0.21323	0	0	0.3336	0.30032	0	0	0.03262	0.00365	0.04071	0.05545	0	0.01405	0	0.02589	0.02349	0	0.0248	0.13177	0.04757	0.29169	0.06701	0.04569	0.03186	0.00456	0.02597	0	0.03865	0	0.02013	0.06858	0.08508	0.19268	0.00082	0	0.00148	0	0.01625	0.06614	0	0	0.06271	0.00884	0	0.01718	0
k__Bacteria|p__Firmicutes|c__Clostridia|o__Eubacteriales|f__Lachnospiraceae|g__GGB28865|s__GGB28865_SGB43001	0.06205	0	0	0.00676	0	0	0.12526	0.13745	0	0	0	0	0.00097	0	0.00152	0.00651	0.00752	0.02244	0	0.00375	0.00958	0.00395	0.01243	0	0	0.02345	0.08616	0.04623	0	0	0.06033	0	0.02431	0.05484	0.19763	0.55219	0.14503	0.00971	0.1898	0.04307	0.18683	0	0.02842	0	0	0	0	0.00598	0.05452
k__Bacteria|p__Proteobacteria|c__Betaproteobacteria|o__Burkholderiales|f__Sutterellaceae|g__Parasutterella|s__Parasutterella_excrementihominis	0.06205	0.04027	0.104	0.13169	0.08058	0.17175	0.0371	0.06824	0.11446	0.26391	0.31559	0.68176	0.25085	0.02192	0.12724	0.32881	0.50889	0.11793	0.23304	0.18544	0.1366	0.17142	0.22303	0.0791	0.08977	0.02143	0.11166	0.13624	0.29387	1.74459	0.77457	1.85747	0.82308	1.13981	0.4125	0.49573	0.25505	0.26087	0.11107	0.58191	0.47288	0.15474	0.33598	0.08744	1.34847	1.18109	1.3625	0.7279	0.80833
k__Bacteria|p__Bacteria_unclassified|c__Bacteria_unclassified|o__Bacteria_unclassified|f__Bacteria_unclassified|g__Bacteria_unclassified|s__bacterium_D16_29	0.05906	0.00053	0	0.0018	0	0	0	0	0	0	0	0	0	0	0	0	0	0.00192	0	0	0	0	0	0	0	0.03896	0	0	0.12794	0	0.08537	0	0.01414	0	0.00512	0.00924	0	0	0	0	0	0.02819	0.00837	0	0.00765	0	0	0.00088	0
k__Bacteria|p__Bacteria_unclassified|c__Bacteria_unclassified|o__Bacteria_unclassified|f__Bacteria_unclassified|g__GGB28807|s__GGB28807_SGB41461	0.05844	0.07001	0.10436	0.00921	0.28031	0	0.35368	0.34211	0.12579	0.11302	0.12659	0	0.0678	0.0242	0.01868	0.06172	0.00874	0.02901	0.07688	0.03848	0.01479	0.01174	0.01182	0.0055	0	0.01898	0.25889	0.03894	0.09992	0.71056	0	0.00207	0	0	0	0.00123	0	0	0	0	0.00557	0.52551	0.06734	0	0.00556	0	0.02392	0.04751	0.16776
k__Bacteria|p__Bacteroidetes|c__Bacteroidia|o__Bacteroidales|f__Bacteroidales_unclassified|g__Bacteroidales_unclassified|s__Bacteroidales_bacterium	0.05728	0.03599	0.03337	0	0.04252	0	0.057	0.03039	0.14301	0.07576	0.12232	0.16991	0	0.01204	0	0.16057	0.2107	0.03665	0.03648	0	0.05877	0.02621	0.03713	0.06162	0.09135	0.01954	0.06321	0.04274	0.16195	0.05947	0.24418	0.65682	1.00815	0.16379	0.14241	0.21076	0.44169	0.42636	0.54684	0.37468	1.03411	0.01673	0.10285	0.2522	0.05265	0.12298	0.24203	0.1123	0.00687
k__Bacteria|p__Bacteroidetes|c__Bacteroidia|o__Bacteroidales|f__Tannerellaceae|g__Parabacteroides|s__Parabacteroides_goldsteinii	0.05706	0.1294	0.19506	0.15348	0.08938	0.23716	0.09179	0.14705	0.58394	0.10628	0.9483	0.25623	0.16953	0.1073	0.19284	0.38919	0.16965	0.76096	0.09422	0.07637	0.40581	0.18627	0.19274	0.12481	0.29684	0.1446	0.18119	0.07485	1.40254	0.8362	0.9486	2.33606	5.26712	2.19817	2.71469	1.88443	1.5791	1.76127	1.13907	1.05037	6.60281	1.59087	1.26826	2.44645	0.16686	0.08489	0.43139	0.07546	0.25818
k__Bacteria|p__Firmicutes|c__CFGB76314|o__OFGB76314|f__FGB76314|g__GGB28793|s__GGB28793_SGB41446	0.05547	0.00315	0.05003	0.01901	0.026	0	0.14013	0.13552	0.02858	0	0	0.04596	0.0312	0.07357	0.01482	0.01138	0	0.01211	0.13366	0.00139	0.03757	0.03773	0.00379	0.02529	0.01596	0.01177	0.00328	0.00538	0.12252	0	0.02011	0	0	0.04037	0.1829	0.04395	0.00254	0	0.01783	0.00644	0	0.08804	0.06707	0.01713	0.08322	0.0414	0.00794	0.0809	0
k__Bacteria|p__Firmicutes|c__Clostridia|o__Eubacteriales|f__Eubacteriaceae|g__Eubacterium|s__Eubacterium_SGB102306	0.05289	0	0.68265	0	0	0	0	0	0.01669	0	0	0	0	0	0	0	0	0	0.05503	0	0	0	0	0	0	0	0	0	0.0035	8.67947	0.17542	0	0.02869	0	0.01113	0	0	0	0	0	0	0	0	0	0	0.00602	0	0	0
k__Bacteria|p__Firmicutes|c__CFGB76071|o__OFGB76071|f__FGB76071|g__GGB28926|s__GGB28926_SGB41623	0.05234	0.02377	0	0	0	0	0	0	0.00119	0	0	0	0.00427	0	0	0	0	0.05043	0.04481	0	0	0.00378	0	0.001	0.02175	0.00703	0.00803	0.00874	0	0	0.05419	0	0.08327	0	0.00247	0.01163	0	0.00181	0	0.0034	0.01866	0	0.04557	0	0.02478	0.03291	0	0.00912	0
k__Bacteria|p__Firmicutes|c__CFGB76144|o__OFGB76144|f__FGB76144|g__GGB79989|s__GGB79989_SGB41645	0.04965	0.01177	0.07173	0.18544	0.21053	0.00664	0.07524	0.05415	0.08883	0.10297	0.06593	0.00471	0	0	0	0	0.00196	0.04028	0.00938	0	0.01473	0	0	0	0.01097	0.03873	0.04965	0	0.082	0.06725	0	0.03353	0.00562	0.01326	0.30753	0.52165	0	0.01164	0	0.00626	0.00401	0.06776	0.03522	0	0.11469	0.00806	0.0273	0.01615	0
k__Bacteria|p__Proteobacteria|c__Deltaproteobacteria|o__Desulfovibrionales|f__Desulfovibrionaceae|g__GGB9818|s__GGB9818_SGB15459	0.0476	0	0.05661	0.13686	0.12698	0.01795	0.05072	0.21956	0.04213	0.07885	0.2356	0.05577	0.07173	0.07018	0.03616	0.05911	0.04222	0.04295	0.17829	0.01886	0.02169	0.02689	0.00342	0.01278	0.10958	0.04327	0.37066	0.03551	0.13398	0	0.08173	0.03915	0.19911	0.12675	0.05074	0.04299	0.15919	0.04277	0.02664	0.03742	0.14641	0.05902	0.04027	0.04068	0.00385	0.03344	0.00253	0.00592	0
k__Bacteria|p__Firmicutes|c__CFGB9773|o__OFGB9773|f__FGB9773|g__GGB25158|s__GGB25158_SGB42321	0.0474	0.3506	0.10408	0.0341	0.05676	0.01926	0	0	0.15062	0.0087	0.01422	0.06051	0.03659	0.08071	0.0274	0.04678	0.11257	0.04977	0.05907	0.0098	0.26371	0.11653	0.01226	0.17676	0.1257	0.07119	0.05394	0.00741	0.79006	0.01115	0.00514	0.00044	0.00821	0.03432	0.05989	0.07059	0.01056	0.01033	0.00722	0	0.24484	0.00546	0.0027	0.03499	0.15012	0.07105	0.00154	0.24247	0.04271
k__Bacteria|p__Bacteria_unclassified|c__Bacteria_unclassified|o__Bacteria_unclassified|f__Bacteria_unclassified|g__Bacteria_unclassified|s__Bacteria_unclassified_SGB41710	0.04701	0	0	0	0	0	0.04517	0	0	0	0	0	0.01109	0	0	0.00177	0.0359	0	0	0	0.1253	0	0	0	0.21095	0.04411	0	0	0.13482	0	0	0	0	0.03374	0	0.02572	0.00685	0.00952	0	0.00309	0	0.04646	0.01153	0.01136	0	0.06695	0	0.04511	0
k__Bacteria|p__Bacteroidetes|c__Bacteroidia|o__Bacteroidales|f__Rikenellaceae|g__Alistipes|s__Alistipes_finegoldii	0.04668	0.02025	0.044	0.02966	0.04705	0.05558	0.00944	0.05964	0.18346	0.0754	0.11705	0.12111	0.08181	0.06739	0.16051	0.23156	0.16859	0.11758	0.15991	0	0.07858	0.06883	0.06341	0.06618	0.16994	0.16526	0.29485	0.04889	0.1898	1.18109	0.55613	1.22486	2.07293	0.38663	0.32136	0.50432	0.37192	0.33246	0.46203	0.31862	2.85081	0.08357	0.24868	0.38102	0.10911	0.14802	0.18814	0.12556	0.04219
k__Bacteria|p__Firmicutes|c__CFGB76308|o__OFGB76308|f__FGB76308|g__GGB70453|s__GGB70453_SGB94876	0.0446	0	0	0	0	0	0	0	0	0	0	0	0	0	0	0	0	0.01486	0	0	0.03402	0.02833	0.06334	0	0	0.03918	1.11049	0.00905	5.61676	0	0.25982	0	0	0	3.74494	2.54662	0	0	0.56492	0.07398	0.77594	0.50757	1.27826	0.20933	0.11667	0	0.00656	0	0
k__Bacteria|p__Firmicutes|c__Bacilli|o__Lactobacillales|f__Lactobacillaceae|g__Limosilactobacillus|s__Limosilactobacillus_reuteri	0.04441	1.5666	3.74351	4.89653	1.2364	0	0	0	0.48915	0	0	0.14088	6.00911	0.98467	2.71341	0.88562	4.59955	4.01986	0.76912	2.86562	0.35643	0	2.33461	0	3.07517	3.93061	0.14079	1.57113	0	0	0	0	0	0	0	0	0	0	0	0	0	0	0	0	1.84958	3.06706	2.85903	2.71495	0.76574
k__Bacteria|p__Firmicutes|c__Clostridia|o__Eubacteriales|f__Oscillospiraceae|g__GGB30457|s__GGB30457_SGB63218	0.04306	0.01093	0.00264	0.06308	0.13764	0.00367	0.0571	0.03258	0.02124	0.0364	0.02025	0.0186	0.00666	0.00568	0.00041	0.0086	0	0.00056	0.04454	0.00204	0.01066	0.00148	0.0021	0.00049	0.04002	0.0105	0.07932	0.00417	0.0535	0	0.07873	0.01566	0.11477	0.14136	0.15565	0.13246	0.03433	0.01353	0.01595	0.01195	0.00218	0.04499	0.06031	0.01393	0.0462	0.0203	0.00489	0.02544	0
k__Bacteria|p__Firmicutes|c__CFGB10667|o__OFGB10667|f__FGB10667|g__GGB28981|s__GGB28981_SGB41694	0.04234	0.00534	0	0.05198	0	0.06703	0.02692	0.02603	0.0192	0.04115	0	0.00517	0.07844	0.04133	0.06382	0.00306	0	0.00515	0.16997	0.03261	0.00381	0	0.08044	0	0.00904	0.00032	0.30259	0.0527	0.01167	0	0.06834	0	0.14761	0.07211	0.03106	0.0417	0	0	0.01258	0.00425	0	0.00612	0.00347	0	0.01903	0	0	0.00237	0
k__Bacteria|p__Firmicutes|c__CFGB75970|o__OFGB75970|f__FGB75970|g__GGB30408|s__GGB30408_SGB43438	0.04213	0	0	0.0327	0	0.01704	0.02883	0.05419	0.00694	0.05904	0.00496	0.00117	0.03656	0	0.00212	0	0	0.00733	0.08419	0.00975	0	0.01787	0.00537	0.00539	0	0	0	0.00494	0.02575	0	0.00909	0	0	0.01339	0.01323	0.03642	0	0	0	0	0	0.01329	0.0078	0	0.03397	0	0	0.00668	0
k__Bacteria|p__Bacteroidetes|c__Bacteroidia|o__Bacteroidales|f__Bacteroidaceae|g__Bacteroides|s__Bacteroides_stercoris	0.04144	0.08709	0.06069	0.01296	0.01696	0.039	0.09517	0.0107	0.04205	0.06543	0.04368	0.13557	0.03695	0.03949	0.02948	0.05386	0.065	0.03375	0.08312	0.09769	0.04037	0.04366	0.08678	0.0116	0	0	0.03903	0.01599	0.38405	4.78474	1.77312	1.48984	1.65399	0.71767	0	1.84855	0.41068	0.29117	0	0.48876	0.98267	0.03486	0.14431	0.34499	0.09893	0.18866	0.31969	0.13156	0.02373
k__Bacteria|p__Bacteroidetes|c__Bacteroidia|o__Bacteroidales|f__Bacteroidaceae|g__Bacteroides|s__Bacteroides_thetaiotaomicron	0.0411	0.12105	0.14208	0.09024	0.06685	0.13824	0.11182	0.1427	0.0662	0.02904	0.22261	0.02895	0.03945	0.08592	0.08592	0.09293	0.08381	0.08882	0.01866	0.04044	0.03351	0.10762	0.07616	0.10844	0.06641	0.07532	0.28502	0.0787	0.71668	0.5024	0.52649	0.45503	0.56691	0.84947	0.53195	1.22762	0.50597	0.18715	0.41645	0.30909	1.20611	0.14392	0.66546	0.548	0.07347	0.03587	0.08951	0.07397	0.01505
k__Bacteria|p__Firmicutes|c__Clostridia|o__Eubacteriales|f__Lachnospiraceae|g__Lachnospiraceae_unclassified|s__Lachnospiraceae_unclassified_SGB41492	0.04045	0	0	0	0	0	0	0	0	0	0.01534	0	0	0	0	0	0	0	0	0	0	0	0	0	0	0	0	0	0	0	0	0	0	0	0	0	0	0.48492	0	0.01572	0.05991	22.2573	0	0	0	0	0	0	0
k__Bacteria|p__Firmicutes|c__CFGB76293|o__OFGB76293|f__FGB76293|g__GGB79698|s__GGB79698_SGB41545	0.03823	0.00212	0	0	0	0	0	0	0.00059	0.00676	0.00715	0.00516	0	0	0	0	0.00254	0.01824	0	0	0	0	0	0.00661	0.02868	0.01706	0.00234	0	0.04633	0	0	0	0	0.00288	0	0.01034	0	0.01381	0	0	0	0.02649	0.00768	0	0.00981	0.00059	0.00042	0.00508	0
k__Bacteria|p__Firmicutes|c__CFGB76170|o__OFGB76170|f__FGB76170|g__GGB28392|s__GGB28392_SGB40972	0.03763	0	0	0	0	0	0	0	0	0	0	0	0	0.07508	0	0.13713	0.29966	0.1419	1.08239	0.63536	0.08979	0	0	0	0.10369	0.20063	0	0	0.70118	0	0	0	0	0	0.05295	0.60444	0	0	0	0	0.03441	0.79355	0	0.57995	0.00807	0	0.09242	0.01482	0
k__Bacteria|p__Firmicutes|c__Clostridia|o__Eubacteriales|f__Oscillospiraceae|g__GGB74395|s__GGB74395_SGB43523	0.03715	0.0022	0	0.02348	0	0	0.04602	0.02008	0.00675	0.02414	0.0157	0.00616	0.00203	0.00293	0	0	0	0	0.03246	0.00141	0.00761	0	0	0.00498	0.02376	0.09787	0.03602	0.00065	0.2206	0	0.09119	0	0.0546	0.16474	0.10363	0.16215	0.0589	0.01578	0.10516	0.0314	0.00744	0.85646	0.18944	0.08395	0.00832	0.02295	0	0.00979	0
k__Bacteria|p__Actinobacteria|c__Actinomycetia|o__Micrococcales|f__Micrococcaceae|g__GGB42949|s__GGB42949_SGB43520	0.03615	0.01436	0	0	0	0	0.05502	0.02317	0	0	0	0	0	0	0	0	0.01534	0.07059	0	0	0	0	0	0	0.00251	0.00101	0	0	0.00525	0	0	0	0	0.01738	0	0	0	0.00293	0.00086	0	0	0.00358	0	0	0.07971	0.01436	0.00584	0.00375	0
k__Bacteria|p__Firmicutes|c__Bacilli|o__Lactobacillales|f__Lactobacillaceae|g__GGB30141|s__GGB30141_SGB43066	0.03236	0	0	0.08966	0	0	0	0	0	0	0	0	0.01031	0.01466	0.00239	0.00941	0.01314	0.02048	0	0	0.02931	0	0	0	0.12924	0.00361	0.09337	0.01836	0.10073	0	0.13419	0	0.00107	0.02773	0.02405	0.00585	0.03771	0.04686	0.01479	0.02776	0.0009	0.09168	0.04914	0.00856	0.0387	0.01003	0.00035	0.02864	0
k__Bacteria|p__Firmicutes|c__Clostridia|o__Eubacteriales|f__Oscillospiraceae|g__GGB30466|s__GGB30466_SGB43544	0.03202	0.00237	0.00453	0.03575	0.02029	0.00778	0.03599	0.01946	0.01232	0.0128	0.00928	0.00619	0.00509	0.00633	0	0.002	0.00224	0.00204	0.02265	0	0.00486	0.00928	0.00204	0.01412	0.00981	0.00891	0.02132	0.00227	0.03323	0	0.03908	0.00219	0.02173	0.02562	0.04982	0.03309	0.01147	0.00356	0.0033	0.00718	0.00103	0.02546	0.00761	0.006	0.03152	0.00697	0.00319	0.00994	0
k__Bacteria|p__Bacteria_unclassified|c__CFGB76064|o__OFGB76064|f__FGB76064|g__GGB42608|s__GGB42608_SGB59804	0.02884	0	0	0	0	0	0	0	0	0	0	0	0	0	0	0	0.02416	0	0	0	0	0	0	0	0.57222	0.02157	0	0	0.05074	0	0	0	0.00419	0	0.00644	0.01261	0.00916	0.01843	0.00378	0.00522	0.01041	0	0.01064	0.00607	0	0.19089	0	0.0621	0
k__Bacteria|p__Firmicutes|c__CFGB76299|o__OFGB76299|f__FGB76299|g__GGB79731|s__GGB79731_SGB41725	0.02858	0	0	0.00162	0	0.07266	0	0	0.04196	0.22769	0	0.02225	0.02975	0.01516	0.2646	0	0.01256	0	0	0	0.00422	0	0.01116	0	0.00306	0	0	0	0.04894	0.24646	0.0072	0	0.08962	0	0.17195	0.03868	0	0	0.04762	0	0	0.10584	0.05553	0.03136	0	0	0	0.11405	0
k__Bacteria|p__Firmicutes|c__CFGB76236|o__OFGB76236|f__FGB76236|g__GGB28761|s__GGB28761_SGB94892	0.02818	0.0442	0.21459	0.0424	0.73687	0.02684	0	0	0.01247	0	0.11941	0.00114	0.13926	0.15401	0.14954	0.10162	0.011	0.17141	0.2386	0.00584	0.07006	0	0	0	0.4713	0.1241	0.26287	0.11155	0.05328	0	0.02144	0.011	0.00375	0.00928	0	0.02728	0	0.0175	0	0.00287	0	0	0.00153	0.02048	0.03282	0.06614	0	0.16867	0
k__Bacteria|p__Firmicutes|c__CFGB9659|o__OFGB9659|f__FGB9659|g__GGB29003|s__GGB29003_SGB41719	0.02785	0	0.01228	0.01415	0	0	0.16512	0.07718	0	0	0	0	0.08611	0.03823	0.04628	0.03973	0.01523	0.00332	0	0	0	0.042	0	0.04869	0.00178	0.00376	0.01269	0	0.01246	0	0	0	0.01222	0	0.00362	0	0.00163	0	0	0	0	0.00102	0.03475	0	0	0	0	0	0
k__Bacteria|p__Firmicutes|c__Clostridia|o__Eubacteriales|f__Oscillospiraceae|g__GGB30310|s__GGB30310_SGB43287	0.02779	0.00396	0	0	0.00551	0	0.00421	0.02087	0	0	0	0	0.00048	0.00998	0.00544	0.00998	0.00346	0	0	0	0.00322	0.01655	0.00164	0.01592	0.01372	0.00033	0.09302	0.00626	0	0	0	0	0.0003	0.01541	0.00591	0.00171	0.00352	0.00386	0.00715	0.00909	0.00609	0.01126	0.00087	0.01053	0.01072	0.00102	0.00083	0	0
k__Bacteria|p__Firmicutes|c__Clostridia|o__Eubacteriales|f__Lachnospiraceae|g__GGB28805|s__GGB28805_SGB41459	0.02478	0	0.02366	0.0421	0.01253	0.027	0	0	0.0024	0.10565	0	0.01318	0.00777	0.02252	0.00865	0	0.00086	0	0.00177	0.01231	0.00286	0.02656	0	0.01813	0.02766	0.01819	0	0	0.00878	0	0.03367	0	0.01462	0.01691	0.00227	0.01548	0	0	0.00523	0.00018	0	0.00518	0.05564	0	0.07885	0.02621	0.01183	0	0.01472
k__Bacteria|p__Firmicutes|c__CFGB75721|o__OFGB75721|f__FGB75721|g__GGB9524|s__GGB9524_SGB14923	0.02457	0	0.76192	0.46228	0	0.61164	0	0	0.32964	0.42516	0.30933	0.20685	0.57791	0.34763	1.18353	0.62534	0.40113	0.21954	0.30049	0.44627	0.29471	0.93106	0.20283	0.24906	0.42585	0.61095	0.47471	0.70629	0.18747	0.07312	0.6097	1.45736	0.86532	0.76386	0.39578	0.46658	0.77174	0.83886	0.40682	0.71013	1.03392	0.07495	0.10353	0.30694	0.41871	0.18695	0.43272	0.31321	0.03133
k__Bacteria|p__Firmicutes|c__Clostridia|o__Eubacteriales|f__Oscillospiraceae|g__GGB30413|s__GGB30413_SGB43534	0.02432	0.01141	0.00037	0.48397	0.00557	0.07578	0.1918	0.29009	0.07427	0.35608	0.02344	0.05854	0.05107	0.09437	0.03296	0.00909	0	0.00313	0.54344	0.0783	0.00494	0.01849	0.00419	0.06995	0.00999	0.03886	0.40825	0.06786	0.02462	0	0.05648	0	0.00188	0.05699	0.14139	0.00179	0.0037	0.0011	0.02952	0.06054	0.00054	0.00538	0.00628	0.01016	0.01736	0.0072	0	0.05415	0
k__Bacteria|p__Firmicutes|c__CFGB28941|o__OFGB28941|f__FGB28941|g__GGB42619|s__GGB42619_SGB59815	0.02343	0	0	0.02375	0	0	0	0	0.01763	0	0	0.00037	0	0	0	0	0	0	0.00656	0.00097	0	0	0	0.00506	0.0003	0.00413	0	0	0	0	0	0	0	0	0.02525	0	0	0	0	0	0	0	0.00421	0	0	0.001	0	0.00026	0
k__Bacteria|p__Firmicutes|c__Clostridia|o__Eubacteriales|f__Oscillospiraceae|g__GGB30295|s__GGB30295_SGB43259	0.02195	0.01566	0.0335	0.02735	0	0.00333	0.07591	0.1584	0.02571	0.13441	0.12944	0.03404	0.01632	0.02598	0	0.01592	0	0.0254	0.22976	0.03223	0.07483	0.04923	0.02501	0.03057	0.09978	0.0622	0.17297	0.04064	0.00286	0	0.00573	0	0	0.02909	0.00446	0.04185	0.00366	0.02275	0	0	0	0.04618	0	0	0.2271	0.02433	0.014	0.05201	0
k__Bacteria|p__Firmicutes|c__Bacilli|o__Lactobacillales|f__Lactobacillaceae|g__GGB30087|s__GGB30087_SGB42999	0.02171	0	0	0	0	0	0	0	0	0	0	0	0	0	0	0	0	0	0	0	0	0	0	0	0	0	0	0	0.2893	0	0	0	0	0.0026	0	0	0.00815	0.00899	0	0	0.03484	0.03884	0.15624	0	0	0.00221	0	0	0
k__Bacteria|p__Bacteria_unclassified|c__Bacteria_unclassified|o__Bacteria_unclassified|f__Bacteria_unclassified|g__GGB28951|s__GGB28951_SGB102295	0.02095	0.00839	0.00424	0	0.02779	0	0.01406	0	0	0.01028	0.04532	0	0.00579	0	0	0	0	0.0046	0	0	0.00214	0	0.00441	0	0.00167	0.00321	0.01419	0	0	0	0.04282	0	0.00616	0	0.01506	0.03471	0	0	0	0	0	0.00136	0	0	0.00692	0	0	0.00363	0
k__Bacteria|p__Actinobacteria|c__Actinomycetia|o__Corynebacteriales|f__Corynebacteriaceae|g__Corynebacterium|s__Corynebacterium_stationis	0.02012	0.29241	0.66615	0	0.17039	0	0.00523	0.00454	0.40802	1.29369	0.20951	0	0	0.02133	0	0.10358	0	0.17823	0	0	0	0	0	0	0	0	0.23761	0.13661	0	0	0	0	0	0	0	0	0	0	0	0	0	0	0	0	0	0.01358	0	0.07386	0
k__Bacteria|p__Bacteria_unclassified|c__CFGB76313|o__OFGB76313|f__FGB76313|g__GGB28927|s__GGB28927_SGB41625	0.0162	0.00325	0	0	0	0	0	0	0	0	0	0	0	0	0	0	0	0.03366	0	0	0	0	0	0	0	0.00016	0	0	0.00787	0	0	0	0	0	0	0	0.00362	0	0.03611	0	0	0.03795	0	0	0.02	0.00461	0	0	0
k__Bacteria|p__Bacteroidetes|c__Bacteroidia|o__Bacteroidales|f__Odoribacteraceae|g__Odoribacter|s__Odoribacter_laneus	0.01578	0	0.00364	0	0	0	0	0	0.02993	0	0	0	0.00541	0	0.01388	0.024	0	0	0	0	0	0	0	0	0	0	0	0	0.13088	0.72182	0.02407	2.72857	2.10896	0.65668	0.37556	0.11	0.13749	0.05775	0.53007	0.65654	2.44971	0.43047	0.20766	1.92499	0	0	0.05825	0.00197	0
k__Bacteria|p__Firmicutes|c__Clostridia|o__Eubacteriales|f__Oscillospiraceae|g__GGB79857|s__GGB79857_SGB41581	0.01471	0	0.00245	0.03848	0.24909	0.01447	0	0	0	0	0	0.00212	0.01171	0.0282	0.00772	0.0028	0.00898	0	0.07611	0.00152	0.01103	0	0	0	0.02852	0.01389	0.14793	0.01109	0.06362	0	0.03313	0.00993	0.00724	0.33737	0.03755	0.02198	0.06102	0.00621	0.0038	0	0.06343	0.02871	0	0	0.03592	1.21919	0.0009	0.01493	0
k__Bacteria|p__Firmicutes|c__CFGB76077|o__OFGB76077|f__FGB76077|g__GGB28850|s__GGB28850_SGB41517	0.01432	0	0	0	0	0	0.2283	0.02294	0.00832	0.02727	0	0	0	0.03917	0	0.0009	0.0036	0.04909	0.03941	0	0.10025	0.00259	0.0368	0.0858	0.02895	0.0414	0.09077	0	0.05924	0	0.37188	0	0.26235	0.00725	0.02979	0.03813	0	0.00391	0.44107	0.00105	0.14393	0.46875	0.54459	0.3373	0.0034	0	0	0	0
k__Bacteria|p__Firmicutes|c__CFGB49426|o__OFGB49426|f__FGB49426|g__GGB30296|s__GGB30296_SGB43260	0.01414	0.0087	0	0	0	0	0	0	0	0	0	0.0035	0	0	0	0	0	0	0	0	0	0	0	0	0.00367	0.01058	0	0	0.0088	0	0	0	0	0	0	0.00252	0	0.01146	0	0	0	0.06813	0	0	0.01762	0.00185	0	0.02158	0
k__Bacteria|p__Firmicutes|c__Clostridia|o__Eubacteriales|f__Oscillospiraceae|g__GGB30454|s__GGB30454_SGB43514	0.0134	0.0013	0	0.00992	0	0	0.00432	0.00605	0.00087	0	0	0	0	0.00272	0	0	0	0	0.00771	0	0	0	0	0	0.0009	0.00017	0	0	0.00218	0	0	0	0	0.0086	0.02645	0.02441	0.00588	0.00396	0.00529	0.01034	0	0.04296	0.00828	0.00211	0.0037	0	0	0	0
k__Bacteria|p__Firmicutes|c__Clostridia|o__Eubacteriales|f__Clostridiaceae|g__Clostridium|s__Clostridium_SGB65123	0.01297	1.12699	0.07181	0.51513	0	0	0.36993	0.58331	0.54149	2.55056	2.45897	0.62771	0.58914	0.33053	0.24109	1.10442	1.62571	0.07687	0.64568	0.14309	0.11676	0.05372	0.42525	0	1.09181	0.02456	0.06091	0.15907	0.29911	0	0.72857	3.75526	1.98414	2.74633	0.08336	0	5.26859	9.33829	0.82172	5.97866	2.85465	0.05641	3.64826	2.88306	1.53441	3.34222	1.66293	0.99983	0.024
k__Bacteria|p__Bacteria_unclassified|c__CFGB76064|o__OFGB76064|f__FGB76064|g__GGB20145|s__GGB20145_SGB41583	0.01283	0.00059	0.00608	0	0.01437	0	0.00077	0.00546	0.00135	0	0.00186	0.002	0.00096	0.00021	0	0	0	0.00093	0.00425	0	0.00727	0.00075	0.00053	0.00116	0.00112	0.00154	0.00273	0.00256	0	0	0	0	0	0.00109	0	0.00128	0	0	0	0	0	0	0	0	0	0.00045	0	0.00315	0
k__Bacteria|p__Firmicutes|c__Clostridia|o__Eubacteriales|f__Lachnospiraceae|g__GGB28766|s__GGB28766_SGB41418	0.01259	0.00298	0.29305	0.05334	0.72951	0	0.00299	0	0.03867	0.03791	0.40859	0.08051	0.01129	0.01434	0	0.00336	0.00568	0.03318	0.10127	0	0	0.08104	0.00513	0.04752	0.15421	0.17771	0.07478	0.00341	0.23877	0	0.02576	0.00195	0.00397	0.01465	0.03554	0.00489	0	0.01984	0.00399	0.00194	0.01513	0.02052	0.02668	0	0.16344	0.10441	0.0441	0.14741	0
k__Bacteria|p__Bacteria_unclassified|c__Bacteria_unclassified|o__Bacteria_unclassified|f__Bacteria_unclassified|g__Bacteria_unclassified|s__Bacteria_unclassified_SGB43541	0.01187	0	0.00083	0.02145	0.03201	0.00189	0.001	0	0	0.00342	0.0031	0.00039	0.00199	0.00085	0	0	0	0.0055	0.01617	0	0	0.00128	0	0.00224	0.00379	0.00734	0.01686	0	0.00719	0	0.01882	0	0.00861	0.00345	0.0149	0.00695	0.00434	0.00338	0.00227	0.00461	0.00083	0.01344	0.00067	0.00365	0.01185	0	0	0	0
k__Bacteria|p__Firmicutes|c__CFGB10344|o__OFGB10344|f__FGB10344|g__GGB31759|s__GGB31759_SGB65042	0.01157	0	0	0	0	0	0	0	0.01744	0	0	0.11649	0.24614	0.87707	0.31988	0.21558	0	0	0.22204	0.05017	0.04014	0	0.00028	0	0.36382	0.69456	0	0	0.15659	0	0	0.04451	0	0.03547	0	0.00109	0.01106	0.00828	0.10799	0	0.00148	0.01157	0	0.03271	0.02813	0.00346	0	0.02373	0
k__Bacteria|p__Firmicutes|c__CFGB72939|o__OFGB72939|f__FGB72939|g__GGB74511|s__GGB74511_SGB105989	0.01157	0.11474	0.16993	0.20025	0.1597	0.3068	0.1017	0.08636	0.17938	0.13579	0.10598	0.24221	0.1408	0.16388	0.19583	0.16464	0.0896	0.10949	0.05044	0.06566	0.13812	0.14626	0.2011	0.14057	0.01285	0.06902	0.28553	0.17856	0.4067	0.15957	0.43886	0.75489	0.74752	0.31118	0.31302	0.37171	0.08811	0.1014	0.17292	0.33076	0.47104	0.11626	0.30449	0.17968	0.13615	0.03787	0.12082	0.13757	0.16485
k__Bacteria|p__Firmicutes|c__CFGB9660|o__OFGB9660|f__FGB9660|g__GGB29004|s__GGB29004_SGB41720	0.01143	0	0	0.80489	0.00131	0	0	0	0.03513	0	0	0.0358	0.08461	0.48405	0	0.32757	0	0	0	0	0	0	0.001	0	0	0	0.00158	0	0.00645	0	0.14429	0	0	0.14077	0.14146	0	0	0	0.03192	0	0	0.01254	0.00539	0	0.03928	0	0.00235	0	0
k__Bacteria|p__Firmicutes|c__CFGB76124|o__OFGB76124|f__FGB76124|g__GGB28405|s__GGB28405_SGB40987	0.01104	0.01385	0	0	0	0	0	0	0.00278	0	0	0	0	0	0	0	0	0	0.0268	0.00722	0	0	0	0	0	0	0.00725	0	0	0	0.00102	0	0	0.01915	0	0	0.03618	0.00227	0	0	0	0.07614	0	0	0	0.00641	0	0.02289	0
k__Bacteria|p__Firmicutes|c__Clostridia|o__Eubacteriales|f__Eubacteriaceae|g__GGB28791|s__GGB28791_SGB41444	0.01101	0	0	0	0	0	0	0	0	0	0	0	0	0	0	0	0	0	0	0	0	0	0	0	0	0	0	0	0	0	0	0	0	0	0	0	0	0	0	0	0	0	0	0	0	0	0	0	0
k__Bacteria|p__Firmicutes|c__Clostridia|o__Eubacteriales|f__Oscillospiraceae|g__Oscillospiraceae_unclassified|s__Oscillospiraceae_bacterium	0.0109	0.00929	0.0058	0.02287	0.03739	0.00461	0	0.01386	0.01146	0.01917	0.00278	0.01717	0.01277	0.02713	0.00755	0.01771	0.00242	0.01566	0.06006	0.01929	0.01991	0.01036	0.00398	0.00708	0.01951	0.00842	0.03406	0.01231	0	0	0	0	0	0.0135	0.01709	0.00207	0.00125	0.00515	0.00317	0	0.02135	0.008	0.00242	0.00025	0.00396	0	0.00259	0.00317	0.04883
k__Bacteria|p__Firmicutes|c__Clostridia|o__Eubacteriales|f__Oscillospiraceae|g__GGB30461|s__GGB30461_SGB63209	0.01085	0.00284	0.01587	0.03386	0.0591	0.01075	0.01082	0.01268	0.00527	0.0128	0.03029	0.00384	0.00471	0.00085	0.00247	0.00665	0.00877	0.01421	0.03327	0	0.00891	0.00394	0.01109	0.01139	0.0114	0.0386	0.04449	0.00495	0.52366	0	0.20398	0.00796	0.01973	0.01951	0.03634	0.02065	0.05605	0.00923	0.03647	0.05198	0.00403	1.1903	0.03034	0.00936	0.07896	0.0058	0.00381	0.00475	0.00339
k__Bacteria|p__Firmicutes|c__Clostridia|o__Eubacteriales|f__Lachnospiraceae|g__Lachnospiraceae_unclassified|s__Lachnospiraceae_bacterium	0.01074	0.00262	0	0	0	0	0.00092	0	0.25304	0	0.20737	0	0	0.00156	0	0	0	0.05418	0	0	0	0	0	0	0.12029	0.02475	0	0	0.66471	0.00213	0	0	0.11647	0.00728	0	0.07437	0.06627	0.03995	0.00115	0.30667	0.02447	0.10354	0.05314	0.16868	0	0.03753	0	0	0
k__Bacteria|p__Firmicutes|c__CFGB76790|o__OFGB76790|f__FGB76790|g__GGB30302|s__GGB30302_SGB43267	0.01068	0	0.00505	0.0202	0.01307	0	0.02063	0.01748	0	0	0.01349	0	0	0	0	0	0	0	0	0	0.00027	0	0	0	0	0	0.00967	0	0	0	0	0	0	0.00094	0.00121	0.00194	0	0	0	0	0	0.001	0.00076	0.00108	0.01723	0	0.00088	0	0
k__Bacteria|p__Firmicutes|c__Clostridia|o__Eubacteriales|f__Lachnospiraceae|g__Lachnospiraceae_unclassified|s__Lachnospiraceae_unclassified_SGB41489	0.00935	0.00114	0	0.01496	0	0.00949	0	0	0	0	0	0	0	0.00321	0	0	0	0	0.00992	0	0.00383	0	0.00036	0.00021	0	0	0.00539	0.0014	0.00237	0	0	0	0.00498	0	0	0	0	0	0.00936	0	0	0	0.01244	0.0021	0	0	0	0.0013	0
k__Bacteria|p__Firmicutes|c__Clostridia|o__Eubacteriales|f__Lachnospiraceae|g__GGB42646|s__GGB42646_SGB59844	0.0091	0	0.00809	0.08782	0.09554	0	0	0	0.03369	0.07618	0.0009	0.02674	0.02575	0.03094	0	0.00419	0.00316	0.02001	0.05912	0.01163	0.00127	0.01222	0.02671	0.01524	0.02999	0.01059	0.00137	0.00292	0.05688	0	0.00194	0	0.02594	0.02148	0.06089	0.03301	0.00151	0.00778	0.00255	0.06163	0	0.03282	0.02555	0	0.01706	0.00988	0.00375	0.0249	0
k__Bacteria|p__Firmicutes|c__CFGB72709|o__OFGB72709|f__FGB72709|g__GGB30300|s__GGB30300_SGB43264	0.00891	0	0	0.0077	0	0	0	0	0	0	0	0	0	0	0	0	0	0	0	0	0	0	0	0	0	0	0	0	0	0.00535	0	0	0	0.04608	0	0	0	0.008	0	0	0	0.06389	0	0.00744	0.03055	0.02056	0	0.00437	0
k__Bacteria|p__Firmicutes|c__CFGB9622|o__OFGB9622|f__FGB9622|g__GGB45513|s__GGB45513_SGB63185	0.00875	0.00144	0	0.01121	0.00376	0.00058	0	0.00533	0.01173	0.0082	0	0.01164	0.00756	0.01727	0.01026	0.01163	0	0.00149	0.00868	0.00157	0.01113	0.00505	0.00137	0.00504	0.01116	0.01032	0.01865	0.00287	0.00415	0	0	0	0.00262	0.00146	0.00792	0.00112	0	0.00583	0.00781	0	0.01153	0.00388	0.00577	0.00905	0	0.00128	0.00366	0	0
k__Bacteria|p__Bacteroidetes|c__Bacteroidia|o__Bacteroidales|f__Bacteroidaceae|g__Bacteroides|s__Bacteroides_caccae	0.00873	0.03285	0	0.01089	0	0.01258	0.06244	0.03869	0.06812	0.05978	0.08434	0.07593	0.05701	0.01296	0.02812	0.08473	0.04777	0	0.07616	0.01452	0.02784	0	0.01582	0.00639	0.05142	0.00114	0.00798	0.00723	0.00792	0.00285	0.14695	0.42248	0.36068	0.61877	0.03735	0	0.10362	0.25484	0.12654	0.58986	0.6057	0.07746	0.14727	0.46999	0.05202	0.06625	0.25443	0.06556	0.04548
k__Bacteria|p__Firmicutes|c__Clostridia|o__Eubacteriales|f__Lachnospiraceae|g__GGB28833|s__GGB28833_SGB41490	0.00848	0	0	0	0	0	0	0	0	0	0	0	0	0	0	0	0	0	0	0	0	0	0	0	0	0	0	0	0	0	0	0	0	0	0	0	0	0	0	0	0	0	0	0	0	0	0	0	0
k__Bacteria|p__Firmicutes|c__Clostridia|o__Eubacteriales|f__Lachnospiraceae|g__GGB28765|s__GGB28765_SGB41415	0.00838	0.01543	0	0.62623	0	0	0.0481	0.46378	0.75771	0.00427	1.05891	0.32774	0.00604	0.25189	0.00571	0.10866	0.06826	0.22652	1.34486	0.24781	0.01059	0.07696	0.01869	0.03441	0.11526	0.02873	0	0.00804	0.99648	0	0.52952	0.05333	0.28466	0.4065	0.06647	0.68677	0.35812	0.4105	0.21222	1.18739	0.18933	1.07383	1.28791	0.33927	0.72393	0.08449	0.12888	0.0029	0
k__Bacteria|p__Firmicutes|c__Clostridia|o__Eubacteriales|f__Oscillospiraceae|g__Oscillibacter|s__Oscillibacter_SGB43501	0.00791	0	0	0	0	0	0	0	0.13087	0	0	0.29283	0	0	0	0	0	0	0	0	0	0	0	0	0.00956	0.00837	0	0	0	0	0	0	0.04202	0.00267	0.00496	0.0031	0	0	0.08421	0.00049	0.01757	0.05756	0.00125	0	0.01384	0.02743	0	0.00169	0
k__Bacteria|p__Firmicutes|c__CFGB9827|o__OFGB9827|f__FGB9827|g__GGB29531|s__GGB29531_SGB42317	0.0079	0	0	0.03451	0	0.00458	0.07086	0.05478	0	0	0	0	0.00718	0	0.00024	0	0	0	0.02868	0	0	0	0	0	0.01464	0.01255	0.0102	0	0.0065	0	0.01293	0	0.00052	0	0.04033	0.01158	0.01042	0.00481	0.01608	0.0019	0.00029	0.01021	0.03704	0.00985	0.03048	0.00416	0	0	0
k__Bacteria|p__Firmicutes|c__Clostridia|o__Eubacteriales|f__Oscillospiraceae|g__GGB5207|s__GGB5207_SGB43496	0.00728	0.00183	0.00059	0.01521	0.00806	0	0.00523	0.00303	0	0.01892	0.0083	0.00344	0	0	0	0.00193	0	0.0018	0.01771	0	0.00472	0	0.00142	0.00505	0.00617	0.00231	0.02199	0.00378	0.0826	0	0.01728	0	0	0.00359	0.00997	0.12614	0.12027	0.02837	0.01149	0.00355	0.00875	1.50851	0.02223	0.00717	0.00437	0.01972	0.0014	0.00618	0
k__Bacteria|p__Firmicutes|c__CFGB76112|o__OFGB76112|f__FGB76112|g__GGB79630|s__GGB79630_SGB13983	0.00636	0.00642	0.01961	0	0.00911	0.00076	0.06919	0.02273	0	0.00214	0.00133	0.01193	0	0	0	0.02638	0	0	0.00429	0	0	0	0	0	0	0	0	0	0.01237	0.03581	0.06852	0.23277	0.11939	0.01528	0	0	0.01666	0.02464	0.00347	0.00019	0.03205	0	0.00216	0.34956	0	0.00546	0	0.00056	0
k__Bacteria|p__Firmicutes|c__CFGB8152|o__OFGB8152|f__FGB8152|g__GGB5213|s__GGB5213_SGB94872	0.00632	0	0	0	0	0	0	0	0.00838	0	0	0.0061	0	0	0	0	0	0	0.01092	0.00055	0.00442	0.00135	0	0.00214	0.00612	0.00159	0.00277	0.0002	0	0	0	0	0	0	0	0	0	0	0	0	0	0.00448	0.00147	0	0.00048	0.0044	0	0.00302	0
k__Bacteria|p__Firmicutes|c__Clostridia|o__Eubacteriales|f__Oscillospiraceae|g__GGB45536|s__GGB45536_SGB63216	0.00628	0.00055	0.00349	0.02814	0	0	0.04901	0.0201	0	0.00374	0.00706	0.00019	0	0	0	0	0.00043	0.0043	0.02076	0	0.00359	0	0	0.00433	0.01222	0.0005	0.032	0.0046	0.01939	0	0.04605	0	0.00224	0.00937	0.02143	0	0.00502	0.00316	0.01191	0.01059	0	0.02837	0.00386	0.01072	0.0071	0.00038	0	0.00447	0
k__Bacteria|p__Actinobacteria|c__Actinomycetia|o__Corynebacteriales|f__Corynebacteriaceae|g__Corynebacterium|s__Corynebacterium_urealyticum	0.0057	0.11286	0.14981	0	0	0	0	0	0	1.80077	0.30184	0	0	0	0	0	0	0	0	0	0	0	0	0	0	0	0	0	0	0	0	0	0	0	0	0	0	0	0	0	0	0	0	0	0	0	0	0	0
k__Bacteria|p__Firmicutes|c__CFGB76790|o__OFGB76790|f__FGB76790|g__GGB30303|s__GGB30303_SGB43268	0.00546	0	0	0.00494	0	0	0.00776	0.00241	0	0.00357	0	0	0	0	0	0	0	0	0.00409	0	0	0	0	0	0	0	0.00795	0	0	0	0	0	0	0	0.00688	0	0	0	0	0	0	0	0	0	0.00669	0	0	0	0
k__Bacteria|p__Firmicutes|c__Clostridia|o__Eubacteriales|f__Lachnospiraceae|g__Lachnospiraceae_unclassified|s__Lachnospiraceae_bacterium_28_4	0.0053	0	0	0.00462	0	0	0	0	0.00866	0	0	0.00894	0.00234	0	0	0	0	0	0	0	0	0	0	0	0	0	0	0	0.01523	0	0.01185	0.01013	0.06581	0	0	0.00962	0.00366	0.00598	0	0.01331	0.0107	0.005	0.00172	0	0	0.00337	0.00403	0.00506	0
k__Bacteria|p__Firmicutes|c__CFGB6645|o__OFGB6645|f__FGB6645|g__GGB28989|s__GGB28989_SGB94891	0.00501	0.01397	0.02536	0.00766	0.1293	0.00533	0	0	0.00828	0	0.01396	0	0.0154	0.02186	0.02559	0.02112	0.00358	0.04279	0.04715	0	0.01596	0	0	0	0.00316	0	0.0725	0.03947	0	0	0	0	0	0	0	0	0	0	0	0	0	0	0	0.00505	0.01012	0.02407	0	0.03035	0
k__Bacteria|p__Firmicutes|c__CFGB9637|o__OFGB9637|f__FGB9637|g__GGB28932|s__GGB28932_SGB41633	0.00486	0	0	0	0	0	0	0	0.02994	0	0	0.00803	0	0	0	0	0	0	0	0	0	0	0	0	0.42067	0.01653	0	0	0.04317	0	0	0	0	0	0.06995	0	0.00721	0.00676	0.01439	0	0.07906	0.03951	0.02133	0.03392	0.01775	0	0	0	0
k__Bacteria|p__Firmicutes|c__Clostridia|o__Eubacteriales|f__Lachnospiraceae|g__GGB28773|s__GGB28773_SGB41426	0.00441	0	0	0	0	0	0	0	0	0	0	0.00688	0	0	0	0	0	0	0	0	0	0	0	0	0.00401	0	0	0	0	0	0	0.0023	0.01637	0.00408	0.03286	0	0.08418	0.14255	0	0.20578	0.00969	0	0.00254	0.05144	0	0.00558	0	0	0
k__Bacteria|p__Firmicutes|c__Clostridia|o__Eubacteriales|f__Eubacteriales_unclassified|g__Eubacteriales_unclassified|s__Clostridiales_bacterium	0.00437	0.02388	0.02972	0	0.03899	0	0.04578	0.02054	0.00785	0.01645	0.04666	0.02238	0	0	0	0	0	0	0.00614	0	0	0	0	0	0.11	0.07378	0.11922	0.04268	0.00627	0.1734	0	0.0034	0	0	0	0	0	0	0.03395	0	0	0	0	0	0.17764	0	0.25676	0	0
k__Bacteria|p__Actinobacteria|c__Coriobacteriia|o__Eggerthellales|f__Eggerthellaceae|g__Adlercreutzia|s__Adlercreutzia_caecimuris	0.00421	0.03004	0.02176	0.03387	0.02131	0.00067	0	0	0.02806	0	0	0	0.00117	0.00413	0.00302	0	0.01289	0.03572	0	0	0	0	0	0	0.02447	0.01328	0.01043	0	0	0	0.02484	0	0	0	0.03069	0	0.09136	0.40074	0.27957	0.17763	0	0	0	0	0	0	0.00322	0	0.00201
k__Bacteria|p__Firmicutes|c__Clostridia|o__Eubacteriales|f__Oscillospiraceae|g__Oscillibacter|s__Oscillibacter_sp_CU971	0.0042	0	0.01576	0.00774	0	0	0.00231	0.00423	0	0	0.00666	0	0	0	0	0	0	0	0.02377	0	0	0	0	0.00112	0	0	0.0051	0	0	0	0	0	0	0.00431	0.01271	0.0086	0	0	0	0	0	0.1338	0.0028	0.00287	0.00349	0	0.00131	0.00493	0
k__Bacteria|p__Firmicutes|c__Clostridia|o__Eubacteriales|f__Lachnospiraceae|g__GGB28769|s__GGB28769_SGB41421	0.00397	0	0.01798	0.05326	0	0	0.08001	0.12683	0	0.02198	0.0848	0.00294	0.34841	0.00696	0.25959	0.00833	0	0	0.14599	0.0037	0.02123	0.00237	0.08817	0.01438	0.0315	0.01394	0	0.00218	0.01645	0	0.00108	0	0.03637	0.03842	0.04285	0.16499	0	0	0.00295	0	0	0.03525	0.0038	0	0.06093	0	0.01	0.00684	0
k__Bacteria|p__Bacteria_unclassified|c__Bacteria_unclassified|o__Bacteria_unclassified|f__Bacteria_unclassified|g__GGB28963|s__GGB28963_SGB41672	0.00389	0	0.01373	0	0.04783	0	0	0	0	0	0	0	0	0	0	0	0	0	0	0	0	0	0	0	0	0	0.00419	0	0.02197	0.00217	0.0419	0	0.05197	0.01105	0.00061	0.00195	0.00401	0	0.04377	0.00617	0	0.00548	0.00188	0	0	0	0	0	0
k__Bacteria|p__Firmicutes|c__CFGB76320|o__OFGB76320|f__FGB76320|g__GGB42579|s__GGB42579_SGB59774	0.00378	0	0.00787	0.03379	0.04541	0	0.00692	0	0	0.00835	0.00766	0	0.00724	0.00749	0.00144	0.00351	0	0	0.02643	0.0055	0	0.01389	0	0.00491	0	0	0.02443	0.00221	0	0	0	0	0	0.00039	0.0069	0.00077	0	0.00166	0.00305	0.00267	0	0	0.00238	0	0	0.0019	0	0.0043	0
k__Bacteria|p__Firmicutes|c__Clostridia|o__Clostridia_unclassified|f__Clostridia_unclassified|g__Candidatus_Metaruminococcus|s__Candidatus_Metaruminococcus_caecorum	0.00369	0.02494	0.03495	0.00493	0.00241	0.02158	0.02656	0	0.0274	0.02258	0.00066	0.04199	0.01797	0.02865	0.02606	0.02673	0.02792	0.00161	0.02222	0.01455	0.02018	0.02995	0.0359	0.04833	0.01215	0.01959	0.00948	0.02732	0.00516	0.00103	0	0.01399	0.0022	0.00491	0.00221	0.00749	0.0041	0.00027	0.00434	0.00749	0.01323	0.0003	0.00294	0.00343	0.01295	0.01843	0.01857	0.02929	0.00713
k__Bacteria|p__Firmicutes|c__Clostridia|o__Eubacteriales|f__Clostridiaceae|g__Clostridium|s__Clostridium_sp_MD294	0.00361	0	0	0.01988	0	0	0	0	0.00084	0.00283	0	0.0009	0	0	0	0	0	0.00212	0	0	0.00223	0	0.00359	0	0	0	0.04137	0.00303	0.00588	0.00207	0.02934	0	0.09377	0.01663	0	0.01719	0.00083	0.00101	0.00657	0.00333	0.00203	0.00941	0.01346	0	0.00493	0.00098	0.00795	0	0.0015
k__Bacteria|p__Firmicutes|c__Clostridia|o__Eubacteriales|f__Lachnospiraceae|g__GGB28763|s__GGB28763_SGB41411	0.00348	0	0.02255	0.19907	0	0	0.01071	0	0	0	0	0	0	0.00345	0	0.01535	0.01617	0	0	0	0.09089	0	0.01112	0	0.14404	0.02297	0.02535	0.00024	0.03189	0	0	0.01356	0.02267	0.01238	0.02981	0.05797	0	0.01511	0.11929	0.00518	0	0.10384	0.02941	0	0	0	0	0	0
k__Bacteria|p__Firmicutes|c__Clostridia|o__Eubacteriales|f__Lachnospiraceae|g__Blautia|s__Blautia_SGB43555	0.00336	0	0	0.00899	0	0.00039	0.00483	0.00928	0	0	0	0.00106	0.01388	0	0.00131	0	0	0.00246	0	0	0	0	0	0	0	0.00145	0.04324	0.00563	0	0.00248	0	0	0.00223	0.0009	0.01432	0	0	0	0.00415	0	0.00409	0.00047	0.00644	0	0	0	0.00127	0	0
k__Bacteria|p__Firmicutes|c__CFGB28980|o__OFGB28980|f__FGB28980|g__GGB28778|s__GGB28778_SGB102278	0.00334	0	0	0	0	0	0.03311	0	0	0.07965	0	0.0395	0	0	0	0	0	0	0	0	0	0	0	0.08129	0.10544	0.01386	0	0	0.07048	0	0.02434	0	0.11927	0.02142	0.27909	0.33062	0.01893	0.03117	0	0.01166	0.01442	0.01281	0.182	0.00467	0.28189	0.04833	0.0032	0.0516	0
k__Bacteria|p__Firmicutes|c__Clostridia|o__Clostridia_unclassified|f__Clostridia_unclassified|g__GGB28934|s__GGB28934_SGB41635	0.00319	0	0.09078	0.11888	0.11026	0	0	0.00126	0.0086	0.00525	0.00524	0.01506	0.00148	0.01853	0	0.00611	0.00102	0.07691	0.01159	0	0.03614	0.00631	0.00686	0.00524	0.05366	0.01615	0.04972	0.00614	0.0285	0	0.05586	0.00383	0.00945	0	0.03697	0.02135	0.00376	0.01678	0.00613	0.01617	0.00103	0.03304	0.00471	0	0.01107	0.01495	0.00374	0.03391	0
k__Bacteria|p__Firmicutes|c__CFGB8152|o__OFGB8152|f__FGB8152|g__GGB28870|s__GGB28870_SGB41549	0.00301	0.00179	0.01062	0	0.13981	0	0.07673	0.05445	0	0.05844	0	0.0038	0	0	0	0	0.00133	0	0	0	0.00381	0	0	0	0	0.00073	0.11694	0.01046	0.12393	0	0	0	0	0	0	0.01235	0	0.00683	0	0.00806	0	0.04149	0.04236	0	0	0	0	0.00472	0
k__Bacteria|p__Firmicutes|c__Clostridia|o__Eubacteriales|f__Oscillospiraceae|g__GGB30310|s__GGB30310_SGB63284	0.00283	0	0	0	0	0	0	0	0	0	0	0	0	0	0	0	0	0	0	0	0	0	0	0	0	0	0	0	0	0	0	0	0	0	0	0	0	0	0	0	0	0	0	0	0	0	0	0	0
k__Bacteria|p__Bacteria_unclassified|c__CFGB76064|o__OFGB76064|f__FGB76064|g__GGB28895|s__GGB28895_SGB41576	0.00272	0	0	0.00448	0	0	0	0.00506	0.00126	0	0.00394	0	0.00019	0.00753	0	0	0	0	0	0	0.00132	0	0	0	0.00132	0	0.00748	0	0	0	0	0	0	0	0	0.03025	0	0	0	0	0	0	0	0	0.0003	0.00064	0	0.00542	0
k__Bacteria|p__Firmicutes|c__Clostridia|o__Eubacteriales|f__Oscillospiraceae|g__GGB30466|s__GGB30466_SGB63211	0.00253	0	0	0.00376	0	0	0.00149	0.00154	0	0	0.00266	0	0	0	0	0	0	0	0.00283	0	0	0	0	0	0	0.00062	0.00575	0	0	0	0.01158	0	0	0.00166	0.00379	0	0.00144	0	0	0	0	0.00133	0	0	0.00282	0	0	0	0
k__Bacteria|p__Bacteria_unclassified|c__CFGB76064|o__OFGB76064|f__FGB76064|g__GGB28897|s__GGB28897_SGB41579	0.00244	0.48064	0.0486	0	0.07283	0	0.61462	0.25101	0.04163	0	0.55673	0.07816	0	0.0707	0	0.06414	0.03185	0.11562	0.18518	0	0	0	0	0	0	0	0.40001	0.0601	0	0	0	0	0	0	0	0	0	0	0	0	0	0	0	0	0	0.03803	0	0.83755	0
k__Bacteria|p__Bacteria_unclassified|c__CFGB49426|o__OFGB49426|f__FGB49426|g__GGB28888|s__GGB28888_SGB41569	0.00232	0.00223	0.00874	0.03362	0.05657	0.0134	0.02157	0.01355	0	0	0	0.00249	0.00557	0.0015	0	0	0	0.00588	0	0	0	0	0.00352	0.00423	0	0.00116	0.05084	0.00601	0	0	0	0	0	0	0.00041	0	0	0	0	0	0	0.00703	0.00825	0	0.00216	0.00379	0	0.00456	0
k__Bacteria|p__Bacteria_unclassified|c__CFGB76064|o__OFGB76064|f__FGB76064|g__GGB20145|s__GGB20145_SGB41586	0.00222	0	0	0	0.00301	0	0	0	0	0	0	0.00017	0	0.00024	0.00039	0	0	0	0.00145	0	0.00087	0	0	0	0	0	0	0	0	0	0	0	0	0	0	0	0	0	0	0	0	0	0	0	0	0	0	0	0
k__Bacteria|p__Firmicutes|c__Clostridia|o__Eubacteriales|f__Oscillospiraceae|g__GGB75064|s__GGB75064_SGB102198	0.0022	0	0	0.00359	0.00365	0	0.0027	0.00139	0	0.00152	0.00127	0.00078	0	0.00084	0	0	0	0.00011	0.00273	0	0.00077	0.00049	0	0	0.00063	0.00026	0.00691	0	0.00102	0	0.00606	0	0.00143	0.00357	0.00542	0.00247	0.00072	0.00052	0.00186	0.00116	0.00176	0.00556	0.00305	0.00401	0.00256	0.00101	0	0.00066	0
k__Bacteria|p__Firmicutes|c__Clostridia|o__Eubacteriales|f__Lachnospiraceae|g__Acetatifactor|s__Acetatifactor_muris	0.00189	0	0.00098	0	0.00027	0	0	0	0	0	0	0	0	0	0	0	0	0	0	0	0	0	0	0	0	0	0	0	0	0	0	0	0	0	0	0	0	0	0	0	0	0	0	0	0	0	0	0	0
k__Bacteria|p__Firmicutes|c__CFGB11916|o__OFGB11916|f__FGB11916|g__GGB34540|s__GGB34540_SGB54300	0.00175	0	0.01262	0	0	0	0	0	0	0.00356	0.00183	0	0	0	0	0	0	0	0	0	0	0.01326	0	0.02033	0	0	0	0	0.00307	0	0	0	0	0	0	0	0.04134	0.03035	0.02719	0.0003	0.02365	0	0.00105	0.02943	0	0.03353	0.00146	0.01424	0.01393
k__Bacteria|p__Bacteria_unclassified|c__Bacteria_unclassified|o__Bacteria_unclassified|f__Bacteria_unclassified|g__Bacteria_unclassified|s__bacterium_D16_76	0.00147	0.00229	0	0.08452	0.00471	0	0	0	0.0269	0	0.0002	0.04196	0	0	0	0	0	0.00527	0.00068	0	0.00081	0	0	0	0.02198	0.0067	0.01072	0	0.02074	0.04818	0.01449	0	0.0082	0.00693	0.1415	0.33689	0.01911	0.02571	0	0.00445	0	0.01325	0.07448	0	0.00969	0.01175	0.00078	0.01216	0
k__Bacteria|p__Firmicutes|c__CFGB8152|o__OFGB8152|f__FGB8152|g__GGB79844|s__GGB79844_SGB41536	0.00137	0.00677	0.01999	0.05336	0.16803	0.02181	0.03211	0.02841	0.004	0.14016	0	0.00251	0.04492	0.02911	0.01016	0.02108	0	0	0.07463	0.0125	0.0294	0.0467	0.00438	0.0144	0.00717	0.0174	0.05885	0.00434	0.0024	0	0.0003	0	0	0	0	0.02503	0	0.00278	0	0.00384	0	0	0	0	0.02483	0.00499	0	0.00137	0
k__Bacteria|p__Bacteria_unclassified|c__Bacteria_unclassified|o__Bacteria_unclassified|f__Bacteria_unclassified|g__Bacteria_unclassified|s__Bacteria_unclassified_SGB41677	0.00134	0	0	0	0	0	0	0	0	0	0	0	0	0	0	0	0	0	0	0	0.00887	0	0	0	0.00172	0	0	0	0.0187	0	0	0	0	0	0	0	0	0	0	0	0	0.00274	0	0	0	0	0	0	0
k__Bacteria|p__Firmicutes|c__Clostridia|o__Eubacteriales|f__Lachnospiraceae|g__GGB28987|s__GGB28987_SGB41700	0.00107	0.16493	0.00325	0.00327	0.02085	0.00471	0	0	0	0.00827	0	0	0.00779	0.00937	0.00447	0	0	0.10852	0	0	0.00373	0	0	0.00736	0	0	0	0.00566	0	0	0	0	0.2995	0.00696	0.02145	0.05764	0	0	0	0	0	0.04615	0.08067	0	0	0	0	0.02938	0.01999
k__Bacteria|p__Firmicutes|c__Clostridia|o__Eubacteriales|f__Lachnospiraceae|g__GGB28860|s__GGB28860_SGB41529	0.00104	0.00221	0	0	0	0	0	0	0	0	0	0	0	0	0	0	0	0	0	0	0	0	0	0	0	0	0	0	0.00389	0	0	0	0	0.01413	0	0	0	0	0	0.00041	0	0.02182	0.00294	0	0	0.00023	0	0.00146	0
k__Bacteria|p__Firmicutes|c__CFGB10349|o__OFGB10349|f__FGB10349|g__GGB31853|s__GGB31853_SGB45233	0.00099	0.00122	0	0	0	0	0.02936	0	0	0.06255	0	0.00203	0	0	0	0.00057	0	0.00361	0	0	0	0	0	0	0	0	0	0	0	0	0.00828	0	0	0	0.00693	0.01094	0	0.00093	0	0	0	0.04241	0	0	0	0	0	0	0
k__Bacteria|p__Firmicutes|c__Clostridia|o__Eubacteriales|f__Lachnospiraceae|g__GGB28828|s__GGB28828_SGB41484	0.00095	0	0	0.01928	0	0	0	0	0	0	0	0	0	0	0	0.02787	0	0	0	0	0	0	0	0	0	0	0	0	0.02339	0	0	0	0	0	0	0	0	0.0241	0	0	0	1.73395	0.05159	0	0.00962	0	0	0	0
k__Bacteria|p__Firmicutes|c__Clostridia|o__Eubacteriales|f__Lachnospiraceae|g__Lachnospiraceae_unclassified|s__Lachnospiraceae_unclassified_SGB102236	0.00083	0.00535	0	0.02571	0	0	0	0	0	0.00039	0.01058	0	0.00014	0.00479	0	0	0	0.05705	0.00762	0	0.0006	0.00354	0	0.00255	0	0.01218	0.01668	0	0.071	0	0.0334	0	0.03908	0.03737	0.03241	0.03142	0.00207	0.00989	0.00257	0.02598	0	0.06109	0.01232	0.0097	0.09212	0.00306	0.01542	0.00317	0
k__Bacteria|p__Firmicutes|c__Clostridia|o__Eubacteriales|f__Oscillospiraceae|g__Oscillibacter|s__Oscillibacter_SGB43502	0.00038	0	0.00235	0.00042	0	0	0	0.00432	0	0.00158	0.00079	0	0	0	0	0	0	0	0.00421	0	0	0	0	0	0	0	0.00272	0	0	0	0	0	0.00098	0.00219	0.0069	0.00734	0	0	0.00027	0	0.00028	0.00128	0.00162	0.00064	0.0032	0	0	0	0
k__Bacteria|p__Firmicutes|c__CFGB9659|o__OFGB9659|f__FGB9659|g__GGB79872|s__GGB79872_SGB36958|t__SGB36958	24.2189	0	0	0	0	0	0	0	1.68526	0	0	0.66112	0	0.03947	0	0.09587	0	0	0	0	0.72489	0	0	0	0	0	0	0	0	0	0	0.02995	0	0	0	0	0	0	0	0.03685	0	0.0003	0	1.17197	0.28224	0.03762	0.27271	0	0
k__Bacteria|p__Firmicutes|c__CFGB76077|o__OFGB76077|f__FGB76077|g__GGB28848|s__GGB28848_SGB41515|t__SGB41515	16.4479	0.6412	4.5398	2.74609	2.18781	0	0	0	3.43986	15.6518	0.25579	1.91706	0	1.93243	0	1.72176	0.01079	3.28488	0.23584	0	0	0	0	0	0.06898	0	0	0	6.80491	0	0.04547	0.62389	0.69359	0	0.01658	3.28926	0.01512	0.53855	0.24018	0.11717	0	3.66407	0.03262	0	0.1224	0.05707	0.23431	0.07252	0
k__Bacteria|p__Firmicutes|c__CFGB8118|o__OFGB8118|f__FGB8118|g__GGB29005|s__GGB29005_SGB41723|t__SGB41723	11	0.91138	4.17204	1.05671	0	0	8.36011	8.9056	0.70012	0	2.42911	0.23162	0.58665	0	0	0	0	0	1.44017	0.13741	0	0.09587	0	0.24891	0	0	0.05164	0.02946	0.00516	0	0.05135	0	5.57174	0.00672	2.31894	0.36939	0	0	0	0.02365	0	1.62689	0.03204	0	0.33308	0	0.25213	0	0
k__Bacteria|p__Bacteria_unclassified|c__Bacteria_unclassified|o__Bacteria_unclassified|f__Bacteria_unclassified|g__Bacteria_unclassified|s__bacterium_1xD42_87|t__SGB29426	5.23996	0	2.69725	0.23496	6.44378	0.01605	0.07663	4.28934	2.03678	0	0.00656	1.64747	0.69331	0.12497	0.27633	0.0827	0	0	3.29161	1.23265	1.28958	0.00325	0	0	1.09654	0.99552	0.26134	0.15394	6.60324	0	0.04129	0	0.1086	0.10731	0.17294	0.69793	0.0723	0.01225	0.09392	0.11842	0.03085	0.22977	0.00186	0.58127	10.1146	0.00954	0.45637	0.0387	0
k__Bacteria|p__Bacteroidetes|c__Bacteroidia|o__Bacteroidales|f__Prevotellaceae|g__Prevotella|s__Prevotella_sp_PCHR|t__SGB40523	4.04947	6.44754	6.60755	3.62151	4.22252	8.50492	4.50959	5.82011	7.05977	6.05343	3.02599	4.6458	4.36254	5.48019	11.3048	6.97197	1.76694	6.05289	1.54797	5.28986	3.94493	4.5545	3.01154	4.50953	1.08406	1.79326	2.26999	3.70921	0	0	5.66148	0	0	0	0	0	0	5.23511	0	0	0	0	0	0	0.50144	1.17256	1.48745	4.78831	2.62721
k__Bacteria|p__Bacteroidetes|c__Bacteroidia|o__Bacteroidales|f__Prevotellaceae|g__Prevotella|s__Prevotella_sp_PCJ2|t__SGB40522	3.00079	4.23173	0	0	0	0	0	0	2.28563	0	0	1.62335	0	0	0	0	0.78916	2.84579	0	0	0	0	0	0	0.5562	1.28307	2.72843	1.70989	0	0	0	0	0	0	0	0	0	0	0	0	0	0	0	0	0	0.58989	0	2.04692	0
k__Bacteria|p__Firmicutes|c__CFGB76355|o__OFGB76355|f__FGB76355|g__GGB28416|s__GGB28416_SGB40998|t__SGB40998	2.89182	0.82696	0	0	0	0	0	0	0	0	0	0	0	0	0	0	0	0	0	0	0	0	0	0	0.17547	0	0.61045	0	0.45011	0	0	0	0	0	0	0	0.09034	0	0.01849	0	0.05063	0.33497	0.02864	0	0.3601	0.62058	0.05509	0.05089	0
k__Bacteria|p__Bacteroidetes|c__Bacteroidia|o__Bacteroidales|f__Bacteroidaceae|g__Bacteroides|s__Bacteroides_SGB94877|t__SGB94877	2.77456	0.42081	0.11015	0.02394	0.15693	0	0.01636	0.2871	2.44104	0	0.00668	0.61504	2.97503	3.34284	1.68738	1.89617	0	0.00297	7.71869	2.9051	1.41155	0.02248	0.36249	0.02615	0.09448	0.13024	0.03388	0.03848	0.11234	0	0.00196	0.0606	0.01733	0.22584	1.34737	0.09372	0.01173	0.13186	0.31214	0.44471	0.78877	3.7245	0	4.19895	0.05025	0.00623	0.01584	0.01898	0
k__Bacteria|p__Bacteroidetes|c__CFGB76349|o__OFGB76349|f__FGB76349|g__GGB27906|s__GGB27906_SGB40342|t__SGB40342	2.30721	7.62746	5.72828	2.30017	4.97652	9.56585	4.38463	6.68146	6.79469	2.63282	5.61258	7.93852	9.87281	4.43877	4.56915	7.36045	10.2384	7.81634	6.57121	6.79165	15.8635	7.90621	9.61809	13.9086	12.2022	8.46854	6.35367	5.9139	9.48756	0	5.94544	10.6986	0	13.0604	9.80829	8.88639	16.0131	10.8807	15.932	0	0	3.56521	0.11725	19.0731	7.68336	5.21796	13.5912	4.86882	2.00352
k__Bacteria|p__Firmicutes|c__Clostridia|o__Eubacteriales|f__Lachnospiraceae|g__GGB79683|s__GGB79683_SGB21436|t__SGB21436	1.84995	5.17323	7.21511	9.9812	5.78255	27.9202	1.81452	0.94084	7.65458	4.72395	14.1666	7.11484	3.79728	4.00092	8.12354	9.23377	9.26646	12.7433	4.49351	4.3233	8.34508	4.25779	8.26433	6.39923	3.49298	2.74417	5.52067	8.21061	7.52676	0	12.1771	6.02935	0	13.2249	7.84607	5.89113	16.0893	10.3557	18.5348	19.2266	0	4.41737	21.26	18.5964	5.2706	3.01367	8.28274	3.43811	13.3948
k__Bacteria|p__Firmicutes|c__Clostridia|o__Eubacteriales|f__Lachnospiraceae|g__GGB28835|s__GGB28835_SGB41494|t__SGB41494	1.83758	1.87512	1.14267	0.75498	3.94876	0	5.81126	3.88882	0.10248	5.98428	0	0.04567	0.55778	1.21519	0.01412	0	0.00774	0.00018	0.00145	0	3.41301	0.73295	0.55611	1.08583	0.02378	0.4403	0.14844	0.26264	0.02101	0	0.09658	0	0.00457	0.0118	0	0.03128	0.01337	0.00326	0	0	0	0.12772	0	0.0011	0.09697	0	0.0003	0	0
k__Bacteria|p__Firmicutes|c__CFGB76235|o__OFGB76235|f__FGB76235|g__GGB20146|s__GGB20146_SGB29427|t__SGB29427	1.77778	0	0	0.24369	0	0	0	0	0.14631	0.64308	0	0.07211	0.30024	0.14944	0.14158	0.07396	0.00404	0.00947	0	0.13032	0.26897	0.26971	0.0474	0.20514	0.02927	0.14846	0	0	0.163	0.00635	0	0	0	0	0	0	0	0.03947	0.14826	0.0533	0.00494	0.00777	0.06929	0.36224	0.68005	0.15222	0	0.12928	0
k__Bacteria|p__Actinobacteria|c__Actinomycetia|o__Micrococcales|f__Brevibacteriaceae|g__Brevibacterium|s__Brevibacterium_SGB41697|t__SGB41697	1.26791	0.00913	0	2.17573	0	0.00667	0	0	0.20065	0	0	0.12168	0.04661	0.51015	0.01803	0.06251	0	0.00889	0	0	0	0	0	0	0.09879	1.01779	0	0	0.02403	0	0.02562	0.15167	0.47726	0.90497	0.13319	1.0195	0.3058	0.1539	0.15432	0.03073	0.05194	0.00555	0.01606	0.09956	0	0.0341	0.01199	0.03468	0
k__Bacteria|p__Bacteroidetes|c__CFGB642|o__OFGB642|f__FGB642|g__GGB50207|s__GGB50207_SGB70279|t__SGB70279	1.01539	22.2314	20.091	10.3911	17.7944	17.5405	18.5069	14.2562	7.61878	12.5426	15.3733	21.0258	13.4769	14.8863	26.198	13.0102	11.4172	6.63926	20.7727	19.9448	8.61082	18.9558	14.0801	24.3026	12.0865	15.4188	16.3791	15.7363	0	0	20.4493	0	0	11.4185	13.4341	0	11.9459	9.38492	0	0	0	0	0	0	3.89676	8.8889	1.29269	16.886	12.2098
k__Bacteria|p__Bacteroidetes|c__CFGB74567|o__OFGB74567|f__FGB74567|g__GGB1515|s__GGB1515_SGB2095|t__SGB2095	1.00596	0.0002	0	0.63028	0	0.09083	0	0	0	0	0	0	0	0	0	0	6.34154	1.32401	0	0	0.72763	0	1.3609	0.00349	0.13875	0	0	0	0.94314	2.57952	0	7.9216	13.1193	0.2343	0	8.47233	0	0	2.81196	5.999	7.2742	0.99106	1.71056	2.29535	5.87531	0.82471	5.23301	1.09516	0
k__Bacteria|p__Firmicutes|c__Bacilli|o__Lactobacillales|f__Lactobacillaceae|g__Ligilactobacillus|s__Ligilactobacillus_murinus|t__SGB7077	0.9853	15.956	6.66655	7.86053	20.8921	3.01061	6.124	20.4817	20.8871	3.37121	9.43838	13.7057	20.5443	29.0114	5.50529	8.33518	6.70245	15.0595	0.70162	22.0955	19.4183	14.4806	10.0791	12.7873	5.24788	26.9456	21.1227	33.4688	1.02016	0.86946	6.66105	0.44782	0.01517	0.55544	1.56827	0.75582	4.12817	1.86174	4.16363	2.28229	0.37633	18.9051	10.749	1.97719	1.4803	10.0393	2.99344	14.623	5.07029
k__Bacteria|p__Bacteroidetes|c__Bacteroidia|o__Bacteroidales|f__Muribaculaceae|g__Muribaculum|s__Muribaculum_gordoncarteri|t__SGB2087	0.88003	1.61691	1.70163	2.78604	1.12362	2.72193	2.19228	3.50033	1.80226	1.20784	2.8612	3.93057	1.47755	1.9783	3.2803	4.4494	2.72302	3.65438	3.10045	2.46884	3.05789	2.91121	4.71564	3.406	1.41907	1.74397	1.07897	2.35795	1.07133	0	1.55869	1.45855	0	1.68221	2.27019	0	3.19099	2.0482	3.38693	4.35206	0	0.26109	0.25415	2.32436	2.59238	2.29638	4.17121	2.42181	1.09246
k__Bacteria|p__Firmicutes|c__Clostridia|o__Eubacteriales|f__Eubacteriaceae|g__GGB75080|s__GGB75080_SGB102298|t__SGB102298	0.81548	0	0	0.09891	0	0	0	0	0	0	0	0	0	0.1939	0	0.09422	0.02377	1.52703	0.84561	0.00022	0	0	0	0	0.13514	0.22468	0	0	0.08863	0	0.52094	0.00025	0.1749	0.11471	3.33696	0.95537	0.06998	0.19397	0.51205	0.02911	0.01847	2.81968	0.17837	0.35834	0	0	0	0	0.0063
k__Bacteria|p__Bacteroidetes|c__CFGB9382|o__OFGB9382|f__FGB9382|g__GGB1521|s__GGB1521_SGB2103|t__SGB2103	0.78749	0.93074	4.09839	2.64403	5.34053	6.25937	1.70468	1.95126	2.00148	5.50725	3.12056	2.88672	1.20773	3.2503	4.14207	5.01893	3.22174	0.84781	2.7496	1.1849	2.45452	4.53273	4.95226	5.77202	0.79141	0.25061	2.47418	3.0507	4.82075	0	2.56483	2.12621	0	2.86387	3.99084	3.78066	4.29341	3.89737	13.7319	18.6963	29.3469	2.61352	10.1573	13.763	2.29551	3.01955	2.87251	3.14112	2.65385
k__Bacteria|p__Firmicutes|c__CFGB76355|o__OFGB76355|f__FGB76355|g__GGB28399|s__GGB28399_SGB40980|t__SGB40980	0.75874	0.80658	0	0	0	0	0	0	0	0	0	0	0	0	0	0	0	0	0	0	0	0	0	0	0	0	0	0	0.96958	0	0	0	0	0.0088	0.03094	0.05547	0	0.02312	0.31353	0	0	0.04731	0.14232	0.27382	0.14778	0.02269	0	0	0
k__Bacteria|p__Bacteroidetes|c__CFGB4425|o__OFGB4425|f__FGB4425|g__GGB1512|s__GGB1512_SGB2092|t__SGB2092	0.6912	3.7249	3.6086	4.35741	3.99464	7.47247	1.86756	2.43163	5.19461	2.02091	3.4245	4.39812	3.80946	3.81861	10.4899	6.0427	5.47387	3.01089	5.5586	4.68009	4.25501	4.25862	3.13678	6.44078	4.38969	3.09921	4.77062	3.38042	4.26529	0	1.7751	0	0	0	2.7331	0	5.99215	12.1412	1.70695	5.30954	0	0	3.20065	0	3.25928	2.92636	2.81259	4.83404	3.63712
k__Bacteria|p__Firmicutes|c__Clostridia|o__Eubacteriales|f__Lachnospiraceae|g__Lachnospiraceae_unclassified|s__Lachnospiraceae_unclassified_SGB41613|t__SGB41613	0.65965	0	0	0.00843	0	0	0	0	0.03143	0	0	0.03574	0.00588	0	0	0.13798	0.0263	0.59991	0	0	0	0	0.0013	0.02259	0	0.06401	0.12923	0.09518	0.60913	0	2.41089	0.03604	0.89845	0.45801	0.0135	0.04134	0.03325	0.02109	0.01655	0.10981	0.34905	0.03471	2.00027	1.39503	0	0.01548	0.01626	0.02205	0
k__Bacteria|p__Firmicutes|c__Clostridia|o__Eubacteriales|f__Oscillospiraceae|g__Oscillospiraceae_unclassified|s__Hungateiclostridiaceae_bacterium_KB18|t__SGB7269	0.64387	0.02741	0	0.25782	0.02061	0	0.01116	0.04268	0.0315	0	0.01207	0.02482	0.02878	0.03235	0.01176	0.01295	0	0.01007	0	0	0	0	0	0	0	0	0.03731	0.00641	0.03926	0.0786	1.35107	0.34765	0.36862	2.44432	0.37011	5.42779	0.14782	0.23691	0.49811	0.11805	0.15918	0.19383	0	0	0.03879	0.08515	0.00563	0.08487	0.02581
k__Bacteria|p__Firmicutes|c__Clostridia|o__Eubacteriales|f__Christensenellaceae|g__GGB80108|s__GGB80108_SGB59650|t__SGB59650	0.56303	0	0	0	0	0	0	0	0	0	0	0	0.16367	0.01919	0.0983	0	0	0.10475	0	0	0	0	0	0	0	0	0	0	0	0	0.0299	0	0.08529	0.14895	0	0	0	0	0.03192	0	0	0	0.05012	0	0	0	0	0	0
k__Bacteria|p__Bacteroidetes|c__Bacteroidia|o__Bacteroidales|f__Bacteroidaceae|g__Phocaeicola|s__Phocaeicola_vulgatus|t__SGB1814	0.55804	0.26288	0.45145	0.51142	0.1035	0.23506	0.5017	0.246	0.20971	0.19793	0.27539	0.11558	0.1792	0.65849	0.52812	0.32632	0.05135	0.15343	0.75802	0.94007	0.20175	0.81562	0.51801	0.57563	0.525	0.20745	0.24252	0.12638	2.68477	10.0384	1.95384	6.58356	8.4453	4.28645	3.94968	10.9781	0.88105	0.241	1.36238	2.43902	6.42942	1.10843	4.21199	1.50817	0.49101	0.02925	0.3494	0.15986	0.82877
k__Bacteria|p__Proteobacteria|c__Gammaproteobacteria|o__Enterobacterales|f__Hafniaceae|g__GGB31171|s__GGB31171_SGB44462|t__SGB44462	0.54403	0.02014	0	0	0	0	0.33203	0.1545	0	0	0	0	0	0	0	0	0	0	0	0	0	0	0	0	0	0	0	0	0	0	0	0	0	0	0	0	0	0	0	0	0	0	0	0	0	0	0	0	0
k__Bacteria|p__Firmicutes|c__Clostridia|o__Eubacteriales|f__Oscillospiraceae|g__GGB79824|s__GGB79824_SGB41709|t__SGB41709	0.53623	0	0	0	0	0	0.51563	0.02942	0	0	0	0	0.14438	0	0	0.04713	0.39054	0.00986	0	0	1.46151	0	0	0	2.44661	0.53115	0	0	1.64694	0	0	0	0	0.36071	0	0.29851	0.09827	0.13146	0.00685	0.04614	0.02059	0.54554	0.13807	0.12072	0	0.78133	0	0.47156	0
k__Bacteria|p__Deferribacteres|c__Deferribacteres|o__Deferribacterales|f__Deferribacteraceae|g__Mucispirillum|s__Mucispirillum_schaedleri|t__SGB19472	0.47843	0.03464	0.08077	1.01576	0.15349	0.02908	1.14045	0.19895	0.13887	1.87631	0.5053	0.07295	0.20149	0.07408	0.05388	0.1126	0.02268	0.06049	0.43217	0.05256	0.05233	0.06011	0.02434	0.07176	0.04244	0.06601	1.95073	0.02862	0.24757	0.52866	0.2356	0.04301	0.45867	0.10144	0.31069	0.08162	0.08654	0.02563	0.0597	0.0376	0.03105	0.49502	0.08007	0.06948	0.98921	0.06478	0.0298	0.16074	0.04983
k__Bacteria|p__Bacteroidetes|c__Bacteroidia|o__Bacteroidales|f__Bacteroidaceae|g__Bacteroides|s__Bacteroides_uniformis|t__SGB1836	0.47217	0.41829	0.87748	0.56165	0.55527	0.48317	0.61039	0.78761	1.37287	0.35338	0.35093	0.50121	0.35059	0.56508	0.64342	1.31445	0.68179	1.0071	0.047	0.4174	0.76531	0.78928	1.21979	0.52352	0.9614	0.49031	1.00108	0.52417	0.77808	2.13566	1.60253	2.55147	2.39142	1.46355	2.12231	3.53193	0.99338	2.03074	1.8996	0.66674	3.11448	0.50386	0.85435	0.58129	0.39777	0.33927	0.78687	0.22285	0.86612
k__Bacteria|p__Firmicutes|c__Clostridia|o__Eubacteriales|f__Christensenellaceae|g__GGB30455|s__GGB30455_SGB43519|t__SGB43519	0.41886	0.06472	0.09806	0.48762	0.45397	0.05897	0.85664	0.42439	0.13391	0.08657	0.23682	0.148	0.08342	0.18598	0.02451	0.11986	0.03125	0.02955	0.05478	0.00352	0.17665	0.05694	0.01607	0.06132	0.14276	0.12435	0.17972	0.03622	0.5723	0	0.86119	0.06849	1.5726	0.65099	1.40222	1.46475	0.29756	0.25289	0.42466	0.17383	0.03551	0.922	0.4431	0.28321	0.61731	0.13404	0.05917	0.11586	0
k__Bacteria|p__Firmicutes|c__CFGB9589|o__OFGB9589|f__FGB9589|g__GGB28829|s__GGB28829_SGB41485|t__SGB41485	0.40271	0.02113	0.21128	0.13326	0.10118	0.0012	0.47141	0.2946	0.01969	0.23194	0	0.00413	0.04139	0	0.0217	0.16715	0	0.00848	0.01315	0	0.10945	0	0.04149	0.00355	0	0	0.00342	0.0199	0.11174	0.24216	0.00694	0.01459	0.04887	0.01184	0.27818	0.01234	0.0043	0	0	0	0	0.11963	0.02854	0	0.01786	0.00044	0	0.00369	0
k__Bacteria|p__Firmicutes|c__CFGB76235|o__OFGB76235|f__FGB76235|g__GGB25052|s__GGB25052_SGB36974|t__SGB36974	0.35122	0.03728	0	0	0	0	0	0	0.02461	0.14123	0.12012	0.0026	0	0	0	0	0	0.00355	0	0	0.03136	0	0	0	0.08471	0.01834	1.34531	0.14689	0.32979	0	0.18276	0	0	0	0	0	0	0.02417	0.01461	0	0	0.02663	0.00349	0.00266	0	0	0	0	0
k__Bacteria|p__Firmicutes|c__CFGB1437|o__OFGB1437|f__FGB1437|g__GGB25056|s__GGB25056_SGB36978|t__SGB36978	0.3471	1.75503	1.518	3.30025	1.50269	7.61697	0.60839	0.38275	4.35041	0.55658	0.69175	4.43823	2.45144	1.94678	2.83878	1.88059	1.93582	3.02979	2.21217	2.84146	1.9112	2.28469	5.35244	1.80931	0.64344	0.70642	1.31464	1.54236	2.8215	0.96987	3.42683	6.35577	5.91867	3.319	2.58508	6.29917	0.89334	0.93899	2.45246	1.65681	5.49086	1.64021	1.47439	2.40519	1.6083	0.15217	2.82445	1.54883	2.89052
k__Bacteria|p__Firmicutes|c__Clostridia|o__Eubacteriales|f__Oscillospiraceae|g__GGB30470|s__GGB30470_SGB94994|t__SGB94994	0.33449	0	0	0.12072	0	0.00145	0	0	0.12977	0	0	0.05038	0.00271	0.09762	0.00681	0.27473	0.00597	0.0034	0.06253	0.30513	0.69871	0.01447	0.01583	0	0.85917	1.10017	0.18415	0.10563	0	0	0.00144	0.06058	0.02565	0.06042	0.01225	0.11103	0.0454	0.00072	0	0.06133	0.0055	0	0.03701	0.00058	0	0.00267	0.00584	0	0
k__Bacteria|p__Bacteria_unclassified|c__Bacteria_unclassified|o__Bacteria_unclassified|f__Bacteria_unclassified|g__Bacteria_unclassified|s__bacterium_1XD8_76|t__SGB29429	0.29832	0.05284	0	0.01293	0	0	0.18463	0.08945	0	0	0	0	0	0.02347	0	0	0.00041	0.0303	0	0	0.07235	0	0	0.00489	0	0.01746	0.0579	0	0.00289	0	0.01719	0	0	0.00186	0	0.01286	0.00423	0	0	0.00654	0	0.01128	0.00208	0	0.10354	0.00971	0	0.02329	0
k__Bacteria|p__Bacteroidetes|c__Bacteroidia|o__Bacteroidales|f__Muribaculaceae|g__Muribaculum|s__Muribaculum_intestinale|t__SGB2088	0.29139	0.6928	0.49456	0.47972	0.36278	0.51517	0.48985	0.62684	0.81936	0.3537	0.52292	0.71651	0.57694	0.57126	0.84231	0.95272	0.52644	0.30369	0.98908	0.77681	0.55182	0.42906	0.37984	0.57073	0.76706	0.45294	0.66955	0.46958	0.46459	0	0	0.36195	0	1.80428	0.46232	0	0.88247	0.50279	0.95777	0	0	0	0	0	0.66737	0.52997	0.76002	0.67744	0.14737
k__Bacteria|p__Firmicutes|c__Clostridia|o__Eubacteriales|f__Clostridiaceae|g__GGB79820|s__GGB79820_SGB41522|t__SGB41522	0.24743	0	0	0.38613	0	0	0.60904	0.03998	0	0	0	0	1.06237	0.09813	0.00423	0	0	0	0	0	0	1.17645	0.07928	0.20177	0	0.21688	0.00222	0.03638	0.04901	0	0.00527	0.00147	0.00532	0.01007	0.01168	0	0	0	0.00459	0.0017	0	0.04125	0.07525	0.10258	0	0	0	0	0
k__Bacteria|p__Firmicutes|c__CFGB76074|o__OFGB76074|f__FGB76074|g__GGB28949|s__GGB28949_SGB41655|t__SGB41655	0.23404	0.00725	0.21427	0	0	0	0.08119	0.0175	0	0	0	0	0.00194	0	0	0	0	0.0756	0.20897	0.04412	0.08456	0.25146	0.00841	0.1422	0.0583	0.0834	0	0	0.07116	0.00204	0.20109	0	0.07044	0.02904	2.36821	0.81207	0.11642	0.08755	0.70425	0.15228	0.06964	0.19056	0.15974	0.02255	0.14863	0	0	0	0
k__Bacteria|p__Firmicutes|c__Clostridia|o__Eubacteriales|f__Oscillospiraceae|g__GGB30466|s__GGB30466_SGB43540|t__SGB43540	0.21652	0.02986	0.15063	1.27344	0.57033	0.16452	0.3169	0.27345	0.19878	1.76196	1.27373	0.27353	0.05869	0.4357	0.05418	0.11421	0.07673	0.12965	0.45956	0.04143	0.31361	0.19889	0.14008	0.07659	0.35913	0.07527	0.72948	0.05589	0.14448	0.03132	0.68521	0.14593	0.59856	0.91262	0.68899	0.327	0.21392	0.18521	1.1135	0.34241	1.21995	0.71141	1.29918	0.76581	0.87564	0.40112	0.03537	0.24757	0.05036
k__Bacteria|p__Firmicutes|c__Bacilli|o__Lactobacillales|f__Lactobacillaceae|g__Lactobacillus|s__Lactobacillus_intestinalis|t__SGB7055	0.20896	11.1174	6.30879	8.49202	4.53054	0	11.5814	4.06784	1.56857	6.69274	4.09086	0.54344	6.27418	5.32101	5.25653	8.70365	19.9167	12.164	3.72023	3.49423	4.27682	16.7371	16.9875	7.02488	9.02061	9.41892	0.56204	6.15914	0.04425	0.00366	0.55636	1.83926	0	0.38084	0.32357	0.04228	6.19819	3.2598	0	0.41206	0.03608	0	6.39601	0	5.03258	13.3168	5.84256	12.0611	2.24565
k__Bacteria|p__Firmicutes|c__Clostridia|o__Eubacteriales|f__Lachnospiraceae|g__GGB79838|s__GGB79838_SGB102243|t__SGB102243	0.20331	0.18888	0	0.07041	0	0	0.54605	0.53931	0	0	0	0	0	0.08755	0	0.11717	0	0.01184	0.67699	0.2058	0.30527	0.15907	0.66625	0.09968	0.00342	0.12101	1.55634	0.4553	0.6579	0	0.03271	0	0.2806	0.45285	0.73685	0.4179	0	0	0.03064	0.00453	0	0	0	0.00854	0.07998	0.03006	0.00899	0.04978	0
k__Bacteria|p__Bacteroidetes|c__CFGB642|o__OFGB642|f__FGB642|g__GGB24147|s__GGB24147_SGB35951|t__SGB35951	0.19004	0.69851	0.66986	1.72256	0.74445	1.48918	0.79012	1.1462	1.65466	0.47547	0.76859	1.68511	1.0309	0.52972	1.03342	1.1987	1.29572	1.16182	1.02624	0.35658	1.16079	1.02532	0.95765	1.11611	1.70495	0.74457	0.89657	0.57982	1.76183	0	0.00937	0	0	0	0	0	0	0	2.28639	0	0	0	0	0	1.35655	0.95418	1.51626	0.87408	0.23201
k__Bacteria|p__Bacteria_unclassified|c__Bacteria_unclassified|o__Bacteria_unclassified|f__Bacteria_unclassified|g__Bacteria_unclassified|s__bacterium_1XD42_1|t__SGB29420	0.18765	0.00113	0.00068	0.05751	0	0.028	0.32984	0.206	0	0.02366	0.00463	0.00062	0.00647	0	0.00742	0.00125	0	0.01804	0.02285	0.01759	0.01271	0.01446	0.01433	0.00498	0.00401	0	0.01414	0	0.11032	0.00218	0.2771	0	0.08687	0.04248	0.0771	0.08673	0.00357	0	0.00911	0.00044	0	0.07486	0.02049	0.00422	0.03208	0	0.00295	0.00131	0.00558
k__Bacteria|p__Firmicutes|c__CFGB8152|o__OFGB8152|f__FGB8152|g__GGB28872|s__GGB28872_SGB41551|t__SGB41551	0.1818	0.04653	0.08884	0	0.03537	0.00159	0	0	0	0	0	0	0	0	0	0.05733	0	0	0.00781	0.00378	0	0.14825	0	0.10395	0	0	0	0	0	0	0.03733	0.00216	0	0	0.03431	0.05671	0	0	0	0	0	0	0	0.07244	0.00268	0.08601	0	0.13272	0
k__Bacteria|p__Bacteria_unclassified|c__CFGB8157|o__OFGB8157|f__FGB8157|g__GGB15004|s__GGB15004_SGB41589|t__SGB41589	0.17909	0.02861	0.03657	0.03156	0.14101	0.0005	0.12355	0.0848	0.01889	0	0.01651	0.02215	0.00366	0.00118	0.00367	0.02159	0.00243	0.01633	0.02426	0.00253	0.09416	0.04972	0.01685	0.03346	0.02684	0.0195	0.10114	0.04797	0.00381	0	0	0.00028	0.0078	0.01413	0.0442	0.01993	0	0	0.01569	0	0.02731	0.00234	0	0.00423	0	0.01634	0.00136	0.04701	0
k__Bacteria|p__Bacteria_unclassified|c__Bacteria_unclassified|o__Bacteria_unclassified|f__Bacteria_unclassified|g__GGB28955|s__GGB28955_SGB94887|t__SGB94887	0.17743	0.01298	0	0	0	0	0.07358	0.0126	0	0	0	0	0	0	0	0	0.00151	0.00766	0	0	0	0.00443	0	0.01694	0.02542	0.10837	0	0	0.23283	0	0	0	0	0	0	0	0	0.05167	0	0	0	0.0884	0.06383	0.0267	0.12734	0.02802	0	0.02837	0
k__Bacteria|p__Bacteroidetes|c__CFGB75970|o__OFGB75970|f__FGB75970|g__GGB24149|s__GGB24149_SGB35953|t__SGB35953	0.16749	0.57019	0.31683	0.42975	0.3687	0.24266	0.52196	0.34791	0.41028	0	0	0.43263	0	0.32003	0	0.47649	0.43968	0.30108	0.46147	0.65749	0.18966	0.48374	0.17117	0.8126	0.27156	0.32556	0.87955	0.4431	0	0	0	0	0	0	0	0	0	0	0.51072	2.97376	4.35326	0	0.88669	2.00565	0.16618	0.2324	0.21399	0.30874	0.35363
k__Bacteria|p__Firmicutes|c__Clostridia|o__Eubacteriales|f__Oscillospiraceae|g__GGB30454|s__GGB30454_SGB100837|t__SGB100837	0.16404	0	0.00155	0.02177	0	0.00298	0.02692	0.0035	0	0	0	0	0.00202	0.00209	0	0	0	0.00136	0.03764	0	0.00299	0.00201	0.00102	0	0.00555	0.00117	0.00694	0	0	0	0.00336	0	0	0.01024	0.43949	0	0	0	0	0	0	0.00633	0	0	0.00473	0	0	0	0
k__Bacteria|p__Firmicutes|c__CFGB75980|o__OFGB75980|f__FGB75980|g__GGB27476|s__GGB27476_SGB43516|t__SGB43516	0.16269	0.01956	0.00846	0.11905	0.02068	0.00884	0.0973	0.14262	0.02138	0.01627	0.01282	0.01315	0.01127	0.04633	0	0.01165	0.00298	0.00653	0.11753	0.00709	0.00897	0	0.00532	0.0092	0.02439	0.0059	0.0092	0.00607	0.06989	0	0.05186	0.01724	0.07773	0.13443	0.24833	0.30492	0.07035	0.03491	0.03873	0.0122	0.00667	0.06485	0.03101	0.01121	0.02588	0.00857	0.00106	0.00648	0
k__Bacteria|p__Firmicutes|c__Clostridia|o__Clostridiales|f__Peptostreptococcaceae|g__Romboutsia|s__Romboutsia_ilealis|t__SGB24891	0.16043	1.67218	1.57054	0.44445	0.54987	0.00149	1.00505	1.24428	1.4601	1.13246	1.38467	1.64268	1.29486	1.6877	0.60112	1.86596	0.3672	0.6115	1.55497	0.47788	0.13719	1.20208	0.89443	0.11792	3.11923	0.24243	0.27904	0.28814	1.43178	0.00906	3.70555	2.04215	3.30222	2.24023	0.51592	0.103	1.78376	4.31494	0.58735	2.18869	5.05063	0.40327	3.79882	1.61422	1.63129	2.08721	1.15226	0.83177	0.41582
k__Bacteria|p__Firmicutes|c__Clostridia|o__Eubacteriales|f__Lachnospiraceae|g__GGB75098|s__GGB75098_SGB102301|t__SGB102301	0.1554	0	0	0.28246	0	0	0	0	0	0	0	0.35326	0	1.49107	0	0.07636	0.03766	0.16194	0.99045	0	0.52967	0	0.20523	0.05767	1.5492	0.78063	0.84132	0.00244	0.89815	0	0.11339	0.0204	0	0.2428	0.12049	0	0.13438	0.26146	0.24977	0.653	0.01248	0.46995	0.63257	0.20727	2.16918	1.71073	0.01108	0.53864	0
k__Bacteria|p__Firmicutes|c__CFGB73530|o__OFGB73530|f__FGB73530|g__GGB28825|s__GGB28825_SGB41481|t__SGB41481	0.1447	0	0.07175	0.15019	0.37256	0.05518	0	0	0.07483	0.30735	0.03883	0.08176	0.00874	0	0	0	0	0	0.24763	0	0	0	0	0	0.00235	0.07774	0	0	0.61219	0	0.00637	0.00546	0.02056	0.0382	0	0	0.02251	0.03292	0.02283	0.06935	0	0.04773	0.11261	0.00689	0	0.0117	0	0	0.40041
k__Bacteria|p__Firmicutes|c__Clostridia|o__Eubacteriales|f__Oscillospiraceae|g__GGB30468|s__GGB30468_SGB43552|t__SGB43552	0.13741	0.00668	0.00141	0.00967	0.01642	0	0.11897	0.11151	0	0.01617	0.01215	0.00047	0	0	0	0	0	0.00086	0.08741	0	0.01056	0.00113	0	0.01162	0.02335	0.01696	0.0151	0	0.02395	0	0.04634	0.00278	0.04681	0.02281	0.07804	0.05696	0.01211	0.00754	0.01121	0.00951	0.00069	0.02503	0.01041	0.00966	0.03923	0.01102	0.00218	0.0079	0
k__Bacteria|p__Firmicutes|c__Negativicutes|o__Selenomonadales|f__Selenomonadaceae|g__GGB70855|s__GGB70855_SGB95308|t__SGB95308	0.1342	0.44662	0.74528	0.18419	0.41906	0.15689	0.64089	0.84351	0.36022	0.45034	0.45971	0.34251	0.26331	0.19799	0.39491	0.33993	0.24313	0.1087	0.49719	0.23953	0.28129	0.54351	0.3902	0.68502	0.30852	0.15363	0.31799	0.38682	0.13889	0	0.23721	0	0	0.23511	0.2253	0.00468	0.30378	0.54635	0.31285	0.62587	0	0.06737	0.1265	0	0.55932	0.24176	0.60732	0.42543	0.1351
k__Bacteria|p__Firmicutes|c__Clostridia|o__Eubacteriales|f__Oscillospiraceae|g__GGB28879|s__GGB28879_SGB43526|t__SGB43526	0.1303	0.03293	0.08486	0.32034	0.28656	0.05122	0.18865	0.17724	0.08178	0.23427	0.29512	0.05059	0.03068	0.06519	0.01207	0.01044	0.04342	0.12106	0.20465	0.03424	0.05311	0	0.01567	0	0.08393	0.12588	0.30428	0.08732	0	0	0.00601	0	0	0.00062	0.00354	0.0021	0.0005	0.0183	0.00303	0.00179	0.02356	0.00612	0.0019	0.00749	0.24164	0.08711	0.03705	0.06391	0.00802
k__Bacteria|p__Bacteroidetes|c__Bacteroidia|o__Bacteroidales|f__Bacteroidaceae|g__Bacteroides|s__Bacteroides_intestinalis|t__SGB1846	0.12823	0.16992	0.15247	0.13037	0.09391	0.04326	0.25564	0.17409	0.22038	0.03886	0.16331	0.19841	0.08	0.16422	0.1305	0.41228	0.18343	0.19635	0.12225	0.06239	0.19793	0.12474	0.09906	0.14679	0.11001	0.13559	0.37745	0.14143	0.13226	1.45424	0.40763	0.61877	1.02239	0.26555	0.10733	0.93369	0.38099	1.23351	0.1685	0.49729	2.83133	0.1088	0.0966	0.1101	0.10949	0.11255	0.23232	0.11145	0.06751
k__Bacteria|p__Firmicutes|c__CFGB1260|o__OFGB1260|f__FGB1260|g__GGB29535|s__GGB29535_SGB36365|t__SGB36365	0.12805	0.00231	0.24439	0.09904	0.19443	0.37367	0.19372	0.24486	0.25043	0.1098	0.07622	0.13658	0.16956	0.29338	0.31916	0.42594	0.08261	0.15789	0.05052	0.08752	0.11571	0.05054	0.08599	0.05173	0.08622	0.0572	0.24605	0.14484	0.0814	0.25769	0.1933	0.13056	0.23722	0.31677	0.25896	0.14127	0.13075	0.16285	0.39417	0.2389	0.1458	0.08442	0.27446	0.33841	0.02858	0.07322	0.05939	0.02191	0.12685
k__Bacteria|p__Firmicutes|c__CFGB9660|o__OFGB9660|f__FGB9660|g__GGB29004|s__GGB29004_SGB41721|t__SGB41721	0.12417	0	0.00475	0	0.06211	0	0	0	0	0	0	0	0	0	0	0	0	0	0	0	0	0	0	0	0	0	0.04602	0	0.1036	0	0	0	0	0	0	0	0	0	0	0	0	0.09613	0.06461	0	0	0.00059	0	0	0
k__Bacteria|p__Firmicutes|c__Clostridia|o__Eubacteriales|f__Oscillospiraceae|g__GGB30461|s__GGB30461_SGB43533|t__SGB43533	0.1158	0.01465	0.06678	0.64158	0.15966	0.03233	0.20474	0.20774	0.08155	0.09989	0.17281	0.02993	0.02417	0.05025	0.01606	0.01046	0.01898	0.04563	0.24559	0.02104	0.0547	0.02479	0.01522	0.0807	0.1859	0.24811	0.33646	0.02312	0.29542	0	0.26708	0.01819	0.2068	0.44625	0.93696	0.36263	0.08567	0.16231	0.27659	0.25737	0.07024	0.54079	0.14618	0.21339	0.13119	0.0503	0.00982	0.04803	0.00728
k__Bacteria|p__Firmicutes|c__Clostridia|o__Eubacteriales|f__Oscillospiraceae|g__GGB30453|s__GGB30453_SGB63219|t__SGB63219	0.11016	0.06295	0.01939	0	0.0018	0	2.13829	0.19902	0.05182	0	2.19203	0.10549	0	0.01479	0	0.00615	0.39037	0.82661	0.00082	0	0.10698	0	0.00047	0	0.02548	0.18033	0.024	0.02378	0.0515	0	0.12467	0	0.01122	0.02751	0.00144	0.01071	0.64529	0.61663	0.00223	0.71024	0.01988	0.24961	0.28468	0	1.10677	0.40877	0.49114	0.10122	0
k__Bacteria|p__Firmicutes|c__CFGB76293|o__OFGB76293|f__FGB76293|g__GGB62427|s__GGB62427_SGB41546|t__SGB41546	0.1101	0.01565	0	0	0	0	0	0	0.01141	0.01956	0.02792	0.02053	0	0	0	0.00165	0.00222	0.00019	0	0	0.00498	0	0	0.02246	0.03983	0	0.00897	0	0.06001	0	0	0	0	0.00669	0	0.01589	0	0.02155	0	0.00097	0	0.03226	0.00573	0	0.01724	0.00772	0.00313	0.00135	0
k__Bacteria|p__Bacteroidetes|c__CFGB9382|o__OFGB9382|f__FGB9382|g__GGB70856|s__GGB70856_SGB95309|t__SGB95309	0.10746	0.05282	0.14189	0.18323	0.26922	0.26087	0.54081	0.42148	0.1722	0.41109	0.45602	0.25919	0.28093	0.17712	0.47864	0.58509	0.81428	0.11072	0.40346	0.28884	0.216	0.37999	0.34298	0.46667	0.19142	0.10566	0.27151	0.27842	0.05796	0	0.33224	0.1052	0	0.10125	0.38696	0.07684	0.33214	0.25477	0.28678	0.31441	0	0.01584	0.12521	0.44542	0.60184	0.25683	0.63243	0.31522	0.17274
k__Bacteria|p__Bacteria_unclassified|c__CFGB76064|o__OFGB76064|f__FGB76064|g__GGB20145|s__GGB20145_SGB41587|t__SGB41587	0.10382	0.00578	0.04623	0.0167	0.14999	0.0002	0.02369	0.07662	0.00959	0	0.00613	0.01716	0.00136	0	0	0.00474	0.00036	0.00708	0.00651	0.00055	0.03551	0.01925	0.00351	0.0161	0.02185	0.02465	0.04144	0.01263	0.01287	0	0	0	0	0.00712	0.00844	0.01541	1.45569	0	0.07647	0	0.0033	0.41418	0	0	0.01118	0.0066	0.00379	0.01172	0
k__Bacteria|p__Firmicutes|c__Bacilli|o__Lactobacillales|f__Lactobacillaceae|g__Limosilactobacillus|s__Limosilactobacillus_SGB43493|t__SGB43493	0.09324	0.00389	0	0.00654	0.00256	0	0.20826	0.00328	0.00061	0	0	0	0.00609	0.07042	0	0	0	0	0.0088	0	0	0	0	0	0	0.01752	0	0	0.02511	0	0.27377	0	0.20661	0.08995	0.17637	0	0	0	0	0	0	0	0.00801	0	0	0	0	0	0
k__Bacteria|p__Bacteria_unclassified|c__Bacteria_unclassified|o__Bacteria_unclassified|f__Bacteria_unclassified|g__Bacteria_unclassified|s__bacterium_0_1xD8_71|t__SGB29428	0.09	0	0.00441	0	0.0105	0	0	0	0	0	0	0	0	0	0	0	0	0	0	0	0	0	0	0	0.02379	0.01941	0	0	0.06564	0	0.18969	0	0	0	0	0.04473	1.86668	0.14229	0.13006	0	0.00256	0	0.76416	0.09709	0	0	0	0	0
k__Bacteria|p__Firmicutes|c__CFGB76272|o__OFGB76272|f__FGB76272|g__GGB28999|s__GGB28999_SGB41715|t__SGB41715	0.08776	0	0	0	0	0	0.04649	0	0	0	0	0	0	0	0	0	0	0	0	0	0	0	0	0	0	0.01336	0	0	0.15603	0	0	0	0	0	0	0	0	0	0	0	0	0	0	0	0	0	0	0	0
k__Bacteria|p__Bacteroidetes|c__Bacteroidia|o__Bacteroidales|f__Tannerellaceae|g__Parabacteroides|s__Parabacteroides_SGB41552|t__SGB41552	0.08433	0.01599	0.03308	0	0.0109	0	0	0	0	0	0	0	0	0	0	0.02462	0	0	0.00059	0.00024	0	0.07651	0	0.0479	0	0	0	0	0	0	0.01388	0	0	0	0.01395	0.01468	0	0	0	0	0	0	0	0.02356	0.00079	0.04097	0	0.05444	0
k__Bacteria|p__Firmicutes|c__Clostridia|o__Eubacteriales|f__Oscillospiraceae|g__GGB30461|s__GGB30461_SGB95004|t__SGB95004	0.08361	0	1.43382	3.96531	0.18775	0.06683	0.73843	0.08714	0.26211	0.0994	0.97883	1.23127	1.2262	0.01309	0.0407	0.03676	0.11232	0.04875	0.00904	0	1.42002	1.1674	0.08746	0.02514	0.55282	0.53964	6.68559	1.65715	6.06516	0.00479	0.1399	0.98415	9.67909	5.70507	2.81507	6.76684	1.31299	2.05317	6.55591	5.21577	0.15167	1.64623	3.74662	0.84794	0.02974	0.09301	0.95915	0.66563	0
k__Bacteria|p__Firmicutes|c__Clostridia|o__Eubacteriales|f__Oscillospiraceae|g__GGB49462|s__GGB49462_SGB43503|t__SGB43503	0.08236	0.00375	0.23153	0.02913	0.10617	0.00506	0.14976	0.15171	0.00956	0.04608	0.02888	0.00883	0.01206	0.00848	0.00544	0.01891	0	0.00423	0.03968	0	0.02061	0.00738	0.0017	0.0062	0.02563	0.00291	0.04634	0.01477	0.02543	0	0.07229	0.01604	0.12074	0.14261	0.29063	0.20654	0.03132	0.02209	0.06438	0.0125	0.0792	0.0585	0.05271	0.10335	0.12192	0.01479	0.01365	0.01477	0.0127
k__Bacteria|p__Bacteria_unclassified|c__CFGB8118|o__OFGB8118|f__FGB8118|g__GGB29008|s__GGB29008_SGB41727|t__SGB41727	0.08	0	0	0	0	0	0	0	0	0	0	0	0	0	0	0	0	0	1.72628	0.27163	0	0	0.29087	0	0	0	0	0	0.08191	0	0	0.00731	0	0.09448	0.42197	1.57966	0	0	0	0.03899	0	0	0.20388	0	0	0	0	0	0
k__Bacteria|p__Firmicutes|c__Bacilli|o__Bacillales|f__Staphylococcaceae|g__Staphylococcus|s__Staphylococcus_SGB41628|t__SGB41628	0.07927	0.00742	0	0.02516	0	0	0.18905	0.13466	0	0	0	0	0.02699	0	0	0	0.02127	0.05058	0	0	0.11699	0	0.01213	0	0.2235	0.1494	0	0	0.37123	0	0	0	0	0.10825	0.0073	0.04077	0.0513	0.0923	0	0.09414	0.01663	0.3146	0	0	0.08946	0.12893	0	0.04181	0
k__Bacteria|p__Proteobacteria|c__CFGB2404|o__OFGB2404|f__FGB2404|g__GGB6608|s__GGB6608_SGB9342|t__SGB9342	0.07792	0.0511	0.00435	0	0	0	0.06204	0	0.12311	0	0.11869	0	0	0	0	0	0.04472	0.00099	0	0.03749	0	0	0	0	0	0	0	0	0.09699	0.79562	0.07348	0.50733	1.35215	0.00281	1.60681	0.54333	0.29255	0	0.16726	0.03947	0.63591	0.23332	0.01281	0.08587	0	0.02737	0.03006	0.01578	0
k__Bacteria|p__Bacteria_unclassified|c__CFGB8157|o__OFGB8157|f__FGB8157|g__GGB27485|s__GGB27485_SGB41588|t__SGB41588	0.07091	0	0.03106	0.00152	0.08907	0	0	0.04639	0.01047	0	0	0.016	0.00533	0	0.00326	0	0	0	0.02969	0.00712	0.01809	0	0	0	0.02127	0.0098	0.0036	0.00424	0.02097	0	0	0	0	0.00657	0.0051	0.01389	0.00109	0	0.001	0.00066	0	0.0047	0	0.00443	0.035	0	0.00139	0.00051	0
k__Bacteria|p__Firmicutes|c__Clostridia|o__Eubacteriales|f__Lachnospiraceae|g__GGB3793|s__GGB3793_SGB41498|t__SGB41498	0.07061	0	0	1.8183	0	0	0	0.00777	0.56922	0	0.09528	0.04224	0.19962	0.20005	0	0.01793	0.01362	0.9004	0	0	0.29787	1.19521	0	0.33194	0	0	0	0	0.05049	0	0.02642	0	0.05804	0	0	0	0.00187	0	0	0	0.00106	0.08946	0.02008	0.02217	0.0906	0.46299	0.00324	0	0.00127
k__Bacteria|p__Firmicutes|c__CFGB76236|o__OFGB76236|f__FGB76236|g__GGB28761|s__GGB28761_SGB41409|t__SGB41409	0.07056	0.00972	0	0	0	0	0	0	0	0	0.00376	0.07959	0	0.03542	0	0.03754	0	0	0.14408	0	0	0	0	0.50384	0.37505	0.03769	0.00302	0	0.02839	0	0	0.00484	0.48558	0.06343	0.02229	0.04201	0	0.05292	0.13689	0.0421	0.00448	0.02049	0.21977	0.00174	0.11496	0.04185	0.02348	0.02524	0
k__Bacteria|p__Firmicutes|c__CFGB9511|o__OFGB9511|f__FGB9511|g__GGB28388|s__GGB28388_SGB40968|t__SGB40968	0.07034	0	0	0	0	0	0	0	0	0	0	0	0	0.00167	0	0.01234	0	0	0	0	0.00045	0.01546	0.00332	0	0	0	0	0.00063	0.0086	0	0	0.00133	0.0141	0.02672	0	0	0	0.06364	0	0.06707	0.01114	0	0.01341	0	0	0	0	0.00134	0
k__Bacteria|p__Firmicutes|c__CFGB76074|o__OFGB76074|f__FGB76074|g__GGB28948|s__GGB28948_SGB41654|t__SGB41654	0.06278	0.00731	0	0.21323	0	0	0.3336	0.30032	0	0	0.03262	0.00365	0.04071	0.05545	0	0.01405	0	0.02589	0.02349	0	0.0248	0.13177	0.04757	0.29169	0.06701	0.04569	0.03186	0.00456	0.02597	0	0.03865	0	0.02013	0.06858	0.08508	0.19268	0.00082	0	0.00148	0	0.01625	0.06614	0	0	0.06271	0.00884	0	0.01718	0
k__Bacteria|p__Firmicutes|c__Clostridia|o__Eubacteriales|f__Lachnospiraceae|g__GGB28865|s__GGB28865_SGB43001|t__SGB43001	0.06205	0	0	0.00676	0	0	0.12526	0.13745	0	0	0	0	0.00097	0	0.00152	0.00651	0.00752	0.02244	0	0.00375	0.00958	0.00395	0.01243	0	0	0.02345	0.08616	0.04623	0	0	0.06033	0	0.02431	0.05484	0.19763	0.55219	0.14503	0.00971	0.1898	0.04307	0.18683	0	0.02842	0	0	0	0	0.00598	0.05452
k__Bacteria|p__Proteobacteria|c__Betaproteobacteria|o__Burkholderiales|f__Sutterellaceae|g__Parasutterella|s__Parasutterella_excrementihominis|t__SGB9262	0.06205	0.04027	0.104	0.13169	0.08058	0.17175	0.0371	0.06824	0.11446	0.26391	0.31559	0.68176	0.25085	0.02192	0.12724	0.32881	0.50889	0.11793	0.23304	0.18544	0.1366	0.17142	0.22303	0.0791	0.08977	0.02143	0.11166	0.13624	0.29387	1.74459	0.77457	1.85747	0.82308	1.13981	0.4125	0.49573	0.25505	0.26087	0.11107	0.58191	0.47288	0.15474	0.33598	0.08744	1.34847	1.18109	1.3625	0.7279	0.80833
k__Bacteria|p__Bacteria_unclassified|c__Bacteria_unclassified|o__Bacteria_unclassified|f__Bacteria_unclassified|g__Bacteria_unclassified|s__bacterium_D16_29|t__SGB43538	0.05906	0.00053	0	0.0018	0	0	0	0	0	0	0	0	0	0	0	0	0	0.00192	0	0	0	0	0	0	0	0.03896	0	0	0.12794	0	0.08537	0	0.01414	0	0.00512	0.00924	0	0	0	0	0	0.02819	0.00837	0	0.00765	0	0	0.00088	0
k__Bacteria|p__Bacteria_unclassified|c__Bacteria_unclassified|o__Bacteria_unclassified|f__Bacteria_unclassified|g__GGB28807|s__GGB28807_SGB41461|t__SGB41461	0.05844	0.07001	0.10436	0.00921	0.28031	0	0.35368	0.34211	0.12579	0.11302	0.12659	0	0.0678	0.0242	0.01868	0.06172	0.00874	0.02901	0.07688	0.03848	0.01479	0.01174	0.01182	0.0055	0	0.01898	0.25889	0.03894	0.09992	0.71056	0	0.00207	0	0	0	0.00123	0	0	0	0	0.00557	0.52551	0.06734	0	0.00556	0	0.02392	0.04751	0.16776
k__Bacteria|p__Bacteroidetes|c__Bacteroidia|o__Bacteroidales|f__Bacteroidales_unclassified|g__Bacteroidales_unclassified|s__Bacteroidales_bacterium|t__SGB1961	0.05728	0.03599	0.03337	0	0.04252	0	0.057	0.03039	0.14301	0.07576	0.12232	0.16991	0	0.01204	0	0.16057	0.2107	0.03665	0.03648	0	0.05877	0.02621	0.03713	0.06162	0.09135	0.01954	0.06321	0.04274	0.16195	0.05947	0.24418	0.65682	1.00815	0.16379	0.14241	0.21076	0.44169	0.42636	0.54684	0.37468	1.03411	0.01673	0.10285	0.2522	0.05265	0.12298	0.24203	0.1123	0.00687
k__Bacteria|p__Bacteroidetes|c__Bacteroidia|o__Bacteroidales|f__Tannerellaceae|g__Parabacteroides|s__Parabacteroides_goldsteinii|t__SGB1941	0.05706	0.1294	0.19506	0.15348	0.08938	0.23716	0.09179	0.14705	0.58394	0.10628	0.9483	0.25623	0.16953	0.1073	0.19284	0.38919	0.16965	0.76096	0.09422	0.07637	0.40581	0.18627	0.19274	0.12481	0.29684	0.1446	0.18119	0.07485	1.40254	0.8362	0.9486	2.33606	5.26712	2.19817	2.71469	1.88443	1.5791	1.76127	1.13907	1.05037	6.60281	1.59087	1.26826	2.44645	0.16686	0.08489	0.43139	0.07546	0.25818
k__Bacteria|p__Firmicutes|c__CFGB76314|o__OFGB76314|f__FGB76314|g__GGB28793|s__GGB28793_SGB41446|t__SGB41446	0.05547	0.00315	0.05003	0.01901	0.026	0	0.14013	0.13552	0.02858	0	0	0.04596	0.0312	0.07357	0.01482	0.01138	0	0.01211	0.13366	0.00139	0.03757	0.03773	0.00379	0.02529	0.01596	0.01177	0.00328	0.00538	0.12252	0	0.02011	0	0	0.04037	0.1829	0.04395	0.00254	0	0.01783	0.00644	0	0.08804	0.06707	0.01713	0.08322	0.0414	0.00794	0.0809	0
k__Bacteria|p__Firmicutes|c__Clostridia|o__Eubacteriales|f__Eubacteriaceae|g__Eubacterium|s__Eubacterium_SGB102306|t__SGB102306	0.05289	0	0.68265	0	0	0	0	0	0.01669	0	0	0	0	0	0	0	0	0	0.05503	0	0	0	0	0	0	0	0	0	0.0035	8.67947	0.17542	0	0.02869	0	0.01113	0	0	0	0	0	0	0	0	0	0	0.00602	0	0	0
k__Bacteria|p__Firmicutes|c__CFGB76071|o__OFGB76071|f__FGB76071|g__GGB28926|s__GGB28926_SGB41623|t__SGB41623	0.05234	0.02377	0	0	0	0	0	0	0.00119	0	0	0	0.00427	0	0	0	0	0.05043	0.04481	0	0	0.00378	0	0.001	0.02175	0.00703	0.00803	0.00874	0	0	0.05419	0	0.08327	0	0.00247	0.01163	0	0.00181	0	0.0034	0.01866	0	0.04557	0	0.02478	0.03291	0	0.00912	0
k__Bacteria|p__Firmicutes|c__CFGB76144|o__OFGB76144|f__FGB76144|g__GGB79989|s__GGB79989_SGB41645|t__SGB41645	0.04965	0.01177	0.07173	0.18544	0.21053	0.00664	0.07524	0.05415	0.08883	0.10297	0.06593	0.00471	0	0	0	0	0.00196	0.04028	0.00938	0	0.01473	0	0	0	0.01097	0.03873	0.04965	0	0.082	0.06725	0	0.03353	0.00562	0.01326	0.30753	0.52165	0	0.01164	0	0.00626	0.00401	0.06776	0.03522	0	0.11469	0.00806	0.0273	0.01615	0
k__Bacteria|p__Proteobacteria|c__Deltaproteobacteria|o__Desulfovibrionales|f__Desulfovibrionaceae|g__GGB9818|s__GGB9818_SGB15459|t__SGB15459	0.0476	0	0.05661	0.13686	0.12698	0.01795	0.05072	0.21956	0.04213	0.07885	0.2356	0.05577	0.07173	0.07018	0.03616	0.05911	0.04222	0.04295	0.17829	0.01886	0.02169	0.02689	0.00342	0.01278	0.10958	0.04327	0.37066	0.03551	0.13398	0	0.08173	0.03915	0.19911	0.12675	0.05074	0.04299	0.15919	0.04277	0.02664	0.03742	0.14641	0.05902	0.04027	0.04068	0.00385	0.03344	0.00253	0.00592	0
k__Bacteria|p__Firmicutes|c__CFGB9773|o__OFGB9773|f__FGB9773|g__GGB25158|s__GGB25158_SGB42321|t__SGB42321	0.0474	0.3506	0.10408	0.0341	0.05676	0.01926	0	0	0.15062	0.0087	0.01422	0.06051	0.03659	0.08071	0.0274	0.04678	0.11257	0.04977	0.05907	0.0098	0.26371	0.11653	0.01226	0.17676	0.1257	0.07119	0.05394	0.00741	0.79006	0.01115	0.00514	0.00044	0.00821	0.03432	0.05989	0.07059	0.01056	0.01033	0.00722	0	0.24484	0.00546	0.0027	0.03499	0.15012	0.07105	0.00154	0.24247	0.04271
k__Bacteria|p__Bacteria_unclassified|c__Bacteria_unclassified|o__Bacteria_unclassified|f__Bacteria_unclassified|g__Bacteria_unclassified|s__Bacteria_unclassified_SGB41710|t__SGB41710	0.04701	0	0	0	0	0	0.04517	0	0	0	0	0	0.01109	0	0	0.00177	0.0359	0	0	0	0.1253	0	0	0	0.21095	0.04411	0	0	0.13482	0	0	0	0	0.03374	0	0.02572	0.00685	0.00952	0	0.00309	0	0.04646	0.01153	0.01136	0	0.06695	0	0.04511	0
k__Bacteria|p__Bacteroidetes|c__Bacteroidia|o__Bacteroidales|f__Rikenellaceae|g__Alistipes|s__Alistipes_finegoldii|t__SGB2301	0.04668	0.02025	0.044	0.02966	0.04705	0.05558	0.00944	0.05964	0.18346	0.0754	0.11705	0.12111	0.08181	0.06739	0.16051	0.23156	0.16859	0.11758	0.15991	0	0.07858	0.06883	0.06341	0.06618	0.16994	0.16526	0.29485	0.04889	0.1898	1.18109	0.55613	1.22486	2.07293	0.38663	0.32136	0.50432	0.37192	0.33246	0.46203	0.31862	2.85081	0.08357	0.24868	0.38102	0.10911	0.14802	0.18814	0.12556	0.04219
k__Bacteria|p__Firmicutes|c__CFGB76308|o__OFGB76308|f__FGB76308|g__GGB70453|s__GGB70453_SGB94876|t__SGB94876	0.0446	0	0	0	0	0	0	0	0	0	0	0	0	0	0	0	0	0.01486	0	0	0.03402	0.02833	0.06334	0	0	0.03918	1.11049	0.00905	5.61676	0	0.25982	0	0	0	3.74494	2.54662	0	0	0.56492	0.07398	0.77594	0.50757	1.27826	0.20933	0.11667	0	0.00656	0	0
k__Bacteria|p__Firmicutes|c__Bacilli|o__Lactobacillales|f__Lactobacillaceae|g__Limosilactobacillus|s__Limosilactobacillus_reuteri|t__SGB7095	0.04441	1.5666	0.15072	0.21499	0.27625	0	0	0	0.48915	0	0	0.14088	1.37623	0.98467	0.33238	0.88562	0	0	0	0	0.35643	0	2.33461	0	3.07517	3.93061	0.14079	1.57113	0	0	0	0	0	0	0	0	0	0	0	0	0	0	0	0	0	0	0	0	0.76574
k__Bacteria|p__Firmicutes|c__Clostridia|o__Eubacteriales|f__Oscillospiraceae|g__GGB30457|s__GGB30457_SGB63218|t__SGB63218	0.04306	0.01093	0.00264	0.06308	0.13764	0.00367	0.0571	0.03258	0.02124	0.0364	0.02025	0.0186	0.00666	0.00568	0.00041	0.0086	0	0.00056	0.04454	0.00204	0.01066	0.00148	0.0021	0.00049	0.04002	0.0105	0.07932	0.00417	0.0535	0	0.07873	0.01566	0.11477	0.14136	0.15565	0.13246	0.03433	0.01353	0.01595	0.01195	0.00218	0.04499	0.06031	0.01393	0.0462	0.0203	0.00489	0.02544	0
k__Bacteria|p__Firmicutes|c__CFGB10667|o__OFGB10667|f__FGB10667|g__GGB28981|s__GGB28981_SGB41694|t__SGB41694	0.04234	0.00534	0	0.05198	0	0.06703	0.02692	0.02603	0.0192	0.04115	0	0.00517	0.07844	0.04133	0.06382	0.00306	0	0.00515	0.16997	0.03261	0.00381	0	0.08044	0	0.00904	0.00032	0.30259	0.0527	0.01167	0	0.06834	0	0.14761	0.07211	0.03106	0.0417	0	0	0.01258	0.00425	0	0.00612	0.00347	0	0.01903	0	0	0.00237	0
k__Bacteria|p__Firmicutes|c__CFGB75970|o__OFGB75970|f__FGB75970|g__GGB30408|s__GGB30408_SGB43438|t__SGB43438	0.04213	0	0	0.0327	0	0.01704	0.02883	0.05419	0.00694	0.05904	0.00496	0.00117	0.03656	0	0.00212	0	0	0.00733	0.08419	0.00975	0	0.01787	0.00537	0.00539	0	0	0	0.00494	0.02575	0	0.00909	0	0	0.01339	0.01323	0.03642	0	0	0	0	0	0.01329	0.0078	0	0.03397	0	0	0.00668	0
k__Bacteria|p__Bacteroidetes|c__Bacteroidia|o__Bacteroidales|f__Bacteroidaceae|g__Bacteroides|s__Bacteroides_stercoris|t__SGB1830	0.04144	0.08709	0.06069	0.01296	0.01696	0.039	0.09517	0.0107	0.04205	0.06543	0.04368	0.13557	0.03695	0.03949	0.02948	0.05386	0.065	0.03375	0.08312	0.09769	0.04037	0.04366	0.08678	0.0116	0	0	0.03903	0.01599	0.38405	4.78474	1.77312	1.48984	1.65399	0.71767	0	1.84855	0.41068	0.29117	0	0.48876	0.98267	0.03486	0.14431	0.34499	0.09893	0.18866	0.31969	0.13156	0.02373
k__Bacteria|p__Bacteroidetes|c__Bacteroidia|o__Bacteroidales|f__Bacteroidaceae|g__Bacteroides|s__Bacteroides_thetaiotaomicron|t__SGB1861	0.0411	0.12105	0.14208	0.09024	0.06685	0.13824	0.11182	0.1427	0.0662	0.02904	0.22261	0.02895	0.03945	0.08592	0.08592	0.09293	0.08381	0.08882	0.01866	0.04044	0.03351	0.10762	0.07616	0.10844	0.06641	0.07532	0.28502	0.0787	0.71668	0.5024	0.52649	0.45503	0.56691	0.84947	0.53195	1.22762	0.50597	0.18715	0.41645	0.30909	1.20611	0.14392	0.66546	0.548	0.07347	0.03587	0.08951	0.07397	0.01505
k__Bacteria|p__Firmicutes|c__Clostridia|o__Eubacteriales|f__Lachnospiraceae|g__Lachnospiraceae_unclassified|s__Lachnospiraceae_unclassified_SGB41492|t__SGB41492	0.04045	0	0	0	0	0	0	0	0	0	0.01534	0	0	0	0	0	0	0	0	0	0	0	0	0	0	0	0	0	0	0	0	0	0	0	0	0	0	0.48492	0	0.01572	0.05991	22.2573	0	0	0	0	0	0	0
k__Bacteria|p__Firmicutes|c__CFGB76293|o__OFGB76293|f__FGB76293|g__GGB79698|s__GGB79698_SGB41545|t__SGB41545	0.03823	0.00212	0	0	0	0	0	0	0.00059	0.00676	0.00715	0.00516	0	0	0	0	0.00254	0.01824	0	0	0	0	0	0.00661	0.02868	0.01706	0.00234	0	0.04633	0	0	0	0	0.00288	0	0.01034	0	0.01381	0	0	0	0.02649	0.00768	0	0.00981	0.00059	0.00042	0.00508	0
k__Bacteria|p__Firmicutes|c__CFGB76170|o__OFGB76170|f__FGB76170|g__GGB28392|s__GGB28392_SGB40972|t__SGB40972	0.03763	0	0	0	0	0	0	0	0	0	0	0	0	0.07508	0	0.13713	0.29966	0.1419	1.08239	0.63536	0.08979	0	0	0	0.10369	0.20063	0	0	0.70118	0	0	0	0	0	0.05295	0.60444	0	0	0	0	0.03441	0.79355	0	0.57995	0.00807	0	0.09242	0.01482	0
k__Bacteria|p__Firmicutes|c__Clostridia|o__Eubacteriales|f__Oscillospiraceae|g__GGB74395|s__GGB74395_SGB43523|t__SGB43523	0.03715	0.0022	0	0.02348	0	0	0.04602	0.02008	0.00675	0.02414	0.0157	0.00616	0.00203	0.00293	0	0	0	0	0.03246	0.00141	0.00761	0	0	0.00498	0.02376	0.09787	0.03602	0.00065	0.2206	0	0.09119	0	0.0546	0.16474	0.10363	0.16215	0.0589	0.01578	0.10516	0.0314	0.00744	0.85646	0.18944	0.08395	0.00832	0.02295	0	0.00979	0
k__Bacteria|p__Actinobacteria|c__Actinomycetia|o__Micrococcales|f__Micrococcaceae|g__GGB42949|s__GGB42949_SGB43520|t__SGB43520	0.03615	0.01436	0	0	0	0	0.05502	0.02317	0	0	0	0	0	0	0	0	0.01534	0.07059	0	0	0	0	0	0	0.00251	0.00101	0	0	0.00525	0	0	0	0	0.01738	0	0	0	0.00293	0.00086	0	0	0.00358	0	0	0.07971	0.01436	0.00584	0.00375	0
k__Bacteria|p__Firmicutes|c__Bacilli|o__Lactobacillales|f__Lactobacillaceae|g__GGB30141|s__GGB30141_SGB43066|t__SGB43066	0.03236	0	0	0.08966	0	0	0	0	0	0	0	0	0.01031	0.01466	0.00239	0.00941	0.01314	0.02048	0	0	0.02931	0	0	0	0.12924	0.00361	0.09337	0.01836	0.10073	0	0.13419	0	0.00107	0.02773	0.02405	0.00585	0.03771	0.04686	0.01479	0.02776	0.0009	0.09168	0.04914	0.00856	0.0387	0.01003	0.00035	0.02864	0
k__Bacteria|p__Firmicutes|c__Clostridia|o__Eubacteriales|f__Oscillospiraceae|g__GGB30466|s__GGB30466_SGB43544|t__SGB43544	0.03202	0.00237	0.00453	0.03575	0.02029	0.00778	0.03599	0.01946	0.01232	0.0128	0.00928	0.00619	0.00509	0.00633	0	0.002	0.00224	0.00204	0.02265	0	0.00486	0.00928	0.00204	0.01412	0.00981	0.00891	0.02132	0.00227	0.03323	0	0.03908	0.00219	0.02173	0.02562	0.04982	0.03309	0.01147	0.00356	0.0033	0.00718	0.00103	0.02546	0.00761	0.006	0.03152	0.00697	0.00319	0.00994	0
k__Bacteria|p__Bacteria_unclassified|c__CFGB76064|o__OFGB76064|f__FGB76064|g__GGB42608|s__GGB42608_SGB59804|t__SGB59804	0.02884	0	0	0	0	0	0	0	0	0	0	0	0	0	0	0	0.02416	0	0	0	0	0	0	0	0.57222	0.02157	0	0	0.05074	0	0	0	0.00419	0	0.00644	0.01261	0.00916	0.01843	0.00378	0.00522	0.01041	0	0.01064	0.00607	0	0.19089	0	0.0621	0
k__Bacteria|p__Firmicutes|c__CFGB76299|o__OFGB76299|f__FGB76299|g__GGB79731|s__GGB79731_SGB41725|t__SGB41725	0.02858	0	0	0.00162	0	0.07266	0	0	0.04196	0.22769	0	0.02225	0.02975	0.01516	0.2646	0	0.01256	0	0	0	0.00422	0	0.01116	0	0.00306	0	0	0	0.04894	0.24646	0.0072	0	0.08962	0	0.17195	0.03868	0	0	0.04762	0	0	0.10584	0.05553	0.03136	0	0	0	0.11405	0
k__Bacteria|p__Firmicutes|c__CFGB76236|o__OFGB76236|f__FGB76236|g__GGB28761|s__GGB28761_SGB94892|t__SGB94892	0.02818	0.0442	0.21459	0.0424	0.73687	0.02684	0	0	0.01247	0	0.11941	0.00114	0.13926	0.15401	0.14954	0.10162	0.011	0.17141	0.2386	0.00584	0.07006	0	0	0	0.4713	0.1241	0.26287	0.11155	0.05328	0	0.02144	0.011	0.00375	0.00928	0	0.02728	0	0.0175	0	0.00287	0	0	0.00153	0.02048	0.03282	0.06614	0	0.16867	0
k__Bacteria|p__Firmicutes|c__CFGB9659|o__OFGB9659|f__FGB9659|g__GGB29003|s__GGB29003_SGB41719|t__SGB41719	0.02785	0	0.01228	0.01415	0	0	0.16512	0.07718	0	0	0	0	0.08611	0.03823	0.04628	0.03973	0.01523	0.00332	0	0	0	0.042	0	0.04869	0.00178	0.00376	0.01269	0	0.01246	0	0	0	0.01222	0	0.00362	0	0.00163	0	0	0	0	0.00102	0.03475	0	0	0	0	0	0
k__Bacteria|p__Firmicutes|c__Clostridia|o__Eubacteriales|f__Oscillospiraceae|g__GGB30310|s__GGB30310_SGB43287|t__SGB43287	0.02779	0.00396	0	0	0.00551	0	0.00421	0.02087	0	0	0	0	0.00048	0.00998	0.00544	0.00998	0.00346	0	0	0	0.00322	0.01655	0.00164	0.01592	0.01372	0.00033	0.09302	0.00626	0	0	0	0	0.0003	0.01541	0.00591	0.00171	0.00352	0.00386	0.00715	0.00909	0.00609	0.01126	0.00087	0.01053	0.01072	0.00102	0.00083	0	0
k__Bacteria|p__Firmicutes|c__Clostridia|o__Eubacteriales|f__Lachnospiraceae|g__GGB28805|s__GGB28805_SGB41459|t__SGB41459	0.02478	0	0.02366	0.0421	0.01253	0.027	0	0	0.0024	0.10565	0	0.01318	0.00777	0.02252	0.00865	0	0.00086	0	0.00177	0.01231	0.00286	0.02656	0	0.01813	0.02766	0.01819	0	0	0.00878	0	0.03367	0	0.01462	0.01691	0.00227	0.01548	0	0	0.00523	0.00018	0	0.00518	0.05564	0	0.07885	0.02621	0.01183	0	0.01472
k__Bacteria|p__Firmicutes|c__CFGB75721|o__OFGB75721|f__FGB75721|g__GGB9524|s__GGB9524_SGB14923|t__SGB14923	0.02457	0	0.76192	0.46228	0	0.61164	0	0	0.32964	0.42516	0.30933	0.20685	0.57791	0.34763	1.18353	0.62534	0.40113	0.21954	0.30049	0.44627	0.29471	0.93106	0.20283	0.24906	0.42585	0.61095	0.47471	0.70629	0.18747	0.07312	0.6097	1.45736	0.86532	0.76386	0.39578	0.46658	0.77174	0.83886	0.40682	0.71013	1.03392	0.07495	0.10353	0.30694	0.41871	0.18695	0.43272	0.31321	0.03133
k__Bacteria|p__Firmicutes|c__Clostridia|o__Eubacteriales|f__Oscillospiraceae|g__GGB30413|s__GGB30413_SGB43534|t__SGB43534	0.02432	0.01141	0.00037	0.48397	0.00557	0.07578	0.1918	0.29009	0.07427	0.35608	0.02344	0.05854	0.05107	0.09437	0.03296	0.00909	0	0.00313	0.54344	0.0783	0.00494	0.01849	0.00419	0.06995	0.00999	0.03886	0.40825	0.06786	0.02462	0	0.05648	0	0.00188	0.05699	0.14139	0.00179	0.0037	0.0011	0.02952	0.06054	0.00054	0.00538	0.00628	0.01016	0.01736	0.0072	0	0.05415	0
k__Bacteria|p__Firmicutes|c__CFGB28941|o__OFGB28941|f__FGB28941|g__GGB42619|s__GGB42619_SGB59815|t__SGB59815	0.02343	0	0	0.02375	0	0	0	0	0.01763	0	0	0.00037	0	0	0	0	0	0	0.00656	0.00097	0	0	0	0.00506	0.0003	0.00413	0	0	0	0	0	0	0	0	0.02525	0	0	0	0	0	0	0	0.00421	0	0	0.001	0	0.00026	0
k__Bacteria|p__Firmicutes|c__Clostridia|o__Eubacteriales|f__Oscillospiraceae|g__GGB30295|s__GGB30295_SGB43259|t__SGB43259	0.02195	0.01566	0.0335	0.02735	0	0.00333	0.07591	0.1584	0.02571	0.13441	0.12944	0.03404	0.01632	0.02598	0	0.01592	0	0.0254	0.22976	0.03223	0.07483	0.04923	0.02501	0.03057	0.09978	0.0622	0.17297	0.04064	0.00286	0	0.00573	0	0	0.02909	0.00446	0.04185	0.00366	0.02275	0	0	0	0.04618	0	0	0.2271	0.02433	0.014	0.05201	0
k__Bacteria|p__Firmicutes|c__Bacilli|o__Lactobacillales|f__Lactobacillaceae|g__GGB30087|s__GGB30087_SGB42999|t__SGB42999	0.02171	0	0	0	0	0	0	0	0	0	0	0	0	0	0	0	0	0	0	0	0	0	0	0	0	0	0	0	0.2893	0	0	0	0	0.0026	0	0	0.00815	0.00899	0	0	0.03484	0.03884	0.15624	0	0	0.00221	0	0	0
k__Bacteria|p__Bacteria_unclassified|c__Bacteria_unclassified|o__Bacteria_unclassified|f__Bacteria_unclassified|g__GGB28951|s__GGB28951_SGB102295|t__SGB102295	0.02095	0.00839	0.00424	0	0.02779	0	0.01406	0	0	0.01028	0.04532	0	0.00579	0	0	0	0	0.0046	0	0	0.00214	0	0.00441	0	0.00167	0.00321	0.01419	0	0	0	0.04282	0	0.00616	0	0.01506	0.03471	0	0	0	0	0	0.00136	0	0	0.00692	0	0	0.00363	0
k__Bacteria|p__Actinobacteria|c__Actinomycetia|o__Corynebacteriales|f__Corynebacteriaceae|g__Corynebacterium|s__Corynebacterium_stationis|t__SGB17128	0.02012	0.29241	0.66615	0	0.17039	0	0.00523	0.00454	0.40802	1.29369	0.20951	0	0	0.02133	0	0.10358	0	0.17823	0	0	0	0	0	0	0	0	0.23761	0.13661	0	0	0	0	0	0	0	0	0	0	0	0	0	0	0	0	0	0.01358	0	0.07386	0
k__Bacteria|p__Bacteria_unclassified|c__CFGB76313|o__OFGB76313|f__FGB76313|g__GGB28927|s__GGB28927_SGB41625|t__SGB41625	0.0162	0.00325	0	0	0	0	0	0	0	0	0	0	0	0	0	0	0	0.03366	0	0	0	0	0	0	0	0.00016	0	0	0.00787	0	0	0	0	0	0	0	0.00362	0	0.03611	0	0	0.03795	0	0	0.02	0.00461	0	0	0
k__Bacteria|p__Bacteroidetes|c__Bacteroidia|o__Bacteroidales|f__Odoribacteraceae|g__Odoribacter|s__Odoribacter_laneus|t__SGB1792	0.01578	0	0.00364	0	0	0	0	0	0.02993	0	0	0	0.00541	0	0.01388	0.024	0	0	0	0	0	0	0	0	0	0	0	0	0.13088	0.72182	0.02407	2.72857	2.10896	0.65668	0.37556	0.11	0.13749	0.05775	0.53007	0.65654	2.44971	0.43047	0.20766	1.92499	0	0	0.05825	0.00197	0
k__Bacteria|p__Firmicutes|c__Clostridia|o__Eubacteriales|f__Oscillospiraceae|g__GGB79857|s__GGB79857_SGB41581|t__SGB41581	0.01471	0	0.00245	0.03848	0.24909	0.01447	0	0	0	0	0	0.00212	0.01171	0.0282	0.00772	0.0028	0.00898	0	0.07611	0.00152	0.01103	0	0	0	0.02852	0.01389	0.14793	0.01109	0.06362	0	0.03313	0.00993	0.00724	0.33737	0.03755	0.02198	0.06102	0.00621	0.0038	0	0.06343	0.02871	0	0	0.03592	1.21919	0.0009	0.01493	0
k__Bacteria|p__Firmicutes|c__CFGB76077|o__OFGB76077|f__FGB76077|g__GGB28850|s__GGB28850_SGB41517|t__SGB41517	0.01432	0	0	0	0	0	0.2283	0.02294	0.00832	0.02727	0	0	0	0.03917	0	0.0009	0.0036	0.04909	0.03941	0	0.10025	0.00259	0.0368	0.0858	0.02895	0.0414	0.09077	0	0.05924	0	0.37188	0	0.26235	0.00725	0.02979	0.03813	0	0.00391	0.44107	0.00105	0.14393	0.46875	0.54459	0.3373	0.0034	0	0	0	0
k__Bacteria|p__Firmicutes|c__CFGB49426|o__OFGB49426|f__FGB49426|g__GGB30296|s__GGB30296_SGB43260|t__SGB43260	0.01414	0.0087	0	0	0	0	0	0	0	0	0	0.0035	0	0	0	0	0	0	0	0	0	0	0	0	0.00367	0.01058	0	0	0.0088	0	0	0	0	0	0	0.00252	0	0.01146	0	0	0	0.06813	0	0	0.01762	0.00185	0	0.02158	0
k__Bacteria|p__Firmicutes|c__Clostridia|o__Eubacteriales|f__Oscillospiraceae|g__GGB30454|s__GGB30454_SGB43514|t__SGB43514	0.0134	0.0013	0	0.00992	0	0	0.00432	0.00605	0.00087	0	0	0	0	0.00272	0	0	0	0	0.00771	0	0	0	0	0	0.0009	0.00017	0	0	0.00218	0	0	0	0	0.0086	0.02645	0.02441	0.00588	0.00396	0.00529	0.01034	0	0.04296	0.00828	0.00211	0.0037	0	0	0	0
k__Bacteria|p__Firmicutes|c__Clostridia|o__Eubacteriales|f__Clostridiaceae|g__Clostridium|s__Clostridium_SGB65123|t__SGB65123	0.01297	1.12699	0.07181	0.51513	0	0	0.36993	0.58331	0.54149	2.55056	2.45897	0.62771	0.58914	0.33053	0.24109	1.10442	1.62571	0.07687	0.64568	0.14309	0.11676	0.05372	0.42525	0	1.09181	0.02456	0.06091	0.15907	0.29911	0	0.72857	3.75526	1.98414	2.74633	0.08336	0	5.26859	9.33829	0.82172	5.97866	2.85465	0.05641	3.64826	2.88306	1.53441	3.34222	1.66293	0.99983	0.024
k__Bacteria|p__Bacteria_unclassified|c__CFGB76064|o__OFGB76064|f__FGB76064|g__GGB20145|s__GGB20145_SGB41583|t__SGB41583	0.01283	0.00059	0.00608	0	0.01437	0	0.00077	0.00546	0.00135	0	0.00186	0.002	0.00096	0.00021	0	0	0	0.00093	0.00425	0	0.00727	0.00075	0.00053	0.00116	0.00112	0.00154	0.00273	0.00256	0	0	0	0	0	0.00109	0	0.00128	0	0	0	0	0	0	0	0	0	0.00045	0	0.00315	0
k__Bacteria|p__Firmicutes|c__Clostridia|o__Eubacteriales|f__Lachnospiraceae|g__GGB28766|s__GGB28766_SGB41418|t__SGB41418	0.01259	0.00298	0.29305	0.05334	0.72951	0	0.00299	0	0.03867	0.03791	0.40859	0.08051	0.01129	0.01434	0	0.00336	0.00568	0.03318	0.10127	0	0	0.08104	0.00513	0.04752	0.15421	0.17771	0.07478	0.00341	0.23877	0	0.02576	0.00195	0.00397	0.01465	0.03554	0.00489	0	0.01984	0.00399	0.00194	0.01513	0.02052	0.02668	0	0.16344	0.10441	0.0441	0.14741	0
k__Bacteria|p__Bacteria_unclassified|c__Bacteria_unclassified|o__Bacteria_unclassified|f__Bacteria_unclassified|g__Bacteria_unclassified|s__Bacteria_unclassified_SGB43541|t__SGB43541	0.01187	0	0.00083	0.02145	0.03201	0.00189	0.001	0	0	0.00342	0.0031	0.00039	0.00199	0.00085	0	0	0	0.0055	0.01617	0	0	0.00128	0	0.00224	0.00379	0.00734	0.01686	0	0.00719	0	0.01882	0	0.00861	0.00345	0.0149	0.00695	0.00434	0.00338	0.00227	0.00461	0.00083	0.01344	0.00067	0.00365	0.01185	0	0	0	0
k__Bacteria|p__Firmicutes|c__CFGB72939|o__OFGB72939|f__FGB72939|g__GGB74511|s__GGB74511_SGB105989|t__SGB105989	0.01157	0.11474	0.16993	0.20025	0.1597	0.3068	0.1017	0.08636	0.17938	0.13579	0.10598	0.24221	0.1408	0.16388	0.19583	0.16464	0.0896	0.10949	0.05044	0.06566	0.13812	0.14626	0.2011	0.14057	0.01285	0.06902	0.28553	0.17856	0.4067	0.15957	0.43886	0.75489	0.74752	0.31118	0.31302	0.37171	0.08811	0.1014	0.17292	0.33076	0.47104	0.11626	0.30449	0.17968	0.13615	0.03787	0.12082	0.13757	0.16485
k__Bacteria|p__Firmicutes|c__CFGB10344|o__OFGB10344|f__FGB10344|g__GGB31759|s__GGB31759_SGB65042|t__SGB65042	0.01157	0	0	0	0	0	0	0	0.01744	0	0	0.11649	0.24614	0.87707	0.31988	0.21558	0	0	0.22204	0.05017	0.04014	0	0.00028	0	0.36382	0.69456	0	0	0.15659	0	0	0.04451	0	0.03547	0	0.00109	0.01106	0.00828	0.10799	0	0.00148	0.01157	0	0.03271	0.02813	0.00346	0	0.02373	0
k__Bacteria|p__Firmicutes|c__CFGB9660|o__OFGB9660|f__FGB9660|g__GGB29004|s__GGB29004_SGB41720|t__SGB41720	0.01143	0	0	0.80489	0.00131	0	0	0	0.03513	0	0	0.0358	0.08461	0.48405	0	0.32757	0	0	0	0	0	0	0.001	0	0	0	0.00158	0	0.00645	0	0.14429	0	0	0.14077	0.14146	0	0	0	0.03192	0	0	0.01254	0.00539	0	0.03928	0	0.00235	0	0
k__Bacteria|p__Firmicutes|c__CFGB76124|o__OFGB76124|f__FGB76124|g__GGB28405|s__GGB28405_SGB40987|t__SGB40987	0.01104	0.01385	0	0	0	0	0	0	0.00278	0	0	0	0	0	0	0	0	0	0.0268	0.00722	0	0	0	0	0	0	0.00725	0	0	0	0.00102	0	0	0.01915	0	0	0.03618	0.00227	0	0	0	0.07614	0	0	0	0.00641	0	0.02289	0
k__Bacteria|p__Firmicutes|c__Clostridia|o__Eubacteriales|f__Eubacteriaceae|g__GGB28791|s__GGB28791_SGB41444|t__SGB41444	0.01101	0	0	0	0	0	0	0	0	0	0	0	0	0	0	0	0	0	0	0	0	0	0	0	0	0	0	0	0	0	0	0	0	0	0	0	0	0	0	0	0	0	0	0	0	0	0	0	0
k__Bacteria|p__Firmicutes|c__Clostridia|o__Eubacteriales|f__Oscillospiraceae|g__Oscillospiraceae_unclassified|s__Oscillospiraceae_bacterium|t__SGB95005	0.0109	0.00929	0.0058	0.02287	0.03739	0.00461	0	0.01386	0.01146	0.01917	0.00278	0.01717	0.01277	0.02713	0.00755	0.01771	0.00242	0.01566	0.06006	0.01929	0.01991	0.01036	0.00398	0.00708	0.01951	0.00842	0.03406	0.01231	0	0	0	0	0	0.0135	0.01709	0.00207	0.00125	0.00515	0.00317	0	0.02135	0.008	0.00242	0.00025	0.00396	0	0.00259	0.00317	0.04883
k__Bacteria|p__Firmicutes|c__Clostridia|o__Eubacteriales|f__Oscillospiraceae|g__GGB30461|s__GGB30461_SGB63209|t__SGB63209	0.01085	0.00284	0.01587	0.03386	0.0591	0.01075	0.01082	0.01268	0.00527	0.0128	0.03029	0.00384	0.00471	0.00085	0.00247	0.00665	0.00877	0.01421	0.03327	0	0.00891	0.00394	0.01109	0.01139	0.0114	0.0386	0.04449	0.00495	0.52366	0	0.20398	0.00796	0.01973	0.01951	0.03634	0.02065	0.05605	0.00923	0.03647	0.05198	0.00403	1.1903	0.03034	0.00936	0.07896	0.0058	0.00381	0.00475	0.00339
k__Bacteria|p__Firmicutes|c__Clostridia|o__Eubacteriales|f__Lachnospiraceae|g__Lachnospiraceae_unclassified|s__Lachnospiraceae_bacterium|t__SGB41609	0.01074	0	0	0	0	0	0.00092	0	0	0	0.20737	0	0	0	0	0	0	0	0	0	0	0	0	0	0.12029	0.00767	0	0	0.54215	0	0	0	0.11647	0.00428	0	0.04485	0.06605	0.032	0	0.08979	0.0236	0.02673	0.01116	0.10119	0	0	0	0	0
k__Bacteria|p__Firmicutes|c__CFGB76790|o__OFGB76790|f__FGB76790|g__GGB30302|s__GGB30302_SGB43267|t__SGB43267	0.01068	0	0.00505	0.0202	0.01307	0	0.02063	0.01748	0	0	0.01349	0	0	0	0	0	0	0	0	0	0.00027	0	0	0	0	0	0.00967	0	0	0	0	0	0	0.00094	0.00121	0.00194	0	0	0	0	0	0.001	0.00076	0.00108	0.01723	0	0.00088	0	0
k__Bacteria|p__Firmicutes|c__Clostridia|o__Eubacteriales|f__Lachnospiraceae|g__Lachnospiraceae_unclassified|s__Lachnospiraceae_unclassified_SGB41489|t__SGB41489	0.00935	0.00114	0	0.01496	0	0.00949	0	0	0	0	0	0	0	0.00321	0	0	0	0	0.00992	0	0.00383	0	0.00036	0.00021	0	0	0.00539	0.0014	0.00237	0	0	0	0.00498	0	0	0	0	0	0.00936	0	0	0	0.01244	0.0021	0	0	0	0.0013	0
k__Bacteria|p__Firmicutes|c__Clostridia|o__Eubacteriales|f__Lachnospiraceae|g__GGB42646|s__GGB42646_SGB59844|t__SGB59844	0.0091	0	0.00809	0.08782	0.09554	0	0	0	0.03369	0.07618	0.0009	0.02674	0.02575	0.03094	0	0.00419	0.00316	0.02001	0.05912	0.01163	0.00127	0.01222	0.02671	0.01524	0.02999	0.01059	0.00137	0.00292	0.05688	0	0.00194	0	0.02594	0.02148	0.06089	0.03301	0.00151	0.00778	0.00255	0.06163	0	0.03282	0.02555	0	0.01706	0.00988	0.00375	0.0249	0
k__Bacteria|p__Firmicutes|c__CFGB72709|o__OFGB72709|f__FGB72709|g__GGB30300|s__GGB30300_SGB43264|t__SGB43264	0.00891	0	0	0.0077	0	0	0	0	0	0	0	0	0	0	0	0	0	0	0	0	0	0	0	0	0	0	0	0	0	0.00535	0	0	0	0.04608	0	0	0	0.008	0	0	0	0.06389	0	0.00744	0.03055	0.02056	0	0.00437	0
k__Bacteria|p__Firmicutes|c__CFGB9622|o__OFGB9622|f__FGB9622|g__GGB45513|s__GGB45513_SGB63185|t__SGB63185	0.00875	0.00144	0	0.01121	0.00376	0.00058	0	0.00533	0.01173	0.0082	0	0.01164	0.00756	0.01727	0.01026	0.01163	0	0.00149	0.00868	0.00157	0.01113	0.00505	0.00137	0.00504	0.01116	0.01032	0.01865	0.00287	0.00415	0	0	0	0.00262	0.00146	0.00792	0.00112	0	0.00583	0.00781	0	0.01153	0.00388	0.00577	0.00905	0	0.00128	0.00366	0	0
k__Bacteria|p__Bacteroidetes|c__Bacteroidia|o__Bacteroidales|f__Bacteroidaceae|g__Bacteroides|s__Bacteroides_caccae|t__SGB1877	0.00873	0.03285	0	0.01089	0	0.01258	0.06244	0.03869	0.06812	0.05978	0.08434	0.07593	0.05701	0.01296	0.02812	0.08473	0.04777	0	0.07616	0.01452	0.02784	0	0.01582	0.00639	0.05142	0.00114	0.00798	0.00723	0.00792	0.00285	0.14695	0.42248	0.36068	0.61877	0.03735	0	0.10362	0.25484	0.12654	0.58986	0.6057	0.07746	0.14727	0.46999	0.05202	0.06625	0.25443	0.06556	0.04548
k__Bacteria|p__Firmicutes|c__Clostridia|o__Eubacteriales|f__Lachnospiraceae|g__GGB28833|s__GGB28833_SGB41490|t__SGB41490	0.00848	0	0	0	0	0	0	0	0	0	0	0	0	0	0	0	0	0	0	0	0	0	0	0	0	0	0	0	0	0	0	0	0	0	0	0	0	0	0	0	0	0	0	0	0	0	0	0	0
k__Bacteria|p__Firmicutes|c__Clostridia|o__Eubacteriales|f__Lachnospiraceae|g__GGB28765|s__GGB28765_SGB41415|t__SGB41415	0.00838	0.01543	0	0.62623	0	0	0.0481	0.46378	0.75771	0.00427	1.05891	0.32774	0.00604	0.25189	0.00571	0.10866	0.06826	0.22652	1.34486	0.24781	0.01059	0.07696	0.01869	0.03441	0.11526	0.02873	0	0.00804	0.99648	0	0.52952	0.05333	0.28466	0.4065	0.06647	0.68677	0.35812	0.4105	0.21222	1.18739	0.18933	1.07383	1.28791	0.33927	0.72393	0.08449	0.12888	0.0029	0
k__Bacteria|p__Firmicutes|c__Clostridia|o__Eubacteriales|f__Oscillospiraceae|g__Oscillibacter|s__Oscillibacter_SGB43501|t__SGB43501	0.00791	0	0	0	0	0	0	0	0.13087	0	0	0.29283	0	0	0	0	0	0	0	0	0	0	0	0	0.00956	0.00837	0	0	0	0	0	0	0.04202	0.00267	0.00496	0.0031	0	0	0.08421	0.00049	0.01757	0.05756	0.00125	0	0.01384	0.02743	0	0.00169	0
k__Bacteria|p__Firmicutes|c__CFGB9827|o__OFGB9827|f__FGB9827|g__GGB29531|s__GGB29531_SGB42317|t__SGB42317	0.0079	0	0	0.03451	0	0.00458	0.07086	0.05478	0	0	0	0	0.00718	0	0.00024	0	0	0	0.02868	0	0	0	0	0	0.01464	0.01255	0.0102	0	0.0065	0	0.01293	0	0.00052	0	0.04033	0.01158	0.01042	0.00481	0.01608	0.0019	0.00029	0.01021	0.03704	0.00985	0.03048	0.00416	0	0	0
k__Bacteria|p__Firmicutes|c__Clostridia|o__Eubacteriales|f__Oscillospiraceae|g__GGB5207|s__GGB5207_SGB43496|t__SGB43496	0.00728	0.00183	0.00059	0.01521	0.00806	0	0.00523	0.00303	0	0.01892	0.0083	0.00344	0	0	0	0.00193	0	0.0018	0.01771	0	0.00472	0	0.00142	0.00505	0.00617	0.00231	0.02199	0.00378	0.0826	0	0.01728	0	0	0.00359	0.00997	0.12614	0.12027	0.02837	0.01149	0.00355	0.00875	1.50851	0.02223	0.00717	0.00437	0.01972	0.0014	0.00618	0
k__Bacteria|p__Firmicutes|c__CFGB76112|o__OFGB76112|f__FGB76112|g__GGB79630|s__GGB79630_SGB13983|t__SGB13983	0.00636	0.00642	0.01961	0	0.00911	0.00076	0.06919	0.02273	0	0.00214	0.00133	0.01193	0	0	0	0.02638	0	0	0.00429	0	0	0	0	0	0	0	0	0	0.01237	0.03581	0.06852	0.23277	0.11939	0.01528	0	0	0.01666	0.02464	0.00347	0.00019	0.03205	0	0.00216	0.34956	0	0.00546	0	0.00056	0
k__Bacteria|p__Firmicutes|c__CFGB8152|o__OFGB8152|f__FGB8152|g__GGB5213|s__GGB5213_SGB94872|t__SGB94872	0.00632	0	0	0	0	0	0	0	0.00838	0	0	0.0061	0	0	0	0	0	0	0.01092	0.00055	0.00442	0.00135	0	0.00214	0.00612	0.00159	0.00277	0.0002	0	0	0	0	0	0	0	0	0	0	0	0	0	0.00448	0.00147	0	0.00048	0.0044	0	0.00302	0
k__Bacteria|p__Firmicutes|c__Clostridia|o__Eubacteriales|f__Oscillospiraceae|g__GGB45536|s__GGB45536_SGB63216|t__SGB63216	0.00628	0.00055	0.00349	0.02814	0	0	0.04901	0.0201	0	0.00374	0.00706	0.00019	0	0	0	0	0.00043	0.0043	0.02076	0	0.00359	0	0	0.00433	0.01222	0.0005	0.032	0.0046	0.01939	0	0.04605	0	0.00224	0.00937	0.02143	0	0.00502	0.00316	0.01191	0.01059	0	0.02837	0.00386	0.01072	0.0071	0.00038	0	0.00447	0
k__Bacteria|p__Actinobacteria|c__Actinomycetia|o__Corynebacteriales|f__Corynebacteriaceae|g__Corynebacterium|s__Corynebacterium_urealyticum|t__SGB17041	0.0057	0.11286	0.14981	0	0	0	0	0	0	1.80077	0.30184	0	0	0	0	0	0	0	0	0	0	0	0	0	0	0	0	0	0	0	0	0	0	0	0	0	0	0	0	0	0	0	0	0	0	0	0	0	0
k__Bacteria|p__Firmicutes|c__CFGB76790|o__OFGB76790|f__FGB76790|g__GGB30303|s__GGB30303_SGB43268|t__SGB43268	0.00546	0	0	0.00494	0	0	0.00776	0.00241	0	0.00357	0	0	0	0	0	0	0	0	0.00409	0	0	0	0	0	0	0	0.00795	0	0	0	0	0	0	0	0.00688	0	0	0	0	0	0	0	0	0	0.00669	0	0	0	0
k__Bacteria|p__Firmicutes|c__Clostridia|o__Eubacteriales|f__Lachnospiraceae|g__Lachnospiraceae_unclassified|s__Lachnospiraceae_bacterium_28_4|t__SGB7272	0.0053	0	0	0.00462	0	0	0	0	0.00866	0	0	0.00894	0.00234	0	0	0	0	0	0	0	0	0	0	0	0	0	0	0	0.01523	0	0.01185	0.01013	0.06581	0	0	0.00962	0.00366	0.00598	0	0.01331	0.0107	0.005	0.00172	0	0	0.00337	0.00403	0.00506	0
k__Bacteria|p__Firmicutes|c__CFGB6645|o__OFGB6645|f__FGB6645|g__GGB28989|s__GGB28989_SGB94891|t__SGB94891	0.00501	0.01397	0.02536	0.00766	0.1293	0.00533	0	0	0.00828	0	0.01396	0	0.0154	0.02186	0.02559	0.02112	0.00358	0.04279	0.04715	0	0.01596	0	0	0	0.00316	0	0.0725	0.03947	0	0	0	0	0	0	0	0	0	0	0	0	0	0	0	0.00505	0.01012	0.02407	0	0.03035	0
k__Bacteria|p__Firmicutes|c__CFGB9637|o__OFGB9637|f__FGB9637|g__GGB28932|s__GGB28932_SGB41633|t__SGB41633	0.00486	0	0	0	0	0	0	0	0.02994	0	0	0.00803	0	0	0	0	0	0	0	0	0	0	0	0	0.42067	0.01653	0	0	0.04317	0	0	0	0	0	0.06995	0	0.00721	0.00676	0.01439	0	0.07906	0.03951	0.02133	0.03392	0.01775	0	0	0	0
k__Bacteria|p__Firmicutes|c__Clostridia|o__Eubacteriales|f__Lachnospiraceae|g__GGB28773|s__GGB28773_SGB41426|t__SGB41426	0.00441	0	0	0	0	0	0	0	0	0	0	0.00688	0	0	0	0	0	0	0	0	0	0	0	0	0.00401	0	0	0	0	0	0	0.0023	0.01637	0.00408	0.03286	0	0.08418	0.14255	0	0.20578	0.00969	0	0.00254	0.05144	0	0.00558	0	0	0
k__Bacteria|p__Firmicutes|c__Clostridia|o__Eubacteriales|f__Eubacteriales_unclassified|g__Eubacteriales_unclassified|s__Clostridiales_bacterium|t__SGB59899	0.00437	0.02388	0.02972	0	0.03899	0	0.04578	0.02054	0.00785	0.01645	0.0454	0.02238	0	0	0	0	0	0	0.00614	0	0	0	0	0	0.11	0.07378	0.11922	0.04268	0.00627	0	0	0	0	0	0	0	0	0	0.03395	0	0	0	0	0	0.17764	0	0.25676	0	0
k__Bacteria|p__Actinobacteria|c__Coriobacteriia|o__Eggerthellales|f__Eggerthellaceae|g__Adlercreutzia|s__Adlercreutzia_caecimuris|t__SGB14802	0.00421	0.03004	0.02176	0.03387	0.02131	0.00067	0	0	0.02806	0	0	0	0.00117	0.00413	0.00302	0	0.01289	0.03572	0	0	0	0	0	0	0.02447	0.01328	0.01043	0	0	0	0.02484	0	0	0	0.03069	0	0.09136	0.40074	0.27957	0.17763	0	0	0	0	0	0	0.00322	0	0.00201
k__Bacteria|p__Firmicutes|c__Clostridia|o__Eubacteriales|f__Oscillospiraceae|g__Oscillibacter|s__Oscillibacter_sp_CU971|t__SGB43504	0.0042	0	0.01576	0.00774	0	0	0.00231	0.00423	0	0	0.00666	0	0	0	0	0	0	0	0.02377	0	0	0	0	0.00112	0	0	0.0051	0	0	0	0	0	0	0.00431	0.01271	0.0086	0	0	0	0	0	0.1338	0.0028	0.00287	0.00349	0	0.00131	0.00493	0
k__Bacteria|p__Firmicutes|c__Clostridia|o__Eubacteriales|f__Lachnospiraceae|g__GGB28769|s__GGB28769_SGB41421|t__SGB41421	0.00397	0	0.01798	0.05326	0	0	0.08001	0.12683	0	0.02198	0.0848	0.00294	0.34841	0.00696	0.25959	0.00833	0	0	0.14599	0.0037	0.02123	0.00237	0.08817	0.01438	0.0315	0.01394	0	0.00218	0.01645	0	0.00108	0	0.03637	0.03842	0.04285	0.16499	0	0	0.00295	0	0	0.03525	0.0038	0	0.06093	0	0.01	0.00684	0
k__Bacteria|p__Bacteria_unclassified|c__Bacteria_unclassified|o__Bacteria_unclassified|f__Bacteria_unclassified|g__GGB28963|s__GGB28963_SGB41672|t__SGB41672	0.00389	0	0.01373	0	0.04783	0	0	0	0	0	0	0	0	0	0	0	0	0	0	0	0	0	0	0	0	0	0.00419	0	0.02197	0.00217	0.0419	0	0.05197	0.01105	0.00061	0.00195	0.00401	0	0.04377	0.00617	0	0.00548	0.00188	0	0	0	0	0	0
k__Bacteria|p__Firmicutes|c__CFGB76320|o__OFGB76320|f__FGB76320|g__GGB42579|s__GGB42579_SGB59774|t__SGB59774	0.00378	0	0.00787	0.03379	0.04541	0	0.00692	0	0	0.00835	0.00766	0	0.00724	0.00749	0.00144	0.00351	0	0	0.02643	0.0055	0	0.01389	0	0.00491	0	0	0.02443	0.00221	0	0	0	0	0	0.00039	0.0069	0.00077	0	0.00166	0.00305	0.00267	0	0	0.00238	0	0	0.0019	0	0.0043	0
k__Bacteria|p__Firmicutes|c__Clostridia|o__Clostridia_unclassified|f__Clostridia_unclassified|g__Candidatus_Metaruminococcus|s__Candidatus_Metaruminococcus_caecorum|t__SGB63353	0.00369	0.02494	0.03495	0.00493	0.00241	0.02158	0.02656	0	0.0274	0.02258	0.00066	0.04199	0.01797	0.02865	0.02606	0.02673	0.02792	0.00161	0.02222	0.01455	0.02018	0.02995	0.0359	0.04833	0.01215	0.01959	0.00948	0.02732	0.00516	0.00103	0	0.01399	0.0022	0.00491	0.00221	0.00749	0.0041	0.00027	0.00434	0.00749	0.01323	0.0003	0.00294	0.00343	0.01295	0.01843	0.01857	0.02929	0.00713
k__Bacteria|p__Firmicutes|c__Clostridia|o__Eubacteriales|f__Clostridiaceae|g__Clostridium|s__Clostridium_sp_MD294|t__SGB5195	0.00361	0	0	0.01988	0	0	0	0	0.00084	0.00283	0	0.0009	0	0	0	0	0	0.00212	0	0	0.00223	0	0.00359	0	0	0	0.04137	0.00303	0.00588	0.00207	0.02934	0	0.09377	0.01663	0	0.01719	0.00083	0.00101	0.00657	0.00333	0.00203	0.00941	0.01346	0	0.00493	0.00098	0.00795	0	0.0015
k__Bacteria|p__Firmicutes|c__Clostridia|o__Eubacteriales|f__Lachnospiraceae|g__GGB28763|s__GGB28763_SGB41411|t__SGB41411	0.00348	0	0.02255	0.19907	0	0	0.01071	0	0	0	0	0	0	0.00345	0	0.01535	0.01617	0	0	0	0.09089	0	0.01112	0	0.14404	0.02297	0.02535	0.00024	0.03189	0	0	0.01356	0.02267	0.01238	0.02981	0.05797	0	0.01511	0.11929	0.00518	0	0.10384	0.02941	0	0	0	0	0	0
k__Bacteria|p__Firmicutes|c__Clostridia|o__Eubacteriales|f__Lachnospiraceae|g__Blautia|s__Blautia_SGB43555|t__SGB43555	0.00336	0	0	0.00899	0	0.00039	0.00483	0.00928	0	0	0	0.00106	0.01388	0	0.00131	0	0	0.00246	0	0	0	0	0	0	0	0.00145	0.04324	0.00563	0	0.00248	0	0	0.00223	0.0009	0.01432	0	0	0	0.00415	0	0.00409	0.00047	0.00644	0	0	0	0.00127	0	0
k__Bacteria|p__Firmicutes|c__CFGB28980|o__OFGB28980|f__FGB28980|g__GGB28778|s__GGB28778_SGB102278|t__SGB102278	0.00334	0	0	0	0	0	0.03311	0	0	0.07965	0	0.0395	0	0	0	0	0	0	0	0	0	0	0	0.08129	0.10544	0.01386	0	0	0.07048	0	0.02434	0	0.11927	0.02142	0.27909	0.33062	0.01893	0.03117	0	0.01166	0.01442	0.01281	0.182	0.00467	0.28189	0.04833	0.0032	0.0516	0
k__Bacteria|p__Firmicutes|c__Clostridia|o__Clostridia_unclassified|f__Clostridia_unclassified|g__GGB28934|s__GGB28934_SGB41635|t__SGB41635	0.00319	0	0.09078	0.11888	0.11026	0	0	0.00126	0.0086	0.00525	0.00524	0.01506	0.00148	0.01853	0	0.00611	0.00102	0.07691	0.01159	0	0.03614	0.00631	0.00686	0.00524	0.05366	0.01615	0.04972	0.00614	0.0285	0	0.05586	0.00383	0.00945	0	0.03697	0.02135	0.00376	0.01678	0.00613	0.01617	0.00103	0.03304	0.00471	0	0.01107	0.01495	0.00374	0.03391	0
k__Bacteria|p__Firmicutes|c__CFGB8152|o__OFGB8152|f__FGB8152|g__GGB28870|s__GGB28870_SGB41549|t__SGB41549	0.00301	0.00179	0.01062	0	0.13981	0	0.07673	0.05445	0	0.05844	0	0.0038	0	0	0	0	0.00133	0	0	0	0.00381	0	0	0	0	0.00073	0.11694	0.01046	0.12393	0	0	0	0	0	0	0.01235	0	0.00683	0	0.00806	0	0.04149	0.04236	0	0	0	0	0.00472	0
k__Bacteria|p__Firmicutes|c__Clostridia|o__Eubacteriales|f__Oscillospiraceae|g__GGB30310|s__GGB30310_SGB63284|t__SGB63284	0.00283	0	0	0	0	0	0	0	0	0	0	0	0	0	0	0	0	0	0	0	0	0	0	0	0	0	0	0	0	0	0	0	0	0	0	0	0	0	0	0	0	0	0	0	0	0	0	0	0
k__Bacteria|p__Bacteria_unclassified|c__CFGB76064|o__OFGB76064|f__FGB76064|g__GGB28895|s__GGB28895_SGB41576|t__SGB41576	0.00272	0	0	0.00448	0	0	0	0.00506	0.00126	0	0.00394	0	0.00019	0.00753	0	0	0	0	0	0	0.00132	0	0	0	0.00132	0	0.00748	0	0	0	0	0	0	0	0	0.03025	0	0	0	0	0	0	0	0	0.0003	0.00064	0	0.00542	0
k__Bacteria|p__Firmicutes|c__Clostridia|o__Eubacteriales|f__Oscillospiraceae|g__GGB30466|s__GGB30466_SGB63211|t__SGB63211	0.00253	0	0	0.00376	0	0	0.00149	0.00154	0	0	0.00266	0	0	0	0	0	0	0	0.00283	0	0	0	0	0	0	0.00062	0.00575	0	0	0	0.01158	0	0	0.00166	0.00379	0	0.00144	0	0	0	0	0.00133	0	0	0.00282	0	0	0	0
k__Bacteria|p__Bacteria_unclassified|c__CFGB76064|o__OFGB76064|f__FGB76064|g__GGB28897|s__GGB28897_SGB41579|t__SGB41579	0.00244	0.48064	0.0486	0	0.07283	0	0.61462	0.25101	0.04163	0	0.55673	0.07816	0	0.0707	0	0.06414	0.03185	0.11562	0.18518	0	0	0	0	0	0	0	0.40001	0.0601	0	0	0	0	0	0	0	0	0	0	0	0	0	0	0	0	0	0.03803	0	0.83755	0
k__Bacteria|p__Bacteria_unclassified|c__CFGB49426|o__OFGB49426|f__FGB49426|g__GGB28888|s__GGB28888_SGB41569|t__SGB41569	0.00232	0.00223	0.00874	0.03362	0.05657	0.0134	0.02157	0.01355	0	0	0	0.00249	0.00557	0.0015	0	0	0	0.00588	0	0	0	0	0.00352	0.00423	0	0.00116	0.05084	0.00601	0	0	0	0	0	0	0.00041	0	0	0	0	0	0	0.00703	0.00825	0	0.00216	0.00379	0	0.00456	0
k__Bacteria|p__Bacteria_unclassified|c__CFGB76064|o__OFGB76064|f__FGB76064|g__GGB20145|s__GGB20145_SGB41586|t__SGB41586	0.00222	0	0	0	0.00301	0	0	0	0	0	0	0.00017	0	0.00024	0.00039	0	0	0	0.00145	0	0.00087	0	0	0	0	0	0	0	0	0	0	0	0	0	0	0	0	0	0	0	0	0	0	0	0	0	0	0	0
k__Bacteria|p__Firmicutes|c__Clostridia|o__Eubacteriales|f__Oscillospiraceae|g__GGB75064|s__GGB75064_SGB102198|t__SGB102198	0.0022	0	0	0.00359	0.00365	0	0.0027	0.00139	0	0.00152	0.00127	0.00078	0	0.00084	0	0	0	0.00011	0.00273	0	0.00077	0.00049	0	0	0.00063	0.00026	0.00691	0	0.00102	0	0.00606	0	0.00143	0.00357	0.00542	0.00247	0.00072	0.00052	0.00186	0.00116	0.00176	0.00556	0.00305	0.00401	0.00256	0.00101	0	0.00066	0
k__Bacteria|p__Firmicutes|c__Clostridia|o__Eubacteriales|f__Lachnospiraceae|g__Acetatifactor|s__Acetatifactor_muris|t__SGB7273	0.00189	0	0.00098	0	0.00027	0	0	0	0	0	0	0	0	0	0	0	0	0	0	0	0	0	0	0	0	0	0	0	0	0	0	0	0	0	0	0	0	0	0	0	0	0	0	0	0	0	0	0	0
k__Bacteria|p__Firmicutes|c__CFGB11916|o__OFGB11916|f__FGB11916|g__GGB34540|s__GGB34540_SGB54300|t__SGB54300	0.00175	0	0.01262	0	0	0	0	0	0	0.00356	0.00183	0	0	0	0	0	0	0	0	0	0	0.01326	0	0.02033	0	0	0	0	0.00307	0	0	0	0	0	0	0	0.04134	0.03035	0.02719	0.0003	0.02365	0	0.00105	0.02943	0	0.03353	0.00146	0.01424	0.01393
k__Bacteria|p__Bacteria_unclassified|c__Bacteria_unclassified|o__Bacteria_unclassified|f__Bacteria_unclassified|g__Bacteria_unclassified|s__bacterium_D16_76|t__SGB43258	0.00147	0.00229	0	0.08452	0.00471	0	0	0	0.0269	0	0.0002	0.04196	0	0	0	0	0	0.00527	0.00068	0	0.00081	0	0	0	0.02198	0.0067	0.01072	0	0.02074	0.04818	0.01449	0	0.0082	0.00693	0.1415	0.33689	0.01911	0.02571	0	0.00445	0	0.01325	0.07448	0	0.00969	0.01175	0.00078	0.01216	0
k__Bacteria|p__Firmicutes|c__CFGB8152|o__OFGB8152|f__FGB8152|g__GGB79844|s__GGB79844_SGB41536|t__SGB41536	0.00137	0.00677	0.01999	0.05336	0.16803	0.02181	0.03211	0.02841	0.004	0.14016	0	0.00251	0.04492	0.02911	0.01016	0.02108	0	0	0.07463	0.0125	0.0294	0.0467	0.00438	0.0144	0.00717	0.0174	0.05885	0.00434	0.0024	0	0.0003	0	0	0	0	0.02503	0	0.00278	0	0.00384	0	0	0	0	0.02483	0.00499	0	0.00137	0
k__Bacteria|p__Bacteria_unclassified|c__Bacteria_unclassified|o__Bacteria_unclassified|f__Bacteria_unclassified|g__Bacteria_unclassified|s__Bacteria_unclassified_SGB41677|t__SGB41677	0.00134	0	0	0	0	0	0	0	0	0	0	0	0	0	0	0	0	0	0	0	0.00887	0	0	0	0.00172	0	0	0	0.0187	0	0	0	0	0	0	0	0	0	0	0	0	0.00274	0	0	0	0	0	0	0
k__Bacteria|p__Firmicutes|c__Clostridia|o__Eubacteriales|f__Lachnospiraceae|g__GGB28987|s__GGB28987_SGB41700|t__SGB41700	0.00107	0.16493	0.00325	0.00327	0.02085	0.00471	0	0	0	0.00827	0	0	0.00779	0.00937	0.00447	0	0	0.10852	0	0	0.00373	0	0	0.00736	0	0	0	0.00566	0	0	0	0	0.2995	0.00696	0.02145	0.05764	0	0	0	0	0	0.04615	0.08067	0	0	0	0	0.02938	0.01999
k__Bacteria|p__Firmicutes|c__Clostridia|o__Eubacteriales|f__Lachnospiraceae|g__GGB28860|s__GGB28860_SGB41529|t__SGB41529	0.00104	0.00221	0	0	0	0	0	0	0	0	0	0	0	0	0	0	0	0	0	0	0	0	0	0	0	0	0	0	0.00389	0	0	0	0	0.01413	0	0	0	0	0	0.00041	0	0.02182	0.00294	0	0	0.00023	0	0.00146	0
k__Bacteria|p__Firmicutes|c__CFGB10349|o__OFGB10349|f__FGB10349|g__GGB31853|s__GGB31853_SGB45233|t__SGB45233	0.00099	0.00122	0	0	0	0	0.02936	0	0	0.06255	0	0.00203	0	0	0	0.00057	0	0.00361	0	0	0	0	0	0	0	0	0	0	0	0	0.00828	0	0	0	0.00693	0.01094	0	0.00093	0	0	0	0.04241	0	0	0	0	0	0	0
k__Bacteria|p__Firmicutes|c__Clostridia|o__Eubacteriales|f__Lachnospiraceae|g__GGB28828|s__GGB28828_SGB41484|t__SGB41484	0.00095	0	0	0.01928	0	0	0	0	0	0	0	0	0	0	0	0.02787	0	0	0	0	0	0	0	0	0	0	0	0	0.02339	0	0	0	0	0	0	0	0	0.0241	0	0	0	1.73395	0.05159	0	0.00962	0	0	0	0
k__Bacteria|p__Firmicutes|c__Clostridia|o__Eubacteriales|f__Lachnospiraceae|g__Lachnospiraceae_unclassified|s__Lachnospiraceae_unclassified_SGB102236|t__SGB102236	0.00083	0.00535	0	0.02571	0	0	0	0	0	0.00039	0.01058	0	0.00014	0.00479	0	0	0	0.05705	0.00762	0	0.0006	0.00354	0	0.00255	0	0.01218	0.01668	0	0.071	0	0.0334	0	0.03908	0.03737	0.03241	0.03142	0.00207	0.00989	0.00257	0.02598	0	0.06109	0.01232	0.0097	0.09212	0.00306	0.01542	0.00317	0
k__Bacteria|p__Firmicutes|c__Clostridia|o__Eubacteriales|f__Oscillospiraceae|g__Oscillibacter|s__Oscillibacter_SGB43502|t__SGB43502	0.00038	0	0.00235	0.00042	0	0	0	0.00432	0	0.00158	0.00079	0	0	0	0	0	0	0	0.00421	0	0	0	0	0	0	0	0.00272	0	0	0	0	0	0.00098	0.00219	0.0069	0.00734	0	0	0.00027	0	0.00028	0.00128	0.00162	0.00064	0.0032	0	0	0	0
k__Bacteria|p__Candidatus_Melainabacteria	0	0.13696	0	0	0	0.24685	0	0.00105	0.05767	0	0.31482	0.14703	0.13568	0.18303	0	0.08852	0	0.07797	0.046	0.07919	0	0	0.01123	0	0.00433	0.05809	0.02966	0	0.0579	1.87436	0.07944	0.07828	2.77014	0.00586	0.08834	0	0.06426	0.16712	0.72285	0.67216	0.95711	0.0204	0.0823	0.65105	0.08407	0	0.02858	0	0.17594
k__Bacteria|p__Candidatus_Melainabacteria|c__Candidatus_Melainabacteria_unclassified	0	0.13696	0	0	0	0.16705	0	0	0.05767	0	0.10507	0	0	0.18303	0	0.06646	0	0.02594	0	0	0	0	0	0	0	0	0.02966	0	0.04124	0	0.07944	0.00926	0.80897	0	0.03096	0	0	0	0.23692	0.48467	0.46913	0.0204	0.00834	0.39901	0.08407	0	0.01487	0	0
k__Bacteria|p__Proteobacteria|c__Alphaproteobacteria	0	0.10632	0.02959	0	0.11985	0.45522	0.03367	0.10297	0	0.20352	0.15931	0	0.03817	0.02789	0.03229	0.23285	0.1269	0.08236	0.12513	0	0.00551	0	0.04439	0.14361	0	0	0	0	0.23897	1.22812	0.06512	0.25043	1.69386	0.004	0.79084	0.00572	0.25044	0.22494	0.02082	0.21519	1.40058	0.16755	0.03782	0.17049	0.0065	0	0	0.0294	0
k__Bacteria|p__Firmicutes|c__CFGB9633	0	0.03014	0	0	0	0	0	0	0	0	0	0	0	0	0	0	0	0	0	0	0	0	0	0.00473	0	0	0	0	0.01718	0	0	0	0.10635	0.04049	0.00069	0.09703	0	0	0	0	0	0.0187	0.00092	0	0	0.00019	0	0	0
k__Bacteria|p__Firmicutes|c__CFGB1227	0	0.01264	0.02426	0.01467	0	0.01398	0.00563	0.00837	0.02341	0	0.00174	0.01454	0.01087	0.01405	0	0.01356	0.00731	0.01877	0	0.02826	0.01506	0.00207	0.01951	0.00547	0.0179	0.02426	0.0128	0.02139	0.01348	0.0225	0.01583	0.06539	0	0.0328	0.00342	0.08167	0.01104	0.03461	0.02818	0.01853	0.06313	0.00722	0.01068	0.02366	0.00832	0.00049	0.06873	0.01312	0.00199
k__Bacteria|p__Firmicutes|c__Erysipelotrichia	0	0.00926	0	0	0	0	0	0	0	0.03318	0.11802	0.00422	0.03716	0	0.01851	0	0.01908	0.00555	0.0546	0.10056	0	0.05284	0	0.00641	1.52053	0.05401	0	0.00196	0	1.07633	0.22252	4.44371	0	1.35881	0	0	0.00504	0.00907	0.14738	0.79432	0.11642	0.00033	0.05328	0.14267	2.33394	2.93499	4.56947	0.76526	5.59491
k__Bacteria|p__Firmicutes|c__CFGB75984	0	0.00596	0.0048	0.00987	0	0.01547	0.00237	0.0035	0	0.0128	0.01257	0.026	0.00354	0	0	0	0	0.00373	0.00947	0.01452	0	0	0	0.01006	0	0	0	0	0	0	0.01589	0.00292	0	0	0.0041	0.01883	0	0	0.01213	0.02183	0	0	0.00715	0.00726	0	0	0.00035	0	0
k__Bacteria|p__Firmicutes|c__CFGB9644	0	0.00439	0.00526	0.01298	0.03044	0	0.00733	0	0.00891	0.03508	0.00114	0	0	0	0	0	0	0.00551	0.01991	0	0.01037	0	0.0083	0	0.00408	0.00801	0.06261	0	0	0	0	0	0.81707	0	0.02564	0.04246	0.29444	0.98717	0.15694	0	0.45862	0.02265	3.18536	0.0021	0.03096	0	0	0	0
k__Bacteria|p__Bacteria_unclassified|c__CFGB76763	0	0.00054	0	0.02133	0	0	0	0.00085	0	0.00746	0.01333	0	0	0.00404	0.00554	0	0	0	0	0	0	0	0.00769	0.00425	0	0	0.01084	0.00119	0	0	0	0	0	0	0	0	0	0	0	0	0	0	0	0	0	0.00403	0.00358	0	0.03503
k__Bacteria|p__Actinobacteria|c__Actinomycetia|o__Bifidobacteriales	0	1.09789	0.06519	0.96484	0	0.13649	0.15493	0.17706	0.34855	2.17947	7.83319	2.42051	6.03549	0.44983	1.27834	0.66223	2.68284	1.39524	6.29026	4.35641	1.68245	3.81721	2.43026	0.80156	14.057	4.46196	0.03467	0.68271	0.03943	0	0.62784	10.6991	0	3.11433	0	0.03977	1.91732	0.19634	0.10823	2.35911	0.81804	0.04218	0.02012	0.0621	9.91719	20.1841	19.1787	10.1948	10.3481
k__Bacteria|p__Candidatus_Melainabacteria|c__Candidatus_Melainabacteria_unclassified|o__Candidatus_Gastranaerophilales	0	0.13696	0	0	0	0.16705	0	0	0.05767	0	0.10507	0	0	0.18303	0	0.06646	0	0.02594	0	0	0	0	0	0	0	0	0.02966	0	0.04124	0	0.07944	0.00926	0.80897	0	0.03096	0	0	0	0.23692	0.48467	0.46913	0.0204	0.00834	0.39901	0.08407	0	0.01487	0	0
k__Bacteria|p__Proteobacteria|c__Alphaproteobacteria|o__Rhodobacterales	0	0.10632	0.02959	0	0.11985	0.45522	0.03367	0.10297	0	0.20352	0.15931	0	0.03817	0.02789	0.03229	0.23285	0.1269	0.08236	0.12513	0	0.00551	0	0.04439	0.14361	0	0	0	0	0.23897	1.22812	0.06512	0.25043	1.69386	0.004	0.79084	0.00572	0.25044	0.22494	0.02082	0.21519	1.40058	0.16755	0.03782	0.17049	0.0065	0	0	0.0294	0
k__Bacteria|p__Firmicutes|c__CFGB9633|o__OFGB9633	0	0.03014	0	0	0	0	0	0	0	0	0	0	0	0	0	0	0	0	0	0	0	0	0	0.00473	0	0	0	0	0.01718	0	0	0	0.10635	0.04049	0.00069	0.09703	0	0	0	0	0	0.0187	0.00092	0	0	0.00019	0	0	0
k__Bacteria|p__Actinobacteria|c__Coriobacteriia|o__Coriobacteriales	0	0.01828	0.01776	0.01253	0.00207	0.06469	0	0.00026	0.01577	0	0.03407	0.10775	0.0187	0.00327	0.05092	0.01136	0.49043	0	0.02357	0.01581	0.01652	0.02367	0.05037	0.02861	0.00604	0.00583	0.00654	0.02273	0.00418	0.0971	0.01296	0.07079	0.00908	0.03716	0.00241	0.02811	0.02674	0.02373	0	0.02768	0.03556	0	0.00939	0.01553	0.07033	0.03378	0.06144	0.02597	0.06491
k__Bacteria|p__Firmicutes|c__CFGB1227|o__OFGB1227	0	0.01264	0.02426	0.01467	0	0.01398	0.00563	0.00837	0.02341	0	0.00174	0.01454	0.01087	0.01405	0	0.01356	0.00731	0.01877	0	0.02826	0.01506	0.00207	0.01951	0.00547	0.0179	0.02426	0.0128	0.02139	0.01348	0.0225	0.01583	0.06539	0	0.0328	0.00342	0.08167	0.01104	0.03461	0.02818	0.01853	0.06313	0.00722	0.01068	0.02366	0.00832	0.00049	0.06873	0.01312	0.00199
k__Bacteria|p__Firmicutes|c__Erysipelotrichia|o__Erysipelotrichales	0	0.00926	0	0	0	0	0	0	0	0.03318	0.11802	0.00422	0.03716	0	0.01851	0	0.01908	0.00555	0.0546	0.10056	0	0.05284	0	0.00641	1.52053	0.05401	0	0.00196	0	1.07633	0.22252	4.44371	0	1.35881	0	0	0.00504	0.00907	0.14738	0.79432	0.11642	0.00033	0.05328	0.14267	2.33394	2.93499	4.56947	0.76526	5.59491
k__Bacteria|p__Firmicutes|c__CFGB75984|o__OFGB75984	0	0.00596	0.0048	0.00987	0	0.01547	0.00237	0.0035	0	0.0128	0.01257	0.026	0.00354	0	0	0	0	0.00373	0.00947	0.01452	0	0	0	0.01006	0	0	0	0	0	0	0.01589	0.00292	0	0	0.0041	0.01883	0	0	0.01213	0.02183	0	0	0.00715	0.00726	0	0	0.00035	0	0
k__Bacteria|p__Firmicutes|c__CFGB9644|o__OFGB9644	0	0.00439	0.00526	0.01298	0.03044	0	0.00733	0	0.00891	0.03508	0.00114	0	0	0	0	0	0	0.00551	0.01991	0	0.01037	0	0.0083	0	0.00408	0.00801	0.06261	0	0	0	0	0	0.81707	0	0.02564	0.04246	0.29444	0.98717	0.15694	0	0.45862	0.02265	3.18536	0.0021	0.03096	0	0	0	0
k__Bacteria|p__Bacteria_unclassified|c__CFGB76763|o__OFGB76763	0	0.00054	0	0.02133	0	0	0	0.00085	0	0.00746	0.01333	0	0	0.00404	0.00554	0	0	0	0	0	0	0	0.00769	0.00425	0	0	0.01084	0.00119	0	0	0	0	0	0	0	0	0	0	0	0	0	0	0	0	0	0.00403	0.00358	0	0.03503
k__Bacteria|p__Actinobacteria|c__Actinomycetia|o__Bifidobacteriales|f__Bifidobacteriaceae	0	1.09789	0.06519	0.96484	0	0.13649	0.15493	0.17706	0.34855	2.17947	7.83319	2.42051	6.03549	0.44983	1.27834	0.66223	2.68284	1.39524	6.29026	4.35641	1.68245	3.81721	2.43026	0.80156	14.057	4.46196	0.03467	0.68271	0.03943	0	0.62784	10.6991	0	3.11433	0	0.03977	1.91732	0.19634	0.10823	2.35911	0.81804	0.04218	0.02012	0.0621	9.91719	20.1841	19.1787	10.1948	10.3481
k__Bacteria|p__Candidatus_Melainabacteria|c__Candidatus_Melainabacteria_unclassified|o__Candidatus_Gastranaerophilales|f__Candidatus_Gastranaerophilales_unclassified	0	0.13696	0	0	0	0.16705	0	0	0.05767	0	0.10507	0	0	0.18303	0	0.06646	0	0.02594	0	0	0	0	0	0	0	0	0.02966	0	0.04124	0	0.07944	0.00926	0.80897	0	0.03096	0	0	0	0.23692	0.48467	0.46913	0.0204	0.00834	0.39901	0.08407	0	0.01487	0	0
k__Bacteria|p__Proteobacteria|c__Alphaproteobacteria|o__Rhodobacterales|f__Rhodobacteraceae	0	0.10632	0.02959	0	0.11985	0.45522	0.03367	0.10297	0	0.20352	0.15931	0	0.03817	0.02789	0.03229	0.23285	0.1269	0.08236	0.12513	0	0.00551	0	0.04439	0.14361	0	0	0	0	0.23897	1.22812	0.06512	0.25043	1.69386	0.004	0.79084	0.00572	0.25044	0.22494	0.02082	0.21519	1.40058	0.16755	0.03782	0.17049	0.0065	0	0	0.0294	0
k__Bacteria|p__Firmicutes|c__Bacilli|o__Lactobacillales|f__Aerococcaceae	0	0.05296	0.03869	0	0	0	0	0	0	0.41065	0.01361	0	0	0	0	0	0	0	0	0	0	0	0	0	0	0	0	0	0	0	0	0	0	0	0	0	0	0	0	0	0	0	0	0	0	0	0	0	0
k__Bacteria|p__Firmicutes|c__CFGB9633|o__OFGB9633|f__FGB9633	0	0.03014	0	0	0	0	0	0	0	0	0	0	0	0	0	0	0	0	0	0	0	0	0	0.00473	0	0	0	0	0.01718	0	0	0	0.10635	0.04049	0.00069	0.09703	0	0	0	0	0	0.0187	0.00092	0	0	0.00019	0	0	0
k__Bacteria|p__Actinobacteria|c__Coriobacteriia|o__Coriobacteriales|f__Coriobacteriaceae	0	0.01828	0.01776	0.01253	0.00207	0.06469	0	0.00026	0.01577	0	0.03407	0.03419	0.0187	0.00327	0.05092	0.01136	0.04932	0	0.02357	0.01581	0.01652	0.02367	0.05037	0.02861	0.00604	0.00583	0.00654	0.02273	0.00418	0.0971	0.01296	0.07079	0.00908	0.03716	0.00241	0.02811	0.02674	0.02373	0	0.02768	0.03556	0	0.00939	0.01553	0.07033	0.03378	0.06144	0.02597	0.06491
k__Bacteria|p__Firmicutes|c__CFGB1227|o__OFGB1227|f__FGB1227	0	0.01264	0.02426	0.01467	0	0.01398	0.00563	0.00837	0.02341	0	0.00174	0.01454	0.01087	0.01405	0	0.01356	0.00731	0.01877	0	0.02826	0.01506	0.00207	0.01951	0.00547	0.0179	0.02426	0.0128	0.02139	0.01348	0.0225	0.01583	0.06539	0	0.0328	0.00342	0.08167	0.01104	0.03461	0.02818	0.01853	0.06313	0.00722	0.01068	0.02366	0.00832	0.00049	0.06873	0.01312	0.00199
k__Bacteria|p__Firmicutes|c__Erysipelotrichia|o__Erysipelotrichales|f__Erysipelotrichaceae	0	0.00926	0	0	0	0	0	0	0	0.03318	0.11774	0	0.03334	0	0.01851	0	0	0.00555	0.0546	0.10056	0	0.05284	0	0.00641	0	0	0	0.00196	0	1.07633	0.00839	4.39294	0	1.34397	0	0	0	0	0	0	0	0	0	0.01097	2.33394	2.93499	4.5684	0.76526	5.59491
k__Bacteria|p__Proteobacteria|c__Gammaproteobacteria|o__Enterobacterales|f__Enterobacteriaceae	0	0.00678	0	0	0	0.01472	0	0	0.01936	0	0	0	0.00083	0.02453	0.0322	0	0.05472	0	0	0.18247	0	0	0.01531	0	0.03607	0.113	0	0.00037	0.17001	0.03446	0	0	0	0.06394	0.00855	0	0	0	0	0	0	0.00525	0.0007	0	0	0	0	0	0.12379
k__Bacteria|p__Firmicutes|c__CFGB75984|o__OFGB75984|f__FGB75984	0	0.00596	0.0048	0.00987	0	0.01547	0.00237	0.0035	0	0.0128	0.01257	0.026	0.00354	0	0	0	0	0.00373	0.00947	0.01452	0	0	0	0.01006	0	0	0	0	0	0	0.01589	0.00292	0	0	0.0041	0.01883	0	0	0.01213	0.02183	0	0	0.00715	0.00726	0	0	0.00035	0	0
k__Bacteria|p__Firmicutes|c__CFGB9644|o__OFGB9644|f__FGB9644	0	0.00439	0.00526	0.01298	0.03044	0	0.00733	0	0.00891	0.03508	0.00114	0	0	0	0	0	0	0.00551	0.01991	0	0.01037	0	0.0083	0	0.00408	0.00801	0.06261	0	0	0	0	0	0.81707	0	0.02564	0.04246	0.29444	0.98717	0.15694	0	0.45862	0.02265	3.18536	0.0021	0.03096	0	0	0	0
k__Bacteria|p__Firmicutes|c__Bacilli|o__Lactobacillales|f__Streptococcaceae	0	0.00163	0.00073	0.01771	0	0.04965	0	0	0	0	0	0	0.05018	0.00511	0.15221	0	0	0	0	0.00368	0	0	0.02506	0	0	0.02054	0.01219	0	0	0	0.0059	0	0.02931	0.00494	0	0.00815	0	0	0	0	0	0	0.00188	0	0	0	0.00197	0	0.1796
k__Bacteria|p__Bacteria_unclassified|c__CFGB76763|o__OFGB76763|f__FGB76763	0	0.00054	0	0.02133	0	0	0	0.00085	0	0.00746	0.01333	0	0	0.00404	0.00554	0	0	0	0	0	0	0	0.00769	0.00425	0	0	0.01084	0.00119	0	0	0	0	0	0	0	0	0	0	0	0	0	0	0	0	0	0.00403	0.00358	0	0.03503
k__Bacteria|p__Actinobacteria|c__Actinomycetia|o__Bifidobacteriales|f__Bifidobacteriaceae|g__Bifidobacterium	0	1.09789	0.06519	0.96484	0	0.13649	0.15493	0.17706	0.34855	2.17947	7.83319	2.42051	6.03549	0.44983	1.27834	0.66223	2.68284	1.39524	6.29026	4.35641	1.68245	3.81721	2.43026	0.80156	14.057	4.46196	0.03467	0.68271	0.03943	0	0.62784	10.6991	0	3.11433	0	0.03977	1.91732	0.19634	0.10823	2.35911	0.81804	0.04218	0.02012	0.0621	9.91719	20.1841	19.1787	10.1948	10.3481
k__Bacteria|p__Firmicutes|c__Bacilli|o__Bacillales|f__Staphylococcaceae|g__Jeotgalicoccus	0	0.59105	0.82668	0	0.42089	0	0.01146	0.04196	0.72311	0.32247	0.11341	0.00312	0	0.1508	0	0.65011	0	0.15487	0	0	0	0	0	0	0	0	0.26656	0.20083	0	0	0	0	0	0	0	0	0	0	0	0	0	0	0	0	0	0.04791	0	0.1732	0
k__Bacteria|p__Firmicutes|c__Bacilli|o__Bacillales|f__Staphylococcaceae|g__Mammaliicoccus	0	0.26466	0.72014	0	0.09541	0	0	0	0.23972	0.73476	0.10984	0.00667	0	0	0	0.08841	0	0	0	0	0	0	0	0	0	0	0.14289	0.10311	0	0	0	0	0	0	0	0	0	0	0	0	0	0	0	0	0	0.05275	0	0.07545	0
k__Bacteria|p__Actinobacteria|c__Actinomycetia|o__Streptomycetales|f__Streptomycetaceae|g__GGB31701	0	0.15557	0	0	0	0	0	0	0	0	0	0	0	0.06273	0	0	0	0	0	0	0	0	0	0	0.01226	0.12614	0.00104	0	0	0	0.02742	0.00222	0	0.00307	0	0.00245	0.03051	0.01311	0.00312	0.02938	0	0.01294	0	0	0	0	0.00744	0.00685	0
k__Bacteria|p__Candidatus_Melainabacteria|c__Candidatus_Melainabacteria_unclassified|o__Candidatus_Gastranaerophilales|f__Candidatus_Gastranaerophilales_unclassified|g__Candidatus_Gastranaerophilales_unclassified	0	0.13696	0	0	0	0.16705	0	0	0.05767	0	0.10507	0	0	0.18303	0	0.06646	0	0.02594	0	0	0	0	0	0	0	0	0.02966	0	0.04124	0	0.07944	0.00926	0.80897	0	0.03096	0	0	0	0.23692	0.48467	0.46913	0.0204	0.00834	0.39901	0.08407	0	0.01487	0	0
k__Bacteria|p__Firmicutes|c__CFGB76511|o__OFGB76511|f__FGB76511|g__GGB28387	0	0.12828	0	0	0	0	0	0	0	0	0	0	0	0	0	0	0	0	0	0	0	0	0	0	0.06526	0	0	0	0.23254	0	0	0.04821	0.20013	0.00181	0	0	0	0.44328	0	0	0.00049	0.11053	0.17313	0	0.50715	0.07143	0.02622	0.00735	0
k__Bacteria|p__Proteobacteria|c__Alphaproteobacteria|o__Rhodobacterales|f__Rhodobacteraceae|g__GGB16040	0	0.10632	0.02959	0	0.11985	0.45522	0.03367	0.10297	0	0.20352	0.15931	0	0.03817	0.02789	0.03229	0.23285	0.1269	0.08236	0.12513	0	0.00551	0	0.04439	0.14361	0	0	0	0	0.23897	1.22812	0.06512	0.25043	1.69386	0.004	0.79084	0.00572	0.25044	0.22494	0.02082	0.21519	1.40058	0.16755	0.03782	0.17049	0.0065	0	0	0.0294	0
k__Bacteria|p__Firmicutes|c__Bacilli|o__Lactobacillales|f__Aerococcaceae|g__Ruoffia	0	0.05296	0.03869	0	0	0	0	0	0	0.41065	0.01361	0	0	0	0	0	0	0	0	0	0	0	0	0	0	0	0	0	0	0	0	0	0	0	0	0	0	0	0	0	0	0	0	0	0	0	0	0	0
k__Bacteria|p__Firmicutes|c__CFGB9633|o__OFGB9633|f__FGB9633|g__GGB28884	0	0.03014	0	0	0	0	0	0	0	0	0	0	0	0	0	0	0	0	0	0	0	0	0	0	0	0	0	0	0	0	0	0	0	0	0	0	0	0	0	0	0	0	0.00092	0	0	0	0	0	0
k__Bacteria|p__Firmicutes|c__CFGB75988|o__OFGB75988|f__FGB75988|g__GGB79760	0	0.02077	0	0	0	0	0.1808	0.14761	0	0	0.15043	0	0	0	0	0	0.01017	0.07193	0	0	0	0	0	0	0.15885	0.07957	0	0	0.04162	0.05669	0.00714	0	0.16328	0.02505	0	0.29991	0.02414	0.02971	0.01665	0	0	0.22173	0	0	0.16789	0.05518	0.01982	0	0
k__Bacteria|p__Actinobacteria|c__Coriobacteriia|o__Coriobacteriales|f__Coriobacteriaceae|g__GGB51959	0	0.01828	0.01776	0.01253	0.00207	0.06469	0	0.00026	0.01577	0	0.03407	0.03419	0.0187	0.00327	0.05092	0.01136	0.04932	0	0.02357	0.01581	0.01652	0.02367	0.05037	0.02861	0.00604	0.00583	0.00654	0.02273	0.00418	0.02747	0.01296	0.07079	0.00908	0.03716	0.00241	0.02811	0.02674	0.02373	0	0.02768	0.03556	0	0.00939	0.01553	0.07033	0.03378	0.06144	0.02597	0.06491
k__Bacteria|p__Firmicutes|c__CFGB1227|o__OFGB1227|f__FGB1227|g__GGB75036	0	0.01264	0.02426	0.01467	0	0.01398	0.00563	0.00837	0.02341	0	0.00174	0.01454	0.01087	0.01405	0	0.01356	0.00731	0.01877	0	0.02826	0.01506	0.00207	0.01951	0.00547	0.0179	0.02426	0.0128	0.02139	0.01348	0.00463	0.01583	0.06539	0	0.0328	0.00342	0.08167	0.01104	0.03461	0.02818	0.01853	0.06313	0.00722	0.01068	0.02366	0.00832	0.00049	0.06873	0.01312	0.00199
k__Bacteria|p__Actinobacteria|c__CFGB75980|o__OFGB75980|f__FGB75980|g__GGB70521	0	0.01136	0.01221	0.14203	0.01005	0.02832	0.0558	0.11855	0.0728	0.05231	0.08258	0.06228	0.03967	0.04936	0.02605	0.02902	0.12703	0.01913	0.61724	0.46643	0.05752	0.00487	0.08947	0.02086	0.13315	0.0648	0.17166	0.19588	0	0	0.0025	0	0	0	0	0	0	0.01183	0	0	0	0	0	0	0.19217	0.07159	0.15217	0.05567	0.0006
k__Bacteria|p__Actinobacteria|c__Coriobacteriia|o__Eggerthellales|f__Eggerthellaceae|g__Enterorhabdus	0	0.0093	0.00768	0.03985	0	0.00839	0.00151	0.00576	0.01169	0.00316	0.02239	0.01188	0.00942	0.00465	0.01503	0.00485	0.01403	0.00694	0.01243	0.02466	0.01004	0.00447	0.02262	0.00939	0.00582	0.0189	0.01047	0.00982	0	0	0	0.00773	0	0.01281	0	0.00723	0.00853	0.00525	0	0.00897	0.00074	0	0.00188	0	0.02597	0.0213	0.01919	0.01233	0.01989
k__Bacteria|p__Firmicutes|c__Erysipelotrichia|o__Erysipelotrichales|f__Erysipelotrichaceae|g__Faecalibaculum	0	0.00926	0	0	0	0	0	0	0	0.03318	0.11774	0	0.03334	0	0.01851	0	0	0	0.0546	0.10056	0	0.05284	0	0.00641	0	0	0	0.00196	0	0	0	4.00436	0	1.34397	0	0	0	0	0	0	0	0	0	0	2.33394	2.93499	4.5684	0.76526	5.59491
k__Bacteria|p__Firmicutes|c__CFGB76077|o__OFGB76077|f__FGB76077|g__GGB28853	0	0.00849	0	0	0	0	0.11311	0	0.01904	0	0	0.01829	0	0.00581	0	0.00083	0	0	0	0	0	0	0.00564	0	0	0.04733	0.07046	0	0	0.29542	0.00126	0.09681	0.03097	0.01758	0.00071	0	0	0.00171	0	0.01078	0	0	0.0146	0.03096	0	0	0	0	0
k__Bacteria|p__Proteobacteria|c__Gammaproteobacteria|o__Enterobacterales|f__Enterobacteriaceae|g__Escherichia	0	0.00678	0	0	0	0.01472	0	0	0.01936	0	0	0	0.00083	0.02453	0.0322	0	0.05472	0	0	0.18247	0	0	0.01531	0	0.03607	0.113	0	0.00037	0.17001	0.03446	0	0	0	0.06394	0.00855	0	0	0	0	0	0	0.00525	0.0007	0	0	0	0	0	0.12379
k__Bacteria|p__Firmicutes|c__CFGB75984|o__OFGB75984|f__FGB75984|g__GGB45564	0	0.00596	0.0048	0.00987	0	0.01547	0.00237	0.0035	0	0.0128	0.01257	0.026	0.00354	0	0	0	0	0.00373	0.00947	0.01452	0	0	0	0.01006	0	0	0	0	0	0	0.01589	0.00292	0	0	0.0041	0.01883	0	0	0.01213	0.02183	0	0	0.00715	0.00726	0	0	0.00035	0	0
k__Bacteria|p__Bacteria_unclassified|c__CFGB9644|o__OFGB9644|f__FGB9644|g__GGB28946	0	0.00439	0.00526	0.01298	0.03044	0	0.00733	0	0.00891	0.03508	0.00114	0	0	0	0	0	0	0.00551	0.01991	0	0.01037	0	0.0083	0	0.00408	0.00801	0.06261	0	0	0	0	0	0	0	0.02564	0.03422	0	0	0	0	0	0	0	0.0021	0.03096	0	0	0	0
k__Bacteria|p__Firmicutes|c__CFGB10344|o__OFGB10344|f__FGB10344|g__GGB31823	0	0.00423	0.00373	0	0	0	0.01275	0	0	0	0	0	0	0	0	0	0	0	0	0.0013	0	0	0.04986	0.01389	0	0	0.00238	0.01806	0	0	0.01194	0	0	0	0	0	0	0	0	0.00767	0.00776	0	0	0.0036	0	0	0	0	0
k__Bacteria|p__Firmicutes|c__Clostridia|o__Eubacteriales|f__Clostridiaceae|g__GGB9062	0	0.00366	0	0	0	0.00496	0	0	0	0.03932	0.04085	0.00593	0.01506	0	0.00048	0.056	0.00385	0	0	0	0	0	0	0.00449	0	0	0	0	0	0	0	0.02787	0	0	0.01727	0	0	0	0	0	0	0	0	0	0	0.00397	0	0.00202	0.0007
k__Bacteria|p__Firmicutes|c__CFGB76084|o__OFGB76084|f__FGB76084|g__GGB28645	0	0.00213	0.0022	0	0	0.00088	0.00337	0	0	0	0	0	0	0	0	0.00083	0	0.00619	0	0	0	0.00118	0.00168	0.0073	0	0	0	0	0	0.01256	0	0	0	0	0.00458	0.0091	0	0	0	0	0.00441	0	0	0	0	0	0	0	0
k__Bacteria|p__Firmicutes|c__Clostridia|o__Clostridia_unclassified|f__Clostridia_unclassified|g__Candidatus_Metalachnospira	0	0.00183	0	0	0	0	0.00177	0.00928	0.00764	0.00733	0.02796	0.01934	0.00582	0.00439	0.00363	0	0.00604	0.01091	0	0	0.01256	0.01873	0.01629	0.01693	0	0.01094	0.00975	0	0	0	0	0.01318	0.02028	0.00421	0.00898	0.00726	0	0.00962	0	0.00427	0	0	0	0	0.00817	0.00232	0.00566	0.0035	0
k__Bacteria|p__Firmicutes|c__Bacilli|o__Lactobacillales|f__Streptococcaceae|g__Streptococcus	0	0.00163	0.00073	0.01771	0	0.04965	0	0	0	0	0	0	0.05018	0.00511	0.15221	0	0	0	0	0.00368	0	0	0.02506	0	0	0.02054	0.01219	0	0	0	0.0059	0	0.02931	0.00494	0	0.00815	0	0	0	0	0	0	0.00188	0	0	0	0.00197	0	0.1796
k__Bacteria|p__Firmicutes|c__Clostridia|o__Eubacteriales|f__Oscillospiraceae|g__Massiliimalia	0	0.00151	0.06274	0.00192	0.02676	0.03608	0.00086	0	0.07534	0.03599	0.13761	0.08066	0.00209	0	0.00526	0	0.02311	0.30078	0.1119	0.17088	0.00248	0.07886	0.13184	0.09071	0.05466	0.05947	0.12654	0.11722	0	0.00104	0.00155	0.00122	0	0.00066	0.00221	0.0029	0	0.00033	0.12278	0.00319	0	0	0.00089	0	0.15576	0.04142	0.12399	0.12114	0.07461
k__Bacteria|p__Bacteria_unclassified|c__CFGB76763|o__OFGB76763|f__FGB76763|g__GGB79973	0	0.00054	0	0.02133	0	0	0	0.00085	0	0.00746	0.01333	0	0	0.00404	0.00554	0	0	0	0	0	0	0	0.00769	0.00425	0	0	0.01084	0.00119	0	0	0	0	0	0	0	0	0	0	0	0	0	0	0	0	0	0.00403	0.00358	0	0.03503
k__Bacteria|p__Firmicutes|c__Clostridia|o__Clostridia_unclassified|f__Clostridia_unclassified|g__Candidatus_Alloscillospira	0	0.0003	0	0	0	0.00054	0	0	0	0	0	0	0	0	0	0	0	0	0	0	0	0	0.00075	0	0	0	0	0	0	0	0	0	0	0	0	0	0	0	0	0	0	0	0	0	0	0	0	0	0
k__Bacteria|p__Firmicutes|c__CFGB10344|o__OFGB10344|f__FGB10344|g__GGB31793	0	0.0003	0	0	0	0	0	0	0	0	0	0.00207	0	0	0	0	0	0	0	0.00147	0	0	0.00427	0	0	0	0	0	0	0	0	0	0	0.00114	0	0.00159	0	0	0.0004	0.00041	0.00062	0	0	0	0	0	0	0	0
k__Bacteria|p__Actinobacteria|c__Actinomycetia|o__Bifidobacteriales|f__Bifidobacteriaceae|g__Bifidobacterium|s__Bifidobacterium_pseudolongum	0	1.09789	0.06519	0.96484	0	0.13649	0.15493	0.17706	0.34855	2.17947	7.83319	2.42051	6.03549	0.44983	1.27834	0.66223	2.68284	1.39524	6.29026	4.35641	1.68245	3.81721	2.43026	0.80156	14.057	4.46196	0.03467	0.68271	0.03943	0	0.62784	10.6991	0	3.11433	0	0.03977	1.91732	0.19634	0.10823	2.35911	0.81804	0.04218	0.02012	0.0621	9.91719	20.1841	19.1787	10.1948	3.28042
k__Bacteria|p__Firmicutes|c__Bacilli|o__Bacillales|f__Staphylococcaceae|g__Jeotgalicoccus|s__Jeotgalicoccus_halotolerans	0	0.59105	0.82668	0	0.42089	0	0.01146	0.04196	0.72311	0.32247	0.11341	0.00312	0	0.1508	0	0.65011	0	0.15487	0	0	0	0	0	0	0	0	0.26656	0.20083	0	0	0	0	0	0	0	0	0	0	0	0	0	0	0	0	0	0.04791	0	0.1732	0
k__Bacteria|p__Firmicutes|c__Bacilli|o__Bacillales|f__Staphylococcaceae|g__Mammaliicoccus|s__Mammaliicoccus_lentus	0	0.26466	0.72014	0	0.09541	0	0	0	0.23972	0.73476	0.10984	0.00667	0	0	0	0.08841	0	0	0	0	0	0	0	0	0	0	0.14289	0.10311	0	0	0	0	0	0	0	0	0	0	0	0	0	0	0	0	0	0.05275	0	0.07545	0
k__Bacteria|p__Actinobacteria|c__Actinomycetia|o__Streptomycetales|f__Streptomycetaceae|g__GGB31701|s__GGB31701_SGB45057	0	0.15557	0	0	0	0	0	0	0	0	0	0	0	0.06273	0	0	0	0	0	0	0	0	0	0	0.01226	0.12614	0.00104	0	0	0	0.02742	0.00222	0	0.00307	0	0.00245	0.03051	0.01311	0.00312	0.02938	0	0.01294	0	0	0	0	0.00744	0.00685	0
k__Bacteria|p__Candidatus_Melainabacteria|c__Candidatus_Melainabacteria_unclassified|o__Candidatus_Gastranaerophilales|f__Candidatus_Gastranaerophilales_unclassified|g__Candidatus_Gastranaerophilales_unclassified|s__Candidatus_Gastranaerophilales_bacterium	0	0.13696	0	0	0	0.16705	0	0	0.05767	0	0.10507	0	0	0.18303	0	0.06646	0	0.02594	0	0	0	0	0	0	0	0	0.02966	0	0.04124	0	0.07944	0.00926	0.80897	0	0.03096	0	0	0	0.23692	0.48467	0.46913	0.0204	0.00834	0.39901	0.08407	0	0.01487	0	0
k__Bacteria|p__Firmicutes|c__CFGB76511|o__OFGB76511|f__FGB76511|g__GGB28387|s__GGB28387_SGB40967	0	0.12828	0	0	0	0	0	0	0	0	0	0	0	0	0	0	0	0	0	0	0	0	0	0	0.06526	0	0	0	0.23254	0	0	0.04821	0.20013	0.00181	0	0	0	0.44328	0	0	0.00049	0.11053	0.17313	0	0.50715	0.07143	0.02622	0.00735	0
k__Bacteria|p__Proteobacteria|c__Alphaproteobacteria|o__Rhodobacterales|f__Rhodobacteraceae|g__GGB16040|s__GGB16040_SGB9347	0	0.10632	0.02959	0	0.11985	0.45522	0.03367	0.10297	0	0.20352	0.15931	0	0.03817	0.02789	0.03229	0.23285	0.1269	0.08236	0.12513	0	0.00551	0	0.04439	0.14361	0	0	0	0	0.23897	1.22812	0.06512	0.25043	1.69386	0.004	0.79084	0.00572	0.25044	0.22494	0.02082	0.21519	1.40058	0.16755	0.03782	0.17049	0.0065	0	0	0.0294	0
k__Bacteria|p__Actinobacteria|c__Coriobacteriia|o__Eggerthellales|f__Eggerthellaceae|g__Adlercreutzia|s__Adlercreutzia_equolifaciens	0	0.05703	0.08566	0.41049	0.13592	0.20394	0.02713	0.04837	0.05451	0.03568	0.06206	0.1116	0.05896	0.06798	0.08086	0.06665	0.2009	0.02248	0.14666	0.26225	0.05342	0.08165	0.17982	0.09909	0.36881	0.16177	0.11886	0.10334	0.36049	0.11598	0.16059	0.32308	0.10065	0.42322	0.02092	0.61084	0.21718	0.38038	0.08303	0.12968	0.39376	0.15965	0.2462	0.18626	0.24738	0.11237	0.3249	0.05302	0.12742
k__Bacteria|p__Firmicutes|c__Bacilli|o__Lactobacillales|f__Aerococcaceae|g__Ruoffia|s__Ruoffia_tabacinasalis	0	0.05296	0.03869	0	0	0	0	0	0	0.41065	0.01361	0	0	0	0	0	0	0	0	0	0	0	0	0	0	0	0	0	0	0	0	0	0	0	0	0	0	0	0	0	0	0	0	0	0	0	0	0	0
k__Bacteria|p__Firmicutes|c__CFGB9633|o__OFGB9633|f__FGB9633|g__GGB28884|s__GGB28884_SGB41565	0	0.03014	0	0	0	0	0	0	0	0	0	0	0	0	0	0	0	0	0	0	0	0	0	0	0	0	0	0	0	0	0	0	0	0	0	0	0	0	0	0	0	0	0.00092	0	0	0	0	0	0
k__Bacteria|p__Firmicutes|c__Clostridia|o__Eubacteriales|f__Lachnospiraceae|g__Lachnospiraceae_unclassified|s__Lachnospiraceae_bacterium_MD329	0	0.02189	0	0	0	0	0	0	0.00139	0	0.00579	0	0	0.03444	0.02599	0.0259	0	0	0.01671	0	0.00687	0	0	0	0.02103	0	0.0312	0.00957	0	0	0	0	0	0.02255	0	0	0	0	0	0.00142	0	0	0	0	0	0	0.01123	0.00379	0
k__Bacteria|p__Firmicutes|c__CFGB75988|o__OFGB75988|f__FGB75988|g__GGB79760|s__GGB79760_SGB63182	0	0.02077	0	0	0	0	0.1808	0.14761	0	0	0.15043	0	0	0	0	0	0.01017	0.07193	0	0	0	0	0	0	0.15885	0.07957	0	0	0.04162	0.05669	0.00714	0	0.16328	0.02505	0	0.29991	0.02414	0.02971	0.01665	0	0	0.22173	0	0	0.16789	0.05518	0.01982	0	0
k__Bacteria|p__Actinobacteria|c__Coriobacteriia|o__Coriobacteriales|f__Coriobacteriaceae|g__GGB51959|s__GGB51959_SGB72479	0	0.01828	0.01776	0.01253	0.00207	0.06469	0	0.00026	0.01577	0	0.03407	0.03419	0.0187	0.00327	0.05092	0.01136	0.04932	0	0.02357	0.01581	0.01652	0.02367	0.05037	0.02861	0.00604	0.00583	0.00654	0.02273	0.00418	0.02747	0.01296	0.07079	0.00908	0.03716	0.00241	0.02811	0.02674	0.02373	0	0.02768	0.03556	0	0.00939	0.01553	0.07033	0.03378	0.06144	0.02597	0.06491
k__Bacteria|p__Bacteroidetes|c__Bacteroidia|o__Bacteroidales|f__Rikenellaceae|g__Alistipes|s__Alistipes_ihumii	0	0.01701	0.02271	0	0	0.00846	0.05073	0.04356	0.03052	0.02846	0.07823	0.02438	0.02487	0.00624	0.02048	0.02108	0.07218	0.01023	0.02613	0	0.02036	0.01806	0.01167	0.03619	0	0.00818	0.14085	0.051	0.01721	0.0331	0.36147	0.34266	0.3001	0.21424	0.17306	0.11923	0.26797	0.14771	0.17361	0.17395	0.20355	0.02275	0.05797	0.14517	0.03159	0.00537	0.10954	0.00242	0.00654
k__Bacteria|p__Firmicutes|c__CFGB1227|o__OFGB1227|f__FGB1227|g__GGB75036|s__GGB75036_SGB102224	0	0.01264	0.02426	0.01467	0	0.01398	0.00563	0.00837	0.02341	0	0.00174	0.01454	0.01087	0.01405	0	0.01356	0.00731	0.01877	0	0.02826	0.01506	0.00207	0.01951	0.00547	0.0179	0.02426	0.0128	0.02139	0.01348	0.00463	0.01583	0.06539	0	0.0328	0.00342	0.08167	0.01104	0.03461	0.02818	0.01853	0.06313	0.00722	0.01068	0.02366	0.00832	0.00049	0.06873	0.01312	0.00199
k__Bacteria|p__Actinobacteria|c__CFGB75980|o__OFGB75980|f__FGB75980|g__GGB70521|s__GGB70521_SGB94953	0	0.01136	0.01221	0.14203	0.01005	0.02832	0.0558	0.11855	0.0728	0.05231	0.08258	0.06228	0.03967	0.04936	0.02605	0.02902	0.12703	0.01913	0.61724	0.46643	0.05752	0.00487	0.08947	0.02086	0.13315	0.0648	0.17166	0.19588	0	0	0.0025	0	0	0	0	0	0	0.01183	0	0	0	0	0	0	0.19217	0.07159	0.15217	0.05567	0.0006
k__Bacteria|p__Actinobacteria|c__Coriobacteriia|o__Eggerthellales|f__Eggerthellaceae|g__Enterorhabdus|s__Enterorhabdus_sp_P55	0	0.0093	0.00768	0.03985	0	0.00839	0.00151	0.00576	0.01169	0.00316	0.02239	0.01188	0.00942	0.00465	0.01503	0.00485	0.01403	0.00694	0.01243	0.02466	0.01004	0.00447	0.02262	0.00939	0.00582	0.0189	0.01047	0.00982	0	0	0	0.00773	0	0.01281	0	0.00723	0.00853	0.00525	0	0.00897	0.00074	0	0.00188	0	0.02597	0.0213	0.01919	0.01233	0.01989
k__Bacteria|p__Firmicutes|c__Erysipelotrichia|o__Erysipelotrichales|f__Erysipelotrichaceae|g__Faecalibaculum|s__Faecalibaculum_rodentium	0	0.00926	0	0	0	0	0	0	0	0.03318	0.11774	0	0.03334	0	0.01851	0	0	0	0.0546	0.10056	0	0.05284	0	0.00641	0	0	0	0.00196	0	0	0	4.00436	0	1.34397	0	0	0	0	0	0	0	0	0	0	2.33394	2.93499	4.5684	0.76526	5.59491
k__Bacteria|p__Firmicutes|c__CFGB76077|o__OFGB76077|f__FGB76077|g__GGB28853|s__GGB28853_SGB41521	0	0.00849	0	0	0	0	0.11311	0	0.01904	0	0	0.01829	0	0.00581	0	0.00083	0	0	0	0	0	0	0.00564	0	0	0.03962	0.07046	0	0	0.29542	0	0.00968	0	0.01758	0.00071	0	0	0	0	0	0	0	0.0146	0.03096	0	0	0	0	0
k__Bacteria|p__Proteobacteria|c__Gammaproteobacteria|o__Enterobacterales|f__Enterobacteriaceae|g__Escherichia|s__Escherichia_coli	0	0.00678	0	0	0	0.01472	0	0	0.01936	0	0	0	0.00083	0.02453	0.0322	0	0.05472	0	0	0.18247	0	0	0.01531	0	0.03607	0.113	0	0.00037	0.17001	0.03446	0	0	0	0.06394	0.00855	0	0	0	0	0	0	0.00525	0.0007	0	0	0	0	0	0.12379
k__Bacteria|p__Firmicutes|c__CFGB75984|o__OFGB75984|f__FGB75984|g__GGB45564|s__GGB45564_SGB63259	0	0.00596	0.0048	0.00987	0	0.01547	0.00237	0.0035	0	0.0128	0.01257	0.026	0.00354	0	0	0	0	0.00373	0.00947	0.01452	0	0	0	0.01006	0	0	0	0	0	0	0.01589	0.00292	0	0	0.0041	0.01883	0	0	0.01213	0.02183	0	0	0.00715	0.00726	0	0	0.00035	0	0
k__Bacteria|p__Bacteria_unclassified|c__CFGB9644|o__OFGB9644|f__FGB9644|g__GGB28946|s__GGB28946_SGB41652	0	0.00439	0.00526	0.01298	0.03044	0	0.00733	0	0.00891	0.03508	0.00114	0	0	0	0	0	0	0.00551	0.01991	0	0.01037	0	0.0083	0	0.00408	0.00801	0.06261	0	0	0	0	0	0	0	0.02564	0.03422	0	0	0	0	0	0	0	0.0021	0.03096	0	0	0	0
k__Bacteria|p__Firmicutes|c__CFGB10344|o__OFGB10344|f__FGB10344|g__GGB31823|s__GGB31823_SGB45199	0	0.00423	0.00373	0	0	0	0.01275	0	0	0	0	0	0	0	0	0	0	0	0	0.0013	0	0	0.04986	0.01389	0	0	0.00238	0.01806	0	0	0.01194	0	0	0	0	0	0	0	0	0.00767	0.00776	0	0	0.0036	0	0	0	0	0
k__Bacteria|p__Firmicutes|c__Clostridia|o__Eubacteriales|f__Clostridiaceae|g__GGB9062|s__GGB9062_SGB13981	0	0.00366	0	0	0	0.00496	0	0	0	0.03932	0.04085	0.00593	0.01506	0	0.00048	0.056	0.00385	0	0	0	0	0	0	0.00449	0	0	0	0	0	0	0	0.02787	0	0	0.01727	0	0	0	0	0	0	0	0	0	0	0.00397	0	0.00202	0.0007
k__Bacteria|p__Firmicutes|c__CFGB76084|o__OFGB76084|f__FGB76084|g__GGB28645|s__GGB28645_SGB94922	0	0.00213	0.0022	0	0	0.00088	0.00337	0	0	0	0	0	0	0	0	0.00083	0	0.00619	0	0	0	0.00118	0.00168	0.0073	0	0	0	0	0	0.01256	0	0	0	0	0.00458	0.00823	0	0	0	0	0.00441	0	0	0	0	0	0	0	0
k__Bacteria|p__Firmicutes|c__Clostridia|o__Clostridia_unclassified|f__Clostridia_unclassified|g__Candidatus_Metalachnospira|s__Candidatus_Metalachnospira_SGB63370	0	0.00183	0	0	0	0	0.00177	0.00928	0.00764	0.00733	0.02796	0.01934	0.00582	0.00439	0.00363	0	0.00604	0.01091	0	0	0.01256	0.01873	0.01629	0.01693	0	0.01094	0.00975	0	0	0	0	0.01318	0.02028	0.00421	0.00898	0.00726	0	0.00962	0	0.00427	0	0	0	0	0.00817	0.00232	0.00566	0.0035	0
k__Bacteria|p__Firmicutes|c__Bacilli|o__Lactobacillales|f__Streptococcaceae|g__Streptococcus|s__Streptococcus_sp_121	0	0.00163	0.00073	0	0	0	0	0	0	0	0	0	0.00658	0.00511	0.02692	0	0	0	0	0.00368	0	0	0.0048	0	0	0.00325	0	0	0	0	0	0	0	0.00053	0	0.00137	0	0	0	0	0	0	0	0	0	0	0	0	0.04013
k__Bacteria|p__Firmicutes|c__Clostridia|o__Eubacteriales|f__Oscillospiraceae|g__Massiliimalia|s__Massiliimalia_massiliensis	0	0.00151	0.06274	0.00192	0.02676	0.03608	0.00086	0	0	0	0	0.00062	0.00209	0	0.00526	0	0	7e-05	0	0	0.00248	0.07886	0.00311	0.09071	0	0.00067	0	0.00101	0	0.00104	0.00155	0.00122	0	0.00066	0.00221	0.0029	0	0.00033	0	0.00319	0	0	0.00089	0	0.01343	0.00434	0.0082	0.06471	0
k__Bacteria|p__Firmicutes|c__Clostridia|o__Eubacteriales|f__Lachnospiraceae|g__Lachnospiraceae_unclassified|s__Lachnospiraceae_unclassified_SGB41402	0	0.00109	0	0.0223	0	0	0	0	0	0	0.01425	0	0	0.00229	0	0	0.00077	0.02884	0.00256	0	0	0	0	0.00243	0	0.0005	0.01152	0.00149	0.01464	0	0.02575	0	0.01677	0.02497	0.01913	0.00971	0	0.00106	0.00123	0.03	0	0.02233	0.00796	0.00691	0.0134	0.00037	0.001	0	0
k__Bacteria|p__Bacteroidetes|c__Bacteroidia|o__Bacteroidales|f__Prevotellaceae|g__Prevotella|s__Prevotella_SGB1604	0	0.00098	0	0	0	0.00121	0	0	0	0	0	0	0	0	0.00345	0.00101	0	0.00034	0	0	0.00042	0	0	0	0	0	0	0	0	0	0	0	0	0	0	0	0	0.00103	0	0	0	0	0	0	0	0	0	0	0
k__Bacteria|p__Bacteria_unclassified|c__CFGB76763|o__OFGB76763|f__FGB76763|g__GGB79973|s__GGB79973_SGB14342	0	0.00054	0	0.02133	0	0	0	0.00085	0	0.00746	0.01333	0	0	0.00404	0	0	0	0	0	0	0	0	0	0	0	0	0.01084	0.00119	0	0	0	0	0	0	0	0	0	0	0	0	0	0	0	0	0	0	0	0	0
k__Bacteria|p__Firmicutes|c__Clostridia|o__Clostridia_unclassified|f__Clostridia_unclassified|g__Candidatus_Alloscillospira|s__Candidatus_Alloscillospira_gallinarum	0	0.0003	0	0	0	0.00054	0	0	0	0	0	0	0	0	0	0	0	0	0	0	0	0	0.00075	0	0	0	0	0	0	0	0	0	0	0	0	0	0	0	0	0	0	0	0	0	0	0	0	0	0
k__Bacteria|p__Firmicutes|c__CFGB10344|o__OFGB10344|f__FGB10344|g__GGB31793|s__GGB31793_SGB45163	0	0.0003	0	0	0	0	0	0	0	0	0	0.00207	0	0	0	0	0	0	0	0.00147	0	0	0.00427	0	0	0	0	0	0	0	0	0	0	0.00114	0	0.00159	0	0	0.0004	0.00041	0.00062	0	0	0	0	0	0	0	0
k__Bacteria|p__Actinobacteria|c__Actinomycetia|o__Bifidobacteriales|f__Bifidobacteriaceae|g__Bifidobacterium|s__Bifidobacterium_pseudolongum|t__SGB17279	0	1.09789	0.06519	0.96484	0	0.13649	0.15493	0.17706	0.34855	2.17947	7.83319	2.42051	6.03549	0.44983	1.27834	0.66223	2.68284	1.39524	6.29026	4.35641	1.68245	3.81721	2.43026	0.80156	14.057	4.46196	0.03467	0.68271	0.03943	0	0.62784	10.6991	0	3.11433	0	0.03977	1.91732	0.19634	0.10823	2.35911	0.81804	0.04218	0.02012	0.0621	9.91719	20.1841	19.1787	10.1948	3.28042
k__Bacteria|p__Firmicutes|c__Bacilli|o__Bacillales|f__Staphylococcaceae|g__Jeotgalicoccus|s__Jeotgalicoccus_halotolerans|t__SGB24956	0	0.59105	0.82668	0	0.42089	0	0.01146	0.04196	0.72311	0.32247	0.11341	0.00312	0	0.1508	0	0.65011	0	0.15487	0	0	0	0	0	0	0	0	0.26656	0.20083	0	0	0	0	0	0	0	0	0	0	0	0	0	0	0	0	0	0.04791	0	0.1732	0
k__Bacteria|p__Firmicutes|c__Bacilli|o__Bacillales|f__Staphylococcaceae|g__Mammaliicoccus|s__Mammaliicoccus_lentus|t__SGB7817	0	0.26466	0.72014	0	0.09541	0	0	0	0.23972	0.73476	0.10984	0.00667	0	0	0	0.08841	0	0	0	0	0	0	0	0	0	0	0.14289	0.10311	0	0	0	0	0	0	0	0	0	0	0	0	0	0	0	0	0	0.05275	0	0.07545	0
k__Bacteria|p__Actinobacteria|c__Actinomycetia|o__Streptomycetales|f__Streptomycetaceae|g__GGB31701|s__GGB31701_SGB45057|t__SGB45057	0	0.15557	0	0	0	0	0	0	0	0	0	0	0	0.06273	0	0	0	0	0	0	0	0	0	0	0.01226	0.12614	0.00104	0	0	0	0.02742	0.00222	0	0.00307	0	0.00245	0.03051	0.01311	0.00312	0.02938	0	0.01294	0	0	0	0	0.00744	0.00685	0
k__Bacteria|p__Candidatus_Melainabacteria|c__Candidatus_Melainabacteria_unclassified|o__Candidatus_Gastranaerophilales|f__Candidatus_Gastranaerophilales_unclassified|g__Candidatus_Gastranaerophilales_unclassified|s__Candidatus_Gastranaerophilales_bacterium|t__SGB8601	0	0.13696	0	0	0	0.16705	0	0	0.05767	0	0.10507	0	0	0.18303	0	0.06646	0	0.02594	0	0	0	0	0	0	0	0	0.02966	0	0.04124	0	0.07944	0.00926	0.80897	0	0.03096	0	0	0	0.23692	0.48467	0.46913	0.0204	0.00834	0.39901	0.08407	0	0.01487	0	0
k__Bacteria|p__Firmicutes|c__CFGB76511|o__OFGB76511|f__FGB76511|g__GGB28387|s__GGB28387_SGB40967|t__SGB40967	0	0.12828	0	0	0	0	0	0	0	0	0	0	0	0	0	0	0	0	0	0	0	0	0	0	0.06526	0	0	0	0.23254	0	0	0.04821	0.20013	0.00181	0	0	0	0.44328	0	0	0.00049	0.11053	0.17313	0	0.50715	0.07143	0.02622	0.00735	0
k__Bacteria|p__Proteobacteria|c__Alphaproteobacteria|o__Rhodobacterales|f__Rhodobacteraceae|g__GGB16040|s__GGB16040_SGB9347|t__SGB9347	0	0.10632	0.02959	0	0.11985	0.45522	0.03367	0.10297	0	0.20352	0.15931	0	0.03817	0.02789	0.03229	0.23285	0.1269	0.08236	0.12513	0	0.00551	0	0.04439	0.14361	0	0	0	0	0.23897	1.22812	0.06512	0.25043	1.69386	0.004	0.79084	0.00572	0.25044	0.22494	0.02082	0.21519	1.40058	0.16755	0.03782	0.17049	0.0065	0	0	0.0294	0
k__Bacteria|p__Firmicutes|c__Bacilli|o__Lactobacillales|f__Aerococcaceae|g__Ruoffia|s__Ruoffia_tabacinasalis|t__SGB25051	0	0.05296	0.03869	0	0	0	0	0	0	0.41065	0.01361	0	0	0	0	0	0	0	0	0	0	0	0	0	0	0	0	0	0	0	0	0	0	0	0	0	0	0	0	0	0	0	0	0	0	0	0	0	0
k__Bacteria|p__Actinobacteria|c__Coriobacteriia|o__Eggerthellales|f__Eggerthellaceae|g__Adlercreutzia|s__Adlercreutzia_equolifaciens|t__SGB14798	0	0.04538	0.08566	0.38471	0.13592	0.1754	0.02713	0.03819	0.03672	0.03568	0.05464	0.08898	0.05896	0.05882	0.08086	0.04869	0.2009	0.01639	0.14666	0.21352	0.05342	0.08165	0.17474	0.07359	0.35967	0.15663	0.11886	0.08727	0.25193	0.09861	0.13672	0.30033	0.10065	0.38813	0.02092	0.49929	0.20339	0.3681	0.05208	0.09803	0.33789	0.15965	0.21597	0.18626	0.19723	0.11237	0.24745	0.03759	0.09975
k__Bacteria|p__Firmicutes|c__CFGB9633|o__OFGB9633|f__FGB9633|g__GGB28884|s__GGB28884_SGB41565|t__SGB41565	0	0.03014	0	0	0	0	0	0	0	0	0	0	0	0	0	0	0	0	0	0	0	0	0	0	0	0	0	0	0	0	0	0	0	0	0	0	0	0	0	0	0	0	0.00092	0	0	0	0	0	0
k__Bacteria|p__Firmicutes|c__Clostridia|o__Eubacteriales|f__Lachnospiraceae|g__Lachnospiraceae_unclassified|s__Lachnospiraceae_bacterium_MD329|t__SGB42354	0	0.02189	0	0	0	0	0	0	0.00139	0	0.00579	0	0	0.03444	0.02599	0.0259	0	0	0.01671	0	0.00687	0	0	0	0.02103	0	0.0312	0.00957	0	0	0	0	0	0.02255	0	0	0	0	0	0.00142	0	0	0	0	0	0	0.01123	0.00379	0
k__Bacteria|p__Firmicutes|c__CFGB75988|o__OFGB75988|f__FGB75988|g__GGB79760|s__GGB79760_SGB63182|t__SGB63182	0	0.02077	0	0	0	0	0.1808	0.14761	0	0	0.15043	0	0	0	0	0	0.01017	0.07193	0	0	0	0	0	0	0.15885	0.07957	0	0	0.04162	0.05669	0.00714	0	0.16328	0.02505	0	0.29991	0.02414	0.02971	0.01665	0	0	0.22173	0	0	0.16789	0.05518	0.01982	0	0
k__Bacteria|p__Actinobacteria|c__Coriobacteriia|o__Coriobacteriales|f__Coriobacteriaceae|g__GGB51959|s__GGB51959_SGB72479|t__SGB72479	0	0.01828	0.01776	0.01253	0.00207	0.06469	0	0.00026	0.01577	0	0.03407	0.03419	0.0187	0.00327	0.05092	0.01136	0.04932	0	0.02357	0.01581	0.01652	0.02367	0.05037	0.02861	0.00604	0.00583	0.00654	0.02273	0.00418	0.02747	0.01296	0.07079	0.00908	0.03716	0.00241	0.02811	0.02674	0.02373	0	0.02768	0.03556	0	0.00939	0.01553	0.07033	0.03378	0.06144	0.02597	0.06491
k__Bacteria|p__Bacteroidetes|c__Bacteroidia|o__Bacteroidales|f__Rikenellaceae|g__Alistipes|s__Alistipes_ihumii|t__SGB2328	0	0.01701	0.02271	0	0	0.00846	0.05073	0.04356	0.03052	0.02846	0.07823	0.02438	0.02487	0.00624	0.02048	0.02108	0.07218	0.01023	0.02613	0	0.02036	0.01806	0.01167	0.03619	0	0.00818	0.14085	0.051	0.01721	0.0331	0.36147	0.34266	0.3001	0.21424	0.17306	0.11923	0.26797	0.14771	0.17361	0.17395	0.20355	0.02275	0.05797	0.14517	0.03159	0.00537	0.10954	0.00242	0.00654
k__Bacteria|p__Firmicutes|c__CFGB1227|o__OFGB1227|f__FGB1227|g__GGB75036|s__GGB75036_SGB102224|t__SGB102224	0	0.01264	0.02426	0.01467	0	0.01398	0.00563	0.00837	0.02341	0	0.00174	0.01454	0.01087	0.01405	0	0.01356	0.00731	0.01877	0	0.02826	0.01506	0.00207	0.01951	0.00547	0.0179	0.02426	0.0128	0.02139	0.01348	0.00463	0.01583	0.06539	0	0.0328	0.00342	0.08167	0.01104	0.03461	0.02818	0.01853	0.06313	0.00722	0.01068	0.02366	0.00832	0.00049	0.06873	0.01312	0.00199
k__Bacteria|p__Actinobacteria|c__Coriobacteriia|o__Eggerthellales|f__Eggerthellaceae|g__Adlercreutzia|s__Adlercreutzia_equolifaciens|t__SGB14797	0	0.01166	0	0.02578	0	0.02854	0	0.01019	0.01779	0	0.00742	0.02262	0	0.00916	0	0.01796	0	0.00609	0	0.04873	0	0	0.00508	0.0255	0.00915	0.00514	0	0.01607	0.10857	0.01737	0.02387	0.02275	0	0.03509	0	0.11155	0.01379	0.01227	0.03095	0.03165	0.05587	0	0.03023	0	0.05015	0	0.07744	0.01544	0.02767
k__Bacteria|p__Actinobacteria|c__CFGB75980|o__OFGB75980|f__FGB75980|g__GGB70521|s__GGB70521_SGB94953|t__SGB94953	0	0.01136	0.01221	0.14203	0.01005	0.02832	0.0558	0.11855	0.0728	0.05231	0.08258	0.06228	0.03967	0.04936	0.02605	0.02902	0.12703	0.01913	0.61724	0.46643	0.05752	0.00487	0.08947	0.02086	0.13315	0.0648	0.17166	0.19588	0	0	0.0025	0	0	0	0	0	0	0.01183	0	0	0	0	0	0	0.19217	0.07159	0.15217	0.05567	0.0006
k__Bacteria|p__Actinobacteria|c__Coriobacteriia|o__Eggerthellales|f__Eggerthellaceae|g__Enterorhabdus|s__Enterorhabdus_sp_P55|t__SGB42958	0	0.0093	0.00768	0.03985	0	0.00839	0.00151	0.00576	0.01169	0.00316	0.02239	0.01188	0.00942	0.00465	0.01503	0.00485	0.01403	0.00694	0.01243	0.02466	0.01004	0.00447	0.02262	0.00939	0.00582	0.0189	0.01047	0.00982	0	0	0	0.00773	0	0.01281	0	0.00723	0.00853	0.00525	0	0.00897	0.00074	0	0.00188	0	0.02597	0.0213	0.01919	0.01233	0.01989
k__Bacteria|p__Firmicutes|c__Erysipelotrichia|o__Erysipelotrichales|f__Erysipelotrichaceae|g__Faecalibaculum|s__Faecalibaculum_rodentium|t__SGB4047	0	0.00926	0	0	0	0	0	0	0	0.03318	0.11774	0	0.03334	0	0.01851	0	0	0	0.0546	0.10056	0	0.05284	0	0.00641	0	0	0	0.00196	0	0	0	4.00436	0	1.34397	0	0	0	0	0	0	0	0	0	0	2.33394	2.93499	4.5684	0.76526	5.59491
k__Bacteria|p__Firmicutes|c__CFGB76077|o__OFGB76077|f__FGB76077|g__GGB28853|s__GGB28853_SGB41521|t__SGB41521	0	0.00849	0	0	0	0	0.11311	0	0.01904	0	0	0.01829	0	0.00581	0	0.00083	0	0	0	0	0	0	0.00564	0	0	0.03962	0.07046	0	0	0.29542	0	0.00968	0	0.01758	0.00071	0	0	0	0	0	0	0	0.0146	0.03096	0	0	0	0	0
k__Bacteria|p__Proteobacteria|c__Gammaproteobacteria|o__Enterobacterales|f__Enterobacteriaceae|g__Escherichia|s__Escherichia_coli|t__SGB10068	0	0.00678	0	0	0	0.01472	0	0	0.01936	0	0	0	0.00083	0.02453	0.0322	0	0.05472	0	0	0.18247	0	0	0.01531	0	0.03607	0.113	0	0.00037	0.17001	0.03446	0	0	0	0.06394	0.00855	0	0	0	0	0	0	0.00525	0.0007	0	0	0	0	0	0.12379
k__Bacteria|p__Firmicutes|c__CFGB75984|o__OFGB75984|f__FGB75984|g__GGB45564|s__GGB45564_SGB63259|t__SGB63259	0	0.00596	0.0048	0.00987	0	0.01547	0.00237	0.0035	0	0.0128	0.01257	0.026	0.00354	0	0	0	0	0.00373	0.00947	0.01452	0	0	0	0.01006	0	0	0	0	0	0	0.01589	0.00292	0	0	0.0041	0.01883	0	0	0.01213	0.02183	0	0	0.00715	0.00726	0	0	0.00035	0	0
k__Bacteria|p__Bacteria_unclassified|c__CFGB9644|o__OFGB9644|f__FGB9644|g__GGB28946|s__GGB28946_SGB41652|t__SGB41652	0	0.00439	0.00526	0.01298	0.03044	0	0.00733	0	0.00891	0.03508	0.00114	0	0	0	0	0	0	0.00551	0.01991	0	0.01037	0	0.0083	0	0.00408	0.00801	0.06261	0	0	0	0	0	0	0	0.02564	0.03422	0	0	0	0	0	0	0	0.0021	0.03096	0	0	0	0
k__Bacteria|p__Firmicutes|c__CFGB10344|o__OFGB10344|f__FGB10344|g__GGB31823|s__GGB31823_SGB45199|t__SGB45199	0	0.00423	0.00373	0	0	0	0.01275	0	0	0	0	0	0	0	0	0	0	0	0	0.0013	0	0	0.04986	0.01389	0	0	0.00238	0.01806	0	0	0.01194	0	0	0	0	0	0	0	0	0.00767	0.00776	0	0	0.0036	0	0	0	0	0
k__Bacteria|p__Firmicutes|c__Clostridia|o__Eubacteriales|f__Clostridiaceae|g__GGB9062|s__GGB9062_SGB13981|t__SGB13981	0	0.00366	0	0	0	0.00496	0	0	0	0.03932	0.04085	0.00593	0.01506	0	0.00048	0.056	0.00385	0	0	0	0	0	0	0.00449	0	0	0	0	0	0	0	0.02787	0	0	0.01727	0	0	0	0	0	0	0	0	0	0	0.00397	0	0.00202	0.0007
k__Bacteria|p__Firmicutes|c__Clostridia|o__Eubacteriales|f__Lachnospiraceae|g__Lachnospiraceae_unclassified|s__Lachnospiraceae_bacterium|t__SGB7268	0	0.00262	0	0	0	0	0	0	0.25304	0	0	0	0	0	0	0	0	0.05418	0	0	0	0	0	0	0	0.01708	0	0	0	0	0	0	0	0	0	0	0	0	0	0	0	0	0	0	0	0	0	0	0
k__Bacteria|p__Firmicutes|c__CFGB76084|o__OFGB76084|f__FGB76084|g__GGB28645|s__GGB28645_SGB94922|t__SGB94922	0	0.00213	0.0022	0	0	0.00088	0.00337	0	0	0	0	0	0	0	0	0.00083	0	0.00619	0	0	0	0.00118	0.00168	0.0073	0	0	0	0	0	0.01256	0	0	0	0	0.00458	0.00823	0	0	0	0	0.00441	0	0	0	0	0	0	0	0
k__Bacteria|p__Firmicutes|c__Clostridia|o__Clostridia_unclassified|f__Clostridia_unclassified|g__Candidatus_Metalachnospira|s__Candidatus_Metalachnospira_SGB63370|t__SGB63370	0	0.00183	0	0	0	0	0.00177	0.00928	0.00764	0.00733	0.02796	0.01934	0.00582	0.00439	0.00363	0	0.00604	0.01091	0	0	0.01256	0.01873	0.01629	0.01693	0	0.01094	0.00975	0	0	0	0	0.01318	0.02028	0.00421	0.00898	0.00726	0	0.00962	0	0.00427	0	0	0	0	0.00817	0.00232	0.00566	0.0035	0
k__Bacteria|p__Firmicutes|c__Bacilli|o__Lactobacillales|f__Streptococcaceae|g__Streptococcus|s__Streptococcus_sp_121|t__SGB94528	0	0.00163	0.00073	0	0	0	0	0	0	0	0	0	0.00658	0.00511	0.02692	0	0	0	0	0.00368	0	0	0.0048	0	0	0.00325	0	0	0	0	0	0	0	0.00053	0	0.00137	0	0	0	0	0	0	0	0	0	0	0	0	0.04013
k__Bacteria|p__Firmicutes|c__Clostridia|o__Eubacteriales|f__Oscillospiraceae|g__Massiliimalia|s__Massiliimalia_massiliensis|t__SGB29347	0	0.00151	0.06274	0.00192	0.02676	0.03608	0.00086	0	0	0	0	0.00062	0.00209	0	0.00526	0	0	7e-05	0	0	0.00248	0.07886	0.00311	0.09071	0	0.00067	0	0.00101	0	0.00104	0.00155	0.00122	0	0.00066	0.00221	0.0029	0	0.00033	0	0.00319	0	0	0.00089	0	0.01343	0.00434	0.0082	0.06471	0
k__Bacteria|p__Firmicutes|c__Clostridia|o__Eubacteriales|f__Lachnospiraceae|g__Lachnospiraceae_unclassified|s__Lachnospiraceae_unclassified_SGB41402|t__SGB41402	0	0.00109	0	0.0223	0	0	0	0	0	0	0.01425	0	0	0.00229	0	0	0.00077	0.02884	0.00256	0	0	0	0	0.00243	0	0.0005	0.01152	0.00149	0.01464	0	0.02575	0	0.01677	0.02497	0.01913	0.00971	0	0.00106	0.00123	0.03	0	0.02233	0.00796	0.00691	0.0134	0.00037	0.001	0	0
k__Bacteria|p__Bacteroidetes|c__Bacteroidia|o__Bacteroidales|f__Prevotellaceae|g__Prevotella|s__Prevotella_SGB1604|t__SGB1604	0	0.00098	0	0	0	0.00121	0	0	0	0	0	0	0	0	0.00345	0.00101	0	0.00034	0	0	0.00042	0	0	0	0	0	0	0	0	0	0	0	0	0	0	0	0	0.00103	0	0	0	0	0	0	0	0	0	0	0
k__Bacteria|p__Bacteria_unclassified|c__CFGB76763|o__OFGB76763|f__FGB76763|g__GGB79973|s__GGB79973_SGB14342|t__SGB14342	0	0.00054	0	0.02133	0	0	0	0.00085	0	0.00746	0.01333	0	0	0.00404	0	0	0	0	0	0	0	0	0	0	0	0	0.01084	0.00119	0	0	0	0	0	0	0	0	0	0	0	0	0	0	0	0	0	0	0	0	0
k__Bacteria|p__Firmicutes|c__CFGB10344|o__OFGB10344|f__FGB10344|g__GGB31793|s__GGB31793_SGB45163|t__SGB45163	0	0.0003	0	0	0	0	0	0	0	0	0	0.00207	0	0	0	0	0	0	0	0.00147	0	0	0.00427	0	0	0	0	0	0	0	0	0	0	0.00114	0	0.00159	0	0	0.0004	0.00041	0.00062	0	0	0	0	0	0	0	0
k__Bacteria|p__Firmicutes|c__Clostridia|o__Clostridia_unclassified|f__Clostridia_unclassified|g__Candidatus_Alloscillospira|s__Candidatus_Alloscillospira_gallinarum|t__SGB59576	0	0.0003	0	0	0	0.00054	0	0	0	0	0	0	0	0	0	0	0	0	0	0	0	0	0.00075	0	0	0	0	0	0	0	0	0	0	0	0	0	0	0	0	0	0	0	0	0	0	0	0	0	0
k__Archaea	0	0	0.03474	0	0.00431	0.10023	0	0	0	0.0485	0.06668	0	0	0	0	0	0	0	0	0	0	0	0	0	0	0	0	0	0	1.21264	0.64933	1.46129	1.05343	0	0	0	0	0	0	0	0	0	0	0	0	0	0	0	0
k__Archaea|p__Thaumarchaeota	0	0	0.03474	0	0.00431	0.10023	0	0	0	0.0485	0.06668	0	0	0	0	0	0	0	0	0	0	0	0	0	0	0	0	0	0	1.21264	0.64933	1.46129	1.05343	0	0	0	0	0	0	0	0	0	0	0	0	0	0	0	0
k__Bacteria|p__Firmicutes|c__CFGB76586	0	0	3.50739	0	2.05483	0	1.54783	1.67572	0	2.34806	2.02435	0	0	0	0	0	0.02578	0.92504	0.02837	0.31009	2.36968	0.01057	1.49396	0	0	0	0	0	0	0	0	0	0	0	0	0.53978	0	0	0	0.13569	0	0	0	0	0	0	0	0	0
k__Bacteria|p__Firmicutes|c__CFGB1320	0	0	0.14968	0	0.05195	0	0	0	0	0	0	0	0	0	0	0	0	0	0	0	0	0	0	0	0	0	0	0	0	0	0	0	0	0	0	0	0	0	0	0	0	0	0	0	0	0	0	0	0
k__Archaea|p__Thaumarchaeota|c__Thaumarchaeota_unclassified	0	0	0.03474	0	0.00431	0.10023	0	0	0	0.0485	0.06668	0	0	0	0	0	0	0	0	0	0	0	0	0	0	0	0	0	0	1.21264	0.64933	1.46129	1.05343	0	0	0	0	0	0	0	0	0	0	0	0	0	0	0	0
k__Bacteria|p__Firmicutes|c__CFGB3297	0	0	0.02058	0	0.00077	0	0.0138	0.00541	0.00577	0.00847	0.00141	0.00086	0	0	0	0.00825	0	0	0.02304	0.01584	0	0.02481	0.02312	0.02637	0	0	0	0	0	0	0	0.01974	0.00481	0.00134	0	0.01511	0	0	0	0.00354	0	0	0	0	0	0	0	0	0
k__Bacteria|p__Proteobacteria|c__CFGB2403	0	0	0.01481	0	0	0.01624	0	0	0	0	0	0.21961	0.14536	0	0	0.00318	0	0	0	0	0.01797	0	0.07034	0	0	0	0.14439	0	0	2.40733	0	0.24462	2.91732	0.02446	0	0.1584	0.12077	0	0	0.21603	1.21861	0.02218	0	0	0	0	0	0	0.10227
k__Bacteria|p__Firmicutes|c__CFGB76289	0	0	0.00371	0.03421	0	0	0	0	0.00204	0.0142	0.01038	0.01667	0.003	0.01122	0	0.00441	0.00916	0.0031	0.03291	0	0.00875	0	0.01239	0	0.00597	0.01204	0.02731	0.00588	0.00339	0	0.04082	0.02696	0.00126	0.03249	0.0168	0	0.02424	0.01318	0.02487	0.03711	0.03279	0	0.01856	0.02782	0.00492	0.00661	0.00167	0	0
k__Bacteria|p__Firmicutes|c__CFGB76234	0	0	0.00216	0.00336	0	0	0	0	0.00025	0	0	0	0.00218	0	0	0	0	0	0	0	0	0	0	0	0	0	0	0	0.17568	0	0	0	0	0	0	0	0.00038	0	0.00534	0	0.01045	0.0472	0.01553	0	0	0	0	0	0
k__Bacteria|p__Firmicutes|c__CFGB9479	0	0	0.00183	0.00259	0.00902	0	0	0.0003	0	0.00518	0.00129	0	0	0	0	0	0	0	0.00494	0	0	0	0.00232	0	0	0	0	0	0	0	0	0	0	0	0	0	0	0	0	0	0	0	0	0	0	0	0	0	0
k__Bacteria|p__Firmicutes|c__CFGB76586|o__OFGB76586	0	0	3.50739	0	2.05483	0	1.54783	1.67572	0	2.34806	2.02435	0	0	0	0	0	0.02578	0.92504	0.02837	0.31009	2.36968	0.01057	1.49396	0	0	0	0	0	0	0	0	0	0	0	0	0.53978	0	0	0	0.13569	0	0	0	0	0	0	0	0	0
k__Bacteria|p__Firmicutes|c__CFGB1320|o__OFGB1320	0	0	0.14968	0	0.05195	0	0	0	0	0	0	0	0	0	0	0	0	0	0	0	0	0	0	0	0	0	0	0	0	0	0	0	0	0	0	0	0	0	0	0	0	0	0	0	0	0	0	0	0
k__Archaea|p__Thaumarchaeota|c__Thaumarchaeota_unclassified|o__Nitrosopumilales	0	0	0.03474	0	0.00431	0.10023	0	0	0	0.0485	0.06668	0	0	0	0	0	0	0	0	0	0	0	0	0	0	0	0	0	0	1.21264	0.64933	1.46129	1.05343	0	0	0	0	0	0	0	0	0	0	0	0	0	0	0	0
k__Bacteria|p__Firmicutes|c__CFGB3297|o__OFGB3297	0	0	0.02058	0	0.00077	0	0.0138	0.00541	0.00577	0.00847	0.00141	0.00086	0	0	0	0.00825	0	0	0.02304	0.01584	0	0.02481	0.02312	0.02637	0	0	0	0	0	0	0	0.01974	0.00481	0.00134	0	0.01511	0	0	0	0.00354	0	0	0	0	0	0	0	0	0
k__Bacteria|p__Proteobacteria|c__CFGB2403|o__OFGB2403	0	0	0.01481	0	0	0.01624	0	0	0	0	0	0.21961	0.14536	0	0	0.00318	0	0	0	0	0.01797	0	0.07034	0	0	0	0.14439	0	0	2.40733	0	0.24462	2.91732	0.02446	0	0.1584	0.12077	0	0	0.21603	1.21861	0.02218	0	0	0	0	0	0	0.10227
k__Bacteria|p__Firmicutes|c__CFGB76289|o__OFGB76289	0	0	0.00371	0.03421	0	0	0	0	0.00204	0.0142	0.01038	0.01667	0.003	0.01122	0	0.00441	0.00916	0.0031	0.03291	0	0.00875	0	0.01239	0	0.00597	0.01204	0.02731	0.00588	0.00339	0	0.04082	0.02696	0.00126	0.03249	0.0168	0	0.02424	0.01318	0.02487	0.03711	0.03279	0	0.01856	0.02782	0.00492	0.00661	0.00167	0	0
k__Bacteria|p__Firmicutes|c__CFGB76234|o__OFGB76234	0	0	0.00216	0.00336	0	0	0	0	0.00025	0	0	0	0.00218	0	0	0	0	0	0	0	0	0	0	0	0	0	0	0	0.17568	0	0	0	0	0	0	0	0.00038	0	0.00534	0	0.01045	0.0472	0.01553	0	0	0	0	0	0
k__Bacteria|p__Firmicutes|c__CFGB9479|o__OFGB9479	0	0	0.00183	0.00259	0.00902	0	0	0.0003	0	0.00518	0.00129	0	0	0	0	0	0	0	0.00494	0	0	0	0.00232	0	0	0	0	0	0	0	0	0	0	0	0	0	0	0	0	0	0	0	0	0	0	0	0	0	0
k__Bacteria|p__Firmicutes|c__CFGB76586|o__OFGB76586|f__FGB76586	0	0	3.50739	0	2.05483	0	1.54783	1.67572	0	2.34806	2.02435	0	0	0	0	0	0.02578	0.92504	0.02837	0.31009	2.36968	0.01057	1.49396	0	0	0	0	0	0	0	0	0	0	0	0	0.53978	0	0	0	0.13569	0	0	0	0	0	0	0	0	0
k__Bacteria|p__Firmicutes|c__CFGB1320|o__OFGB1320|f__FGB1320	0	0	0.14968	0	0.05195	0	0	0	0	0	0	0	0	0	0	0	0	0	0	0	0	0	0	0	0	0	0	0	0	0	0	0	0	0	0	0	0	0	0	0	0	0	0	0	0	0	0	0	0
k__Archaea|p__Thaumarchaeota|c__Thaumarchaeota_unclassified|o__Nitrosopumilales|f__Nitrosopumilaceae	0	0	0.03474	0	0.00431	0.10023	0	0	0	0.0485	0.06668	0	0	0	0	0	0	0	0	0	0	0	0	0	0	0	0	0	0	1.21264	0.64933	1.46129	1.05343	0	0	0	0	0	0	0	0	0	0	0	0	0	0	0	0
k__Bacteria|p__Firmicutes|c__CFGB3297|o__OFGB3297|f__FGB3297	0	0	0.02058	0	0.00077	0	0.0138	0.00541	0.00577	0.00847	0.00141	0.00086	0	0	0	0.00825	0	0	0.02304	0.01584	0	0.02481	0.02312	0.02637	0	0	0	0	0	0	0	0.01974	0.00481	0.00134	0	0.01511	0	0	0	0.00354	0	0	0	0	0	0	0	0	0
k__Bacteria|p__Proteobacteria|c__CFGB2403|o__OFGB2403|f__FGB2403	0	0	0.01481	0	0	0.01624	0	0	0	0	0	0.21961	0.14536	0	0	0.00318	0	0	0	0	0.01797	0	0.07034	0	0	0	0.14439	0	0	2.40733	0	0.24462	2.91732	0.02446	0	0.1584	0.12077	0	0	0.21603	1.21861	0.02218	0	0	0	0	0	0	0.10227
k__Bacteria|p__Firmicutes|c__CFGB76289|o__OFGB76289|f__FGB76289	0	0	0.00371	0.03421	0	0	0	0	0.00204	0.0142	0.01038	0.01667	0.003	0.01122	0	0.00441	0.00916	0.0031	0.03291	0	0.00875	0	0.01239	0	0.00597	0.01204	0.02731	0.00588	0.00339	0	0.04082	0.02696	0.00126	0.03249	0.0168	0	0.02424	0.01318	0.02487	0.03711	0.03279	0	0.01856	0.02782	0.00492	0.00661	0.00167	0	0
k__Bacteria|p__Firmicutes|c__CFGB76234|o__OFGB76234|f__FGB76234	0	0	0.00216	0.00336	0	0	0	0	0.00025	0	0	0	0.00218	0	0	0	0	0	0	0	0	0	0	0	0	0	0	0	0.17568	0	0	0	0	0	0	0	0.00038	0	0.00534	0	0.01045	0.0472	0.01553	0	0	0	0	0	0
k__Bacteria|p__Firmicutes|c__CFGB9479|o__OFGB9479|f__FGB9479	0	0	0.00183	0.00259	0.00902	0	0	0.0003	0	0.00518	0.00129	0	0	0	0	0	0	0	0.00494	0	0	0	0.00232	0	0	0	0	0	0	0	0	0	0	0	0	0	0	0	0	0	0	0	0	0	0	0	0	0	0
k__Bacteria|p__Firmicutes|c__CFGB76586|o__OFGB76586|f__FGB76586|g__GGB42467	0	0	3.50739	0	2.05483	0	0	0	0	2.34806	2.02435	0	0	0	0	0	0.02578	0.92504	0.02837	0.31009	2.36968	0.01057	1.49396	0	0	0	0	0	0	0	0	0	0	0	0	0.53978	0	0	0	0.13569	0	0	0	0	0	0	0	0	0
k__Bacteria|p__Firmicutes|c__Clostridia|o__Eubacteriales|f__Oscillospiraceae|g__GGB9716	0	0	0.22793	0	0.02957	0	0	0	0	0.10359	0	0	0.00029	0	0	0	0	0	0	0	0	0	0	0	0	0	0	0	0	0.00575	0.05192	0.00152	0.31767	0.0072	0	0	0	0	0.00888	0	0	0	0	0	0	0	0	0.05643	0.17125
k__Bacteria|p__Firmicutes|c__Clostridia|o__Eubacteriales|f__Lachnospiraceae|g__GGB42594	0	0	0.18778	0	0.0529	0	0.08803	0.11784	0.00946	0	0	0.01279	0	0.01162	0	0.00119	0.01523	0.01692	0.07699	0.00349	0	0.14842	0.00073	0.60857	0.11155	0.00668	0	0	0.11164	0	0.06344	0	0	0.03245	0.06039	0.00881	0.00748	0.00266	0.01323	0.01747	0.00138	0.02276	0.59901	0.02349	0.08479	0.18729	0	0.11373	0
k__Bacteria|p__Firmicutes|c__CFGB1320|o__OFGB1320|f__FGB1320|g__GGB3159	0	0	0.14968	0	0.05195	0	0	0	0	0	0	0	0	0	0	0	0	0	0	0	0	0	0	0	0	0	0	0	0	0	0	0	0	0	0	0	0	0	0	0	0	0	0	0	0	0	0	0	0
k__Bacteria|p__Firmicutes|c__Clostridia|o__Eubacteriales|f__Lachnospiraceae|g__GGB3497	0	0	0.0794	0	0.13641	0.01438	0	0	0	0.00911	0.00181	0	0	0	0.0002	0.0085	0	0	0	0.10762	0	0	0.02325	0	0	0	0	0.00428	0	0.00895	0.01795	0.35325	0.14341	0.00027	0	0	0.00208	0	0	0	0	0	0.04181	0	0	0	0.06812	0	0
k__Archaea|p__Thaumarchaeota|c__Thaumarchaeota_unclassified|o__Nitrosopumilales|f__Nitrosopumilaceae|g__Nitrosopumilus	0	0	0.03474	0	0.00431	0.10023	0	0	0	0.0485	0.06668	0	0	0	0	0	0	0	0	0	0	0	0	0	0	0	0	0	0	1.21264	0.64933	1.46129	1.05343	0	0	0	0	0	0	0	0	0	0	0	0	0	0	0	0
k__Bacteria|p__Bacteria_unclassified|c__CFGB8157|o__OFGB8157|f__FGB8157|g__GGB25113	0	0	0.02977	0.00014	0.10556	0	0	0.00171	0.00345	0.09562	0.00018	0.00297	0.00622	0.01381	0.00149	0.02093	0	0	0	0.00035	0.01915	0.01251	0.0207	0.00707	0	0	0.00093	0.01176	0.00292	0	0.15427	0.00246	0.00989	0.01061	0.00078	0.00134	0.00041	0	0.00944	0.00125	0	0	0	0.00235	0.00122	0.00588	0	0.01758	0.03459
k__Bacteria|p__Firmicutes|c__Clostridia|o__Eubacteriales|f__Oscillospiraceae|g__GGB38744	0	0	0.02182	0	0.00066	0.08759	0	0	0.0047	0	0	0.03066	0.00054	0.0133	0.02248	0	0	0	0	0	0.01016	0	0.04624	0	0	0	0	0	0	0.09816	0	0.06959	0.03198	0	0	0	0	0	0	0	0	0	0	0	0	0	0	0	0
k__Bacteria|p__Firmicutes|c__CFGB3297|o__OFGB3297|f__FGB3297|g__GGB29668	0	0	0.02058	0	0.00077	0	0.0138	0.00541	0.00577	0.00847	0.00141	0.00086	0	0	0	0.00825	0	0	0.02304	0.01584	0	0.02481	0.02312	0.02637	0	0	0	0	0	0	0	0.01974	0.00481	0.00134	0	0.01511	0	0	0	0.00354	0	0	0	0	0	0	0	0	0
k__Bacteria|p__Firmicutes|c__Clostridia|o__Eubacteriales|f__Oscillospiraceae|g__GGB75061	0	0	0.0162	0.01067	0	0	0.01374	0.00279	0	0	0.02848	0	0	0	0	0	0	0	0	0	0	0	0	0	0	0	0	0	0	0	0	0	0	0	0.0006	0	0	0	0	0	0	0	0.00205	0.01767	0	0	0	0	0
k__Bacteria|p__Proteobacteria|c__CFGB2403|o__OFGB2403|f__FGB2403|g__GGB6601	0	0	0.01481	0	0	0.01624	0	0	0	0	0	0.21961	0.14536	0	0	0.00318	0	0	0	0	0.01797	0	0.07034	0	0	0	0.14439	0	0	2.40733	0	0.24462	2.91732	0.02446	0	0.1584	0.12077	0	0	0.21603	1.21861	0.02218	0	0	0	0	0	0	0.10227
k__Bacteria|p__Firmicutes|c__Clostridia|o__Eubacteriales|f__Lachnospiraceae|g__Frisingicoccus	0	0	0.01224	0	0	0	0	0	0	0.02398	0	0	0	0	0	0	0	0	0	0.00037	0	0	0	0	0	0	0	0	0	0.22905	0	0.20276	0.01586	0	0	0	0	0	0	0	0	0	0	0	0	0	0	0	1.72065
k__Bacteria|p__Firmicutes|c__CFGB76077|o__OFGB76077|f__FGB76077|g__GGB28854	0	0	0.00882	0	0.02668	0	0	0	0	0	0	0	0	0	0	0	0	0	0	0	0	0	0	0	0	0	0	0	0	0	0	0	0	0	0	0	0	0	0	0	0	0	0.08091	0	0	0	0	0	0
k__Bacteria|p__Firmicutes|c__Clostridia|o__Eubacteriales|f__Lachnospiraceae|g__Fusicatenibacter	0	0	0.00838	0	0	0	0	0	0	0	0	0	0	0	0	0	0	0	0	0	0	0	0	0	0	0	0	0	0	12.5503	0	1.49382	0.02314	0	0	0	0	0	0	0	0	0	0	0	0	0	0	0	19.7706
k__Bacteria|p__Firmicutes|c__Clostridia|o__Clostridia_unclassified|f__Clostridia_unclassified|g__GGB28933	0	0	0.00499	0	0.00055	0	0	0	0	0	0	0	0	0	0	0	0	0	0	0	0.00139	0	0	0	0.14601	0.02283	0	0	0.01794	0	0.01664	0	0.0552	0.02383	0.0054	0	0.01844	0	0.00475	0	0	0.05254	0	0.00526	0.04359	0.08131	0.00535	0.04308	0
k__Bacteria|p__Firmicutes|c__Clostridia|o__Eubacteriales|f__Lachnospiraceae|g__GGB75096	0	0	0.00443	0	0	0	0	0	0.03204	0	0	0.00419	0	0	0	0	0	0	0	0	0	0	0	0	0	0	0	0	0	0.01176	0	0.00035	0	0	0	0	0	0	0	0.00154	0	0	0	0	0	0	0	0	0
k__Bacteria|p__Firmicutes|c__CFGB76289|o__OFGB76289|f__FGB76289|g__GGB30287	0	0	0.00371	0.03421	0	0	0	0	0.00204	0.0142	0.01038	0.01667	0.003	0.01122	0	0.00441	0.00916	0.0031	0.03291	0	0.00875	0	0.01239	0	0.00597	0.01204	0.02731	0.00588	0.00339	0	0.04082	0.02696	0.00126	0.03249	0.0168	0	0.02424	0.01318	0.02487	0.03711	0.03279	0	0.01856	0.02782	0.00492	0.00661	0.00167	0	0
k__Bacteria|p__Bacteria_unclassified|c__CFGB76064|o__OFGB76064|f__FGB76064|g__GGB28893	0	0	0.00356	0	0	0.01451	0.26466	0	0	0	0	0	0	0	0	0	0	0	0.00732	0	0.6649	0	0	0	0	0	0	0	0	0	0.01078	0.01357	0.0491	0.37551	0.40997	0.56486	0.02601	0	0	0	0	0	0	0.02535	0	0	0	0	0
k__Bacteria|p__Firmicutes|c__Clostridia|o__Eubacteriales|f__Oscillospiraceae|g__Harryflintia	0	0	0.00344	0	0	0	0	0	0	0	0	0.0007	0	0	0	0.00086	0	0.00019	0	0	0	0	0	0	0	8e-05	0	0	0.00936	0.01784	0.00409	0.0618	0.03361	0.01064	0.03892	0	0.00566	0.00308	0.05469	0.02351	0.05957	0	0.00774	0.03015	0	0	0	0	0
k__Bacteria|p__Firmicutes|c__CFGB76234|o__OFGB76234|f__FGB76234|g__GGB28950	0	0	0.00216	0.00336	0	0	0	0	0.00025	0	0	0	0.00218	0	0	0	0	0	0	0	0	0	0	0	0	0	0	0	0.17568	0	0	0	0	0	0	0	0.00038	0	0.00534	0	0.01045	0.0472	0.01553	0	0	0	0	0	0
k__Bacteria|p__Firmicutes|c__CFGB9479|o__OFGB9479|f__FGB9479|g__GGB28330	0	0	0.00183	0.00259	0.00902	0	0	0.0003	0	0.00518	0.00129	0	0	0	0	0	0	0	0.00494	0	0	0	0.00232	0	0	0	0	0	0	0	0	0	0	0	0	0	0	0	0	0	0	0	0	0	0	0	0	0	0
k__Bacteria|p__Firmicutes|c__CFGB73217|o__OFGB73217|f__FGB73217|g__GGB28956	0	0	0.00096	0	0	0	0	0	0	0	0	0	0	0	0	0	0	0	0	0	0	0	0	0	0	0	0	0	0	0	0	0	0	0	0	0	0	0	0	0	0	0	0	0	0	0	0	0	0
k__Bacteria|p__Firmicutes|c__CFGB76586|o__OFGB76586|f__FGB76586|g__GGB42467|s__GGB42467_SGB59642	0	0	3.50739	0	2.05483	0	0	0	0	2.34806	2.02435	0	0	0	0	0	0.02578	0.92504	0.02837	0.31009	2.36968	0.01057	1.49396	0	0	0	0	0	0	0	0	0	0	0	0	0.53978	0	0	0	0.13569	0	0	0	0	0	0	0	0	0
k__Bacteria|p__Firmicutes|c__CFGB10667|o__OFGB10667|f__FGB10667|g__GGB28981|s__GGB28981_SGB41693	0	0	0.30876	0	0.65954	0	0	0	0	0	0.043	0	0	0	0	0	0	0.00128	0	0	0.21316	0.02134	0	0.02484	0	0.00743	0	0	0.04583	0	0	0	0.04484	0.01491	0	0.02412	0	0	0	0	0	0.08375	0	0	0.00682	0	0.00165	0	0
k__Bacteria|p__Firmicutes|c__Clostridia|o__Eubacteriales|f__Oscillospiraceae|g__GGB9716|s__GGB9716_SGB15269	0	0	0.22793	0	0.02957	0	0	0	0	0.10359	0	0	0.00029	0	0	0	0	0	0	0	0	0	0	0	0	0	0	0	0	0.00575	0.05192	0.00152	0.31767	0.0072	0	0	0	0	0.00888	0	0	0	0	0	0	0	0	0.05643	0.17125
k__Bacteria|p__Firmicutes|c__Clostridia|o__Eubacteriales|f__Lachnospiraceae|g__GGB42594|s__GGB42594_SGB59789	0	0	0.18778	0	0.0529	0	0.08803	0.11784	0.00946	0	0	0.01279	0	0.01162	0	0.00119	0.01523	0.01692	0.07699	0.00349	0	0.14842	0.00073	0.60857	0.11155	0.00668	0	0	0.11164	0	0.06344	0	0	0.03245	0.06039	0.00881	0.00748	0.00266	0.01323	0.01747	0.00138	0.02276	0.59901	0.02349	0.08479	0.18729	0	0.11373	0
k__Bacteria|p__Firmicutes|c__CFGB1320|o__OFGB1320|f__FGB1320|g__GGB3159|s__GGB3159_SGB4172	0	0	0.14968	0	0.05195	0	0	0	0	0	0	0	0	0	0	0	0	0	0	0	0	0	0	0	0	0	0	0	0	0	0	0	0	0	0	0	0	0	0	0	0	0	0	0	0	0	0	0	0
k__Bacteria|p__Firmicutes|c__Bacilli|o__Bacillales|f__Staphylococcaceae|g__Staphylococcus|s__Staphylococcus_nepalensis	0	0	0.14512	0	0.03024	0	0.00761	0.03962	0.02555	0	0	0	0	0.03408	0.00405	0.25961	0	0.00772	0	0	0	0	0	0	0	0	0.00933	0.00493	0	0	0	0	0	0	0	0	0	0.00083	0	0	0	0	0	0	0	0	0	0	0
k__Bacteria|p__Firmicutes|c__Bacilli|o__Lactobacillales|f__Lactobacillaceae|g__Lactobacillus|s__Lactobacillus_johnsonii	0	0	0.13079	0.01681	0.07533	0	0	0	0	0	0	0	2.27621	0.05912	0.61646	0.20145	0	0	3.10749	4.04911	0	0	0	0	0	0	0	0	0	0	0	0	0	0	0	0	0	0	0	0	0	0	0	0	4.07963	0.33873	4.77186	0.21923	4.57978
k__Bacteria|p__Firmicutes|c__Clostridia|o__Eubacteriales|f__Lachnospiraceae|g__GGB3497|s__GGB3497_SGB4672	0	0	0.0794	0	0.13641	0.01438	0	0	0	0.00911	0.00181	0	0	0	0.0002	0.0085	0	0	0	0.10762	0	0	0.02325	0	0	0	0	0.00428	0	0.00895	0.01795	0.35325	0.14341	0.00027	0	0	0.00208	0	0	0	0	0	0.04181	0	0	0	0.06812	0	0
k__Bacteria|p__Firmicutes|c__Clostridia|o__Eubacteriales|f__Lachnospiraceae|g__Lachnospiraceae_unclassified|s__Lachnospiraceae_bacterium_MD308	0	0	0.05311	0.26627	0.54024	0.16557	0.02566	0.00268	0.02644	0	0	0.00282	0	0.00132	0.01937	0	0	0	0.06435	0.0111	0.03746	0	0.01899	0	0.01888	0.05067	0.01704	0	0.02719	0	0.01056	0.00547	0.03522	0.01343	0.01716	0.03432	0	0	0.00075	0.00682	0	0.02316	0.00244	0.00634	0.07634	0.0025	0.01771	0	0
k__Archaea|p__Thaumarchaeota|c__Thaumarchaeota_unclassified|o__Nitrosopumilales|f__Nitrosopumilaceae|g__Nitrosopumilus|s__Nitrosopumilus_SGB14899	0	0	0.03474	0	0.00431	0.10023	0	0	0	0.0485	0.06668	0	0	0	0	0	0	0	0	0	0	0	0	0	0	0	0	0	0	1.21264	0.64933	1.46129	1.05343	0	0	0	0	0	0	0	0	0	0	0	0	0	0	0	0
k__Bacteria|p__Bacteria_unclassified|c__CFGB8157|o__OFGB8157|f__FGB8157|g__GGB25113|s__GGB25113_SGB37040	0	0	0.02977	0.00014	0.10556	0	0	0.00171	0.00345	0.09562	0.00018	0.00297	0.00622	0.01381	0.00149	0.02093	0	0	0	0.00035	0.01915	0.01251	0.0207	0.00707	0	0	0.00093	0.01176	0.00292	0	0.15427	0.00246	0.00989	0.01061	0.00078	0.00134	0.00041	0	0.00944	0.00125	0	0	0	0.00235	0.00122	0.00588	0	0.01758	0.03459
k__Bacteria|p__Firmicutes|c__Clostridia|o__Eubacteriales|f__Oscillospiraceae|g__GGB38744|s__GGB38744_SGB14842	0	0	0.02182	0	0.00066	0.08759	0	0	0.0047	0	0	0.03066	0.00054	0.0133	0.02248	0	0	0	0	0	0.01016	0	0.04624	0	0	0	0	0	0	0.09816	0	0.06959	0.03198	0	0	0	0	0	0	0	0	0	0	0	0	0	0	0	0
k__Bacteria|p__Firmicutes|c__CFGB3297|o__OFGB3297|f__FGB3297|g__GGB29668|s__GGB29668_SGB42476	0	0	0.02058	0	0.00077	0	0.0138	0.00541	0.00577	0.00847	0.00141	0.00086	0	0	0	0.00825	0	0	0.02304	0.01584	0	0.02481	0.02312	0.02637	0	0	0	0	0	0	0	0.01974	0.00481	0.00134	0	0.01511	0	0	0	0.00354	0	0	0	0	0	0	0	0	0
k__Bacteria|p__Firmicutes|c__Clostridia|o__Eubacteriales|f__Eubacteriales_unclassified|g__Eubacteriales_unclassified|s__Clostridiales_bacterium_VE202_01	0	0	0.01629	0.00179	0.00534	0.13272	0	0	0	0.04659	0	0.01164	0.01491	0.00855	0	0.02812	0	0	0.01184	0.03577	0.01699	0	0.21201	0	0	0	0	0	0.04636	1.70091	1.27545	2.25542	2.05419	1.21419	0.39088	2.08852	0	0	1.13543	1.58488	0.07945	0	0.83965	0	0	0	0	0	0.55225
k__Bacteria|p__Firmicutes|c__Clostridia|o__Eubacteriales|f__Oscillospiraceae|g__GGB75061|s__GGB75061_SGB102188	0	0	0.0162	0.01067	0	0	0.01374	0.00279	0	0	0.02848	0	0	0	0	0	0	0	0	0	0	0	0	0	0	0	0	0	0	0	0	0	0	0	0.0006	0	0	0	0	0	0	0	0.00205	0.01767	0	0	0	0	0
k__Bacteria|p__Proteobacteria|c__CFGB2403|o__OFGB2403|f__FGB2403|g__GGB6601|s__GGB6601_SGB9333	0	0	0.01481	0	0	0.01624	0	0	0	0	0	0.21961	0.14536	0	0	0.00318	0	0	0	0	0.01797	0	0.07034	0	0	0	0.14439	0	0	2.40733	0	0.24462	2.91732	0.02446	0	0.1584	0.12077	0	0	0.21603	1.21861	0.02218	0	0	0	0	0	0	0.10227
k__Bacteria|p__Firmicutes|c__Clostridia|o__Eubacteriales|f__Lachnospiraceae|g__Frisingicoccus|s__Frisingicoccus_caecimuris	0	0	0.01224	0	0	0	0	0	0	0.02398	0	0	0	0	0	0	0	0	0	0.00037	0	0	0	0	0	0	0	0	0	0.22905	0	0.20276	0.01586	0	0	0	0	0	0	0	0	0	0	0	0	0	0	0	1.72065
k__Bacteria|p__Firmicutes|c__CFGB76077|o__OFGB76077|f__FGB76077|g__GGB28854|s__GGB28854_SGB41523	0	0	0.00882	0	0.02668	0	0	0	0	0	0	0	0	0	0	0	0	0	0	0	0	0	0	0	0	0	0	0	0	0	0	0	0	0	0	0	0	0	0	0	0	0	0.08091	0	0	0	0	0	0
k__Bacteria|p__Firmicutes|c__Clostridia|o__Eubacteriales|f__Lachnospiraceae|g__Fusicatenibacter|s__Fusicatenibacter_saccharivorans	0	0	0.00838	0	0	0	0	0	0	0	0	0	0	0	0	0	0	0	0	0	0	0	0	0	0	0	0	0	0	12.5503	0	1.49382	0.02314	0	0	0	0	0	0	0	0	0	0	0	0	0	0	0	19.7706
k__Bacteria|p__Firmicutes|c__CFGB8152|o__OFGB8152|f__FGB8152|g__GGB28870|s__GGB28870_SGB41548	0	0	0.0076	0	0.0332	0	0.00906	0.00076	0	0	0	0	0.00836	0	0	0	0	0	0.01008	0	0.0034	0	0.00324	0.00207	0.00068	0.00051	0.00629	0.00285	0.01206	0	0.02249	0	0	0.02362	0.00803	0.00664	0	0.01065	0.00432	0.01096	0.00237	0.02265	0.01643	0	0.00515	0	0	0	0
k__Bacteria|p__Firmicutes|c__CFGB30328|o__OFGB30328|f__FGB30328|g__GGB1559|s__GGB1559_SGB43521	0	0	0.00557	0.01286	0.08859	0	0	0	0	0	0.00272	0	0	0.00664	0	0	0	0	0.00248	0	0.00414	0	0	0.00242	0	0.00093	0.00151	0	0.01968	0	0.0028	0	0.01685	0.01976	0.00792	0.01832	0.00513	0	0.00209	0.0049	0.00121	0.00924	0.01132	0.0239	0.00418	0.00394	0	0	0
k__Bacteria|p__Firmicutes|c__Clostridia|o__Clostridia_unclassified|f__Clostridia_unclassified|g__GGB28933|s__GGB28933_SGB41634	0	0	0.00499	0	0.00055	0	0	0	0	0	0	0	0	0	0	0	0	0	0	0	0.00139	0	0	0	0.14601	0.02283	0	0	0.01794	0	0.01664	0	0.0552	0.02383	0.0054	0	0.01844	0	0.00475	0	0	0.05254	0	0.00526	0.04359	0.08131	0.00535	0.04308	0
k__Bacteria|p__Firmicutes|c__Clostridia|o__Eubacteriales|f__Lachnospiraceae|g__GGB75096|s__GGB75096_SGB102304	0	0	0.00443	0	0	0	0	0	0.03204	0	0	0.00419	0	0	0	0	0	0	0	0	0	0	0	0	0	0	0	0	0	0.01176	0	0.00035	0	0	0	0	0	0	0	0.00154	0	0	0	0	0	0	0	0	0
k__Bacteria|p__Firmicutes|c__CFGB76289|o__OFGB76289|f__FGB76289|g__GGB30287|s__GGB30287_SGB43249	0	0	0.00371	0.03421	0	0	0	0	0.00204	0.0142	0.01038	0.01667	0.003	0.01122	0	0.00441	0.00916	0.0031	0.03291	0	0.00875	0	0.01239	0	0.00597	0.01204	0.02731	0.00588	0.00339	0	0.04082	0.02696	0.00126	0.03249	0.0168	0	0.02424	0.01318	0.02487	0.03711	0.03279	0	0.01856	0.02782	0.00492	0.00661	0.00167	0	0
k__Bacteria|p__Bacteria_unclassified|c__CFGB76064|o__OFGB76064|f__FGB76064|g__GGB28893|s__GGB28893_SGB41574	0	0	0.00356	0	0	0.01451	0.26466	0	0	0	0	0	0	0	0	0	0	0	0.00732	0	0.6649	0	0	0	0	0	0	0	0	0	0.01078	0.01357	0.0491	0.37551	0.40997	0.56486	0.02601	0	0	0	0	0	0	0.02535	0	0	0	0	0
k__Bacteria|p__Firmicutes|c__Clostridia|o__Eubacteriales|f__Oscillospiraceae|g__Harryflintia|s__Harryflintia_acetispora	0	0	0.00344	0	0	0	0	0	0	0	0	0.0007	0	0	0	0.00086	0	0.00019	0	0	0	0	0	0	0	8e-05	0	0	0.00936	0.01784	0.00409	0.0618	0.03361	0.01064	0.03892	0	0.00566	0.00308	0.05469	0.02351	0.05957	0	0.00774	0.03015	0	0	0	0	0
k__Bacteria|p__Firmicutes|c__CFGB76234|o__OFGB76234|f__FGB76234|g__GGB28950|s__GGB28950_SGB41657	0	0	0.00216	0.00336	0	0	0	0	0.00025	0	0	0	0.00218	0	0	0	0	0	0	0	0	0	0	0	0	0	0	0	0.17568	0	0	0	0	0	0	0	0.00038	0	0.00534	0	0.01045	0.0472	0.01553	0	0	0	0	0	0
k__Bacteria|p__Firmicutes|c__CFGB9479|o__OFGB9479|f__FGB9479|g__GGB28330|s__GGB28330_SGB40904	0	0	0.00183	0.00259	0.00902	0	0	0.0003	0	0.00518	0.00129	0	0	0	0	0	0	0	0.00494	0	0	0	0.00232	0	0	0	0	0	0	0	0	0	0	0	0	0	0	0	0	0	0	0	0	0	0	0	0	0	0
k__Bacteria|p__Firmicutes|c__Clostridia|o__Eubacteriales|f__Eubacteriaceae|g__Eubacterium|s__Eubacterium_sp_14_2	0	0	0.00151	0	0	0	0	0	0	0	0	0	0	0	0	0	0	0	0	0	0	0	0	0	0	0	0	0	0	0.05	0	0	0	0	0	0	0	0	0	0	0	0	0	0	0	0	0	0	0
k__Bacteria|p__Firmicutes|c__Clostridia|o__Eubacteriales|f__Lachnospiraceae|g__GGB28769|s__GGB28769_SGB94868	0	0	0.0011	0.0046	0	0	0.01205	0.02302	0	0	0.01909	0	0.07847	0	0.05878	0	0	0	0.02013	0	0.00296	0	0.01699	0	0.00167	0	0	0	0	0	0	0	0	0.00566	0.00343	0.04287	0	0	0	0	0	0.00419	0	0	0.00294	0	0	0	0
k__Bacteria|p__Firmicutes|c__CFGB73217|o__OFGB73217|f__FGB73217|g__GGB28956|s__GGB28956_SGB41665	0	0	0.00096	0	0	0	0	0	0	0	0	0	0	0	0	0	0	0	0	0	0	0	0	0	0	0	0	0	0	0	0	0	0	0	0	0	0	0	0	0	0	0	0	0	0	0	0	0	0
k__Bacteria|p__Firmicutes|c__CFGB6645|o__OFGB6645|f__FGB6645|g__GGB28989|s__GGB28989_SGB41703	0	0	0.00062	0	0.00433	0	0	0	0	0	0.00099	0	0.00037	0	0.00064	0.00061	0	0.00325	0.0009	0	0.00087	0	0	0	0	0	0.00322	0.00282	0	0	0	0	0	0	0	0	0	0	0	0	0	0	0	0	0	0	0	0.0013	0
k__Bacteria|p__Firmicutes|c__Bacilli|o__Lactobacillales|f__Lactobacillaceae|g__Limosilactobacillus|s__Limosilactobacillus_reuteri|t__SGB102330	0	0	3.59279	4.68155	0.96015	0	0	0	0	0	0	0	4.63288	0	2.38103	0	4.59955	4.01986	0.76912	2.86562	0	0	0	0	0	0	0	0	0	0	0	0	0	0	0	0	0	0	0	0	0	0	0	0	1.84958	3.06706	2.85903	2.71495	0
k__Bacteria|p__Firmicutes|c__CFGB76586|o__OFGB76586|f__FGB76586|g__GGB42467|s__GGB42467_SGB59642|t__SGB59642	0	0	3.50739	0	2.05483	0	0	0	0	2.34806	2.02435	0	0	0	0	0	0.02578	0.92504	0.02837	0.31009	2.36968	0.01057	1.49396	0	0	0	0	0	0	0	0	0	0	0	0	0.53978	0	0	0	0.13569	0	0	0	0	0	0	0	0	0
k__Bacteria|p__Firmicutes|c__CFGB10667|o__OFGB10667|f__FGB10667|g__GGB28981|s__GGB28981_SGB41693|t__SGB41693	0	0	0.30876	0	0.65954	0	0	0	0	0	0.043	0	0	0	0	0	0	0.00128	0	0	0.21316	0.02134	0	0.02484	0	0.00743	0	0	0.04583	0	0	0	0.04484	0.01491	0	0.02412	0	0	0	0	0	0.08375	0	0	0.00682	0	0.00165	0	0
k__Bacteria|p__Firmicutes|c__Clostridia|o__Eubacteriales|f__Oscillospiraceae|g__GGB9716|s__GGB9716_SGB15269|t__SGB15269	0	0	0.22793	0	0.02957	0	0	0	0	0.10359	0	0	0.00029	0	0	0	0	0	0	0	0	0	0	0	0	0	0	0	0	0.00575	0.05192	0.00152	0.31767	0.0072	0	0	0	0	0.00888	0	0	0	0	0	0	0	0	0.05643	0.17125
k__Bacteria|p__Firmicutes|c__Clostridia|o__Eubacteriales|f__Lachnospiraceae|g__GGB42594|s__GGB42594_SGB59789|t__SGB59789	0	0	0.18778	0	0.0529	0	0.08803	0.11784	0.00946	0	0	0.01279	0	0.01162	0	0.00119	0.01523	0.01692	0.07699	0.00349	0	0.14842	0.00073	0.60857	0.11155	0.00668	0	0	0.11164	0	0.06344	0	0	0.03245	0.06039	0.00881	0.00748	0.00266	0.01323	0.01747	0.00138	0.02276	0.59901	0.02349	0.08479	0.18729	0	0.11373	0
k__Bacteria|p__Firmicutes|c__CFGB1320|o__OFGB1320|f__FGB1320|g__GGB3159|s__GGB3159_SGB4172|t__SGB4172	0	0	0.14968	0	0.05195	0	0	0	0	0	0	0	0	0	0	0	0	0	0	0	0	0	0	0	0	0	0	0	0	0	0	0	0	0	0	0	0	0	0	0	0	0	0	0	0	0	0	0	0
k__Bacteria|p__Firmicutes|c__Bacilli|o__Bacillales|f__Staphylococcaceae|g__Staphylococcus|s__Staphylococcus_nepalensis|t__SGB7839	0	0	0.14512	0	0.03024	0	0.00761	0.03962	0.02555	0	0	0	0	0.03408	0.00405	0.25961	0	0.00772	0	0	0	0	0	0	0	0	0.00933	0.00493	0	0	0	0	0	0	0	0	0	0.00083	0	0	0	0	0	0	0	0	0	0	0
k__Bacteria|p__Firmicutes|c__Bacilli|o__Lactobacillales|f__Lactobacillaceae|g__Lactobacillus|s__Lactobacillus_johnsonii|t__SGB7041	0	0	0.13079	0.01681	0.07533	0	0	0	0	0	0	0	2.27621	0.05912	0.61646	0.20145	0	0	3.10749	4.04911	0	0	0	0	0	0	0	0	0	0	0	0	0	0	0	0	0	0	0	0	0	0	0	0	4.07963	0.33873	4.77186	0.21923	4.57978
k__Bacteria|p__Firmicutes|c__Clostridia|o__Eubacteriales|f__Lachnospiraceae|g__GGB3497|s__GGB3497_SGB4672|t__SGB4672	0	0	0.0794	0	0.13641	0.01438	0	0	0	0.00911	0.00181	0	0	0	0.0002	0.0085	0	0	0	0.10762	0	0	0.02325	0	0	0	0	0.00428	0	0.00895	0.01795	0.35325	0.14341	0.00027	0	0	0.00208	0	0	0	0	0	0.04181	0	0	0	0.06812	0	0
k__Bacteria|p__Firmicutes|c__Clostridia|o__Eubacteriales|f__Lachnospiraceae|g__Lachnospiraceae_unclassified|s__Lachnospiraceae_bacterium_MD308|t__SGB41427	0	0	0.05311	0.26627	0.54024	0.16557	0.02566	0.00268	0.02644	0	0	0.00282	0	0.00132	0.01937	0	0	0	0.06435	0.0111	0.03746	0	0.01899	0	0.01888	0.05067	0.01704	0	0.02719	0	0.01056	0.00547	0.03522	0.01343	0.01716	0.03432	0	0	0.00075	0.00682	0	0.02316	0.00244	0.00634	0.07634	0.0025	0.01771	0	0
k__Archaea|p__Thaumarchaeota|c__Thaumarchaeota_unclassified|o__Nitrosopumilales|f__Nitrosopumilaceae|g__Nitrosopumilus|s__Nitrosopumilus_SGB14899|t__SGB14899	0	0	0.03474	0	0.00431	0.10023	0	0	0	0.0485	0.06668	0	0	0	0	0	0	0	0	0	0	0	0	0	0	0	0	0	0	1.21264	0.64933	1.46129	1.05343	0	0	0	0	0	0	0	0	0	0	0	0	0	0	0	0
k__Bacteria|p__Bacteria_unclassified|c__CFGB8157|o__OFGB8157|f__FGB8157|g__GGB25113|s__GGB25113_SGB37040|t__SGB37040	0	0	0.02977	0.00014	0.10556	0	0	0.00171	0.00345	0.09562	0.00018	0.00297	0.00622	0.01381	0.00149	0.02093	0	0	0	0.00035	0.01915	0.01251	0.0207	0.00707	0	0	0.00093	0.01176	0.00292	0	0.15427	0.00246	0.00989	0.01061	0.00078	0.00134	0.00041	0	0.00944	0.00125	0	0	0	0.00235	0.00122	0.00588	0	0.01758	0.03459
k__Bacteria|p__Firmicutes|c__Clostridia|o__Eubacteriales|f__Oscillospiraceae|g__GGB38744|s__GGB38744_SGB14842|t__SGB14842	0	0	0.02182	0	0.00066	0.08759	0	0	0.0047	0	0	0.03066	0.00054	0.0133	0.02248	0	0	0	0	0	0.01016	0	0.04624	0	0	0	0	0	0	0.09816	0	0.06959	0.03198	0	0	0	0	0	0	0	0	0	0	0	0	0	0	0	0
k__Bacteria|p__Firmicutes|c__CFGB3297|o__OFGB3297|f__FGB3297|g__GGB29668|s__GGB29668_SGB42476|t__SGB42476	0	0	0.02058	0	0.00077	0	0.0138	0.00541	0.00577	0.00847	0.00141	0.00086	0	0	0	0.00825	0	0	0.02304	0.01584	0	0.02481	0.02312	0.02637	0	0	0	0	0	0	0	0.01974	0.00481	0.00134	0	0.01511	0	0	0	0.00354	0	0	0	0	0	0	0	0	0
k__Bacteria|p__Firmicutes|c__Clostridia|o__Eubacteriales|f__Eubacteriales_unclassified|g__Eubacteriales_unclassified|s__Clostridiales_bacterium_VE202_01|t__SGB6749	0	0	0.01629	0.00179	0.00534	0.13272	0	0	0	0.04659	0	0.01164	0.01491	0.00855	0	0.02812	0	0	0.01184	0.03577	0.01699	0	0.21201	0	0	0	0	0	0.04636	1.70091	1.27545	2.25542	2.05419	1.21419	0.39088	2.08852	0	0	1.13543	1.58488	0.07945	0	0.83965	0	0	0	0	0	0.55225
k__Bacteria|p__Firmicutes|c__Clostridia|o__Eubacteriales|f__Oscillospiraceae|g__GGB75061|s__GGB75061_SGB102188|t__SGB102188	0	0	0.0162	0.01067	0	0	0.01374	0.00279	0	0	0.02848	0	0	0	0	0	0	0	0	0	0	0	0	0	0	0	0	0	0	0	0	0	0	0	0.0006	0	0	0	0	0	0	0	0.00205	0.01767	0	0	0	0	0
k__Bacteria|p__Proteobacteria|c__CFGB2403|o__OFGB2403|f__FGB2403|g__GGB6601|s__GGB6601_SGB9333|t__SGB9333	0	0	0.01481	0	0	0.01624	0	0	0	0	0	0.21961	0.14536	0	0	0.00318	0	0	0	0	0.01797	0	0.07034	0	0	0	0.14439	0	0	2.40733	0	0.24462	2.91732	0.02446	0	0.1584	0.12077	0	0	0.21603	1.21861	0.02218	0	0	0	0	0	0	0.10227
k__Bacteria|p__Firmicutes|c__Clostridia|o__Eubacteriales|f__Lachnospiraceae|g__Frisingicoccus|s__Frisingicoccus_caecimuris|t__SGB4675	0	0	0.01224	0	0	0	0	0	0	0.02398	0	0	0	0	0	0	0	0	0	0.00037	0	0	0	0	0	0	0	0	0	0.22905	0	0.20276	0.01586	0	0	0	0	0	0	0	0	0	0	0	0	0	0	0	1.72065
k__Bacteria|p__Firmicutes|c__CFGB76077|o__OFGB76077|f__FGB76077|g__GGB28854|s__GGB28854_SGB41523|t__SGB41523	0	0	0.00882	0	0.02668	0	0	0	0	0	0	0	0	0	0	0	0	0	0	0	0	0	0	0	0	0	0	0	0	0	0	0	0	0	0	0	0	0	0	0	0	0	0.08091	0	0	0	0	0	0
k__Bacteria|p__Firmicutes|c__Clostridia|o__Eubacteriales|f__Lachnospiraceae|g__Fusicatenibacter|s__Fusicatenibacter_saccharivorans|t__SGB4874	0	0	0.00838	0	0	0	0	0	0	0	0	0	0	0	0	0	0	0	0	0	0	0	0	0	0	0	0	0	0	12.5503	0	1.49382	0.02314	0	0	0	0	0	0	0	0	0	0	0	0	0	0	0	19.7706
k__Bacteria|p__Firmicutes|c__CFGB8152|o__OFGB8152|f__FGB8152|g__GGB28870|s__GGB28870_SGB41548|t__SGB41548	0	0	0.0076	0	0.0332	0	0.00906	0.00076	0	0	0	0	0.00836	0	0	0	0	0	0.01008	0	0.0034	0	0.00324	0.00207	0.00068	0.00051	0.00629	0.00285	0.01206	0	0.02249	0	0	0.02362	0.00803	0.00664	0	0.01065	0.00432	0.01096	0.00237	0.02265	0.01643	0	0.00515	0	0	0	0
k__Bacteria|p__Firmicutes|c__CFGB30328|o__OFGB30328|f__FGB30328|g__GGB1559|s__GGB1559_SGB43521|t__SGB43521	0	0	0.00557	0.01286	0.08859	0	0	0	0	0	0.00272	0	0	0.00664	0	0	0	0	0.00248	0	0.00414	0	0	0.00242	0	0.00093	0.00151	0	0.01968	0	0.0028	0	0.01685	0.01976	0.00792	0.01832	0.00513	0	0.00209	0.0049	0.00121	0.00924	0.01132	0.0239	0.00418	0.00394	0	0	0
k__Bacteria|p__Firmicutes|c__Clostridia|o__Clostridia_unclassified|f__Clostridia_unclassified|g__GGB28933|s__GGB28933_SGB41634|t__SGB41634	0	0	0.00499	0	0.00055	0	0	0	0	0	0	0	0	0	0	0	0	0	0	0	0.00139	0	0	0	0.14601	0.02283	0	0	0.01794	0	0.01664	0	0.0552	0.02383	0.0054	0	0.01844	0	0.00475	0	0	0.05254	0	0.00526	0.04359	0.08131	0.00535	0.04308	0
k__Bacteria|p__Firmicutes|c__Clostridia|o__Eubacteriales|f__Lachnospiraceae|g__GGB75096|s__GGB75096_SGB102304|t__SGB102304	0	0	0.00443	0	0	0	0	0	0.03204	0	0	0.00419	0	0	0	0	0	0	0	0	0	0	0	0	0	0	0	0	0	0.01176	0	0.00035	0	0	0	0	0	0	0	0.00154	0	0	0	0	0	0	0	0	0
k__Bacteria|p__Firmicutes|c__CFGB76289|o__OFGB76289|f__FGB76289|g__GGB30287|s__GGB30287_SGB43249|t__SGB43249	0	0	0.00371	0.03421	0	0	0	0	0.00204	0.0142	0.01038	0.01667	0.003	0.01122	0	0.00441	0.00916	0.0031	0.03291	0	0.00875	0	0.01239	0	0.00597	0.01204	0.02731	0.00588	0.00339	0	0.04082	0.02696	0.00126	0.03249	0.0168	0	0.02424	0.01318	0.02487	0.03711	0.03279	0	0.01856	0.02782	0.00492	0.00661	0.00167	0	0
k__Bacteria|p__Bacteria_unclassified|c__CFGB76064|o__OFGB76064|f__FGB76064|g__GGB28893|s__GGB28893_SGB41574|t__SGB41574	0	0	0.00356	0	0	0.01451	0.26466	0	0	0	0	0	0	0	0	0	0	0	0.00732	0	0.6649	0	0	0	0	0	0	0	0	0	0.01078	0.01357	0.0491	0.37551	0.40997	0.56486	0.02601	0	0	0	0	0	0	0.02535	0	0	0	0	0
k__Bacteria|p__Firmicutes|c__Clostridia|o__Eubacteriales|f__Oscillospiraceae|g__Harryflintia|s__Harryflintia_acetispora|t__SGB14838	0	0	0.00344	0	0	0	0	0	0	0	0	0.0007	0	0	0	0.00086	0	0.00019	0	0	0	0	0	0	0	8e-05	0	0	0.00936	0.01784	0.00409	0.0618	0.03361	0.01064	0.03892	0	0.00566	0.00308	0.05469	0.02351	0.05957	0	0.00774	0.03015	0	0	0	0	0
k__Bacteria|p__Firmicutes|c__CFGB76234|o__OFGB76234|f__FGB76234|g__GGB28950|s__GGB28950_SGB41657|t__SGB41657	0	0	0.00216	0.00336	0	0	0	0	0.00025	0	0	0	0.00218	0	0	0	0	0	0	0	0	0	0	0	0	0	0	0	0.17568	0	0	0	0	0	0	0	0.00038	0	0.00534	0	0.01045	0.0472	0.01553	0	0	0	0	0	0
k__Bacteria|p__Firmicutes|c__CFGB9479|o__OFGB9479|f__FGB9479|g__GGB28330|s__GGB28330_SGB40904|t__SGB40904	0	0	0.00183	0.00259	0.00902	0	0	0.0003	0	0.00518	0.00129	0	0	0	0	0	0	0	0.00494	0	0	0	0.00232	0	0	0	0	0	0	0	0	0	0	0	0	0	0	0	0	0	0	0	0	0	0	0	0	0	0
k__Bacteria|p__Firmicutes|c__Clostridia|o__Eubacteriales|f__Eubacteriaceae|g__Eubacterium|s__Eubacterium_sp_14_2|t__SGB7278	0	0	0.00151	0	0	0	0	0	0	0	0	0	0	0	0	0	0	0	0	0	0	0	0	0	0	0	0	0	0	0.05	0	0	0	0	0	0	0	0	0	0	0	0	0	0	0	0	0	0	0
k__Bacteria|p__Firmicutes|c__Clostridia|o__Eubacteriales|f__Lachnospiraceae|g__GGB28769|s__GGB28769_SGB94868|t__SGB94868	0	0	0.0011	0.0046	0	0	0.01205	0.02302	0	0	0.01909	0	0.07847	0	0.05878	0	0	0	0.02013	0	0.00296	0	0.01699	0	0.00167	0	0	0	0	0	0	0	0	0.00566	0.00343	0.04287	0	0	0	0	0	0.00419	0	0	0.00294	0	0	0	0
k__Bacteria|p__Firmicutes|c__CFGB73217|o__OFGB73217|f__FGB73217|g__GGB28956|s__GGB28956_SGB41665|t__SGB41665	0	0	0.00096	0	0	0	0	0	0	0	0	0	0	0	0	0	0	0	0	0	0	0	0	0	0	0	0	0	0	0	0	0	0	0	0	0	0	0	0	0	0	0	0	0	0	0	0	0	0
k__Bacteria|p__Firmicutes|c__CFGB6645|o__OFGB6645|f__FGB6645|g__GGB28989|s__GGB28989_SGB41703|t__SGB41703	0	0	0.00062	0	0.00433	0	0	0	0	0	0.00099	0	0.00037	0	0.00064	0.00061	0	0.00325	0.0009	0	0.00087	0	0	0	0	0	0.00322	0.00282	0	0	0	0	0	0	0	0	0	0	0	0	0	0	0	0	0	0	0	0.0013	0
k__Bacteria|p__Tenericutes	0	0	0	1.47204	0	0	0	0	2.69861	0	0	2.66921	0	1.28381	1.64148	6.22604	0.41948	0.88	0	0	0	0	0	0	0.10226	0	0	1.62818	0	0	2.53834	0.08095	0.04671	1.41547	0	0.05069	0.09192	0.17273	3.12275	0.29153	0	2.49573	0	2.21287	0	0.00069	0	0	0
k__Bacteria|p__Bacteroidetes|c__CFGB1791	0	0	0	1.47204	0	0	0	0	2.69861	0	0	2.66921	0	1.28381	1.64148	6.22604	0.41948	0.88	0	0	0	0	0	0	0.10226	0	0	1.62818	0	0	2.53834	0.08095	0.04671	1.41547	0	0.05069	0.09192	0.17273	3.12275	0.29153	0	2.49573	0	2.21287	0	0.00069	0	0	0
k__Bacteria|p__Firmicutes|c__CFGB8140	0	0	0	0.03027	0	0	0	0	0	0	0	0.30935	0	0	0	0.10372	0	0	0	0	0	0	0	0	0	0	0	0	0	0	0	0	0	0.00071	0	0.97449	0	0.36844	0	0	0.15407	0	0.08554	1.68887	0	0.39905	0	0	0.78015
k__Bacteria|p__Bacteroidetes|c__CFGB1791|o__OFGB1791	0	0	0	1.47204	0	0	0	0	2.69861	0	0	2.66921	0	1.28381	1.64148	6.22604	0.41948	0.88	0	0	0	0	0	0	0.10226	0	0	1.62818	0	0	2.53834	0.08095	0.04671	1.41547	0	0.05069	0.09192	0.17273	3.12275	0.29153	0	2.49573	0	2.21287	0	0.00069	0	0	0
k__Bacteria|p__Firmicutes|c__CFGB8140|o__OFGB8140	0	0	0	0.03027	0	0	0	0	0	0	0	0.30935	0	0	0	0.10372	0	0	0	0	0	0	0	0	0	0	0	0	0	0	0	0	0	0.00071	0	0.97449	0	0.36844	0	0	0.15407	0	0.08554	1.68887	0	0.39905	0	0	0.78015
k__Bacteria|p__Bacteroidetes|c__CFGB1791|o__OFGB1791|f__FGB1791	0	0	0	1.47204	0	0	0	0	2.69861	0	0	2.66921	0	1.28381	1.64148	6.22604	0.41948	0.88	0	0	0	0	0	0	0.10226	0	0	1.62818	0	0	2.53834	0.08095	0.04671	1.41547	0	0.05069	0.09192	0.17273	3.12275	0.29153	0	2.49573	0	2.21287	0	0.00069	0	0	0
k__Bacteria|p__Firmicutes|c__Clostridia|o__Clostridiales|f__Ruminococcaceae	0	0	0	0.45519	0	0	0.3086	0.74387	0.18004	0.959	1.85512	0.13924	0	0	0	0	0.4146	0.3141	1.47078	0.12052	0.5438	0.07016	0.09515	0.21832	0.64183	0.11908	0.05486	0.02825	0.11004	0	0.71664	0.01504	0.03537	0.26488	0.02207	0.25551	0	0.00198	0.00644	0	0.04289	0.57197	0.03085	0.05182	1.69052	0	0.20231	0	0
k__Bacteria|p__Firmicutes|c__CFGB8140|o__OFGB8140|f__FGB8140	0	0	0	0.03027	0	0	0	0	0	0	0	0.30935	0	0	0	0.10372	0	0	0	0	0	0	0	0	0	0	0	0	0	0	0	0	0	0.00071	0	0.97449	0	0.36844	0	0	0.15407	0	0.08554	1.68887	0	0.39905	0	0	0.78015
k__Bacteria|p__Tenericutes|c__CFGB1791|o__OFGB1791|f__FGB1791|g__GGB34608	0	0	0	1.47204	0	0	0	0	2.69861	0	0	2.66921	0	1.28381	1.64148	6.22604	0.41948	0.88	0	0	0	0	0	0	0.10226	0	0	1.62818	0	0	2.53834	0.08095	0.04671	1.41547	0	0.05069	0.06173	0.03508	3.12275	0.28552	0	2.49573	0	2.21287	0	0.00069	0	0	0
k__Bacteria|p__Firmicutes|c__CFGB10344|o__OFGB10344|f__FGB10344|g__GGB31836	0	0	0	0.89412	0	0.02732	0	0	0	0	0	0	0	0.2388	0	0.04103	0	0	0.36027	0.51265	0	0	0	0	0	0.17916	0	0	0.03674	0	0.47735	0	0	0	0	0.05402	0.0036	0.01559	0.01915	0.12241	0.04074	0	0.01417	0.30391	0	0	0	0	0
k__Bacteria|p__Firmicutes|c__Clostridia|o__Eubacteriales|f__Oscillospiraceae|g__Acutalibacter	0	0	0	0.45519	0	0	0.3086	0.74387	0.18004	0.959	1.85512	0.13924	0	0	0	0	0.4146	0.3141	1.47078	0.12052	0.5438	0.07016	0.09515	0.21832	0.64183	0.11908	0.05486	0.02825	0.11004	0	0.71664	0.01504	0.03537	0.26488	0.02207	0.25551	0	0.00198	0.00644	0	0.04289	0.57197	0.03085	0.05182	1.69052	0	0.20231	0	0
k__Bacteria|p__Firmicutes|c__CFGB76355|o__OFGB76355|f__FGB76355|g__GGB28422	0	0	0	0.19786	0	0	0	0	0	0	0	0	0	0	0	0	0	0	0	0	0	0	0	0	0	0	0	0	0.0094	0	0	0	0	0.0162	0.07831	0.27557	0.01974	0.027	0	0.00063	0	0.02964	0.01185	0.00056	0	0	0	0	0
k__Bacteria|p__Firmicutes|c__Clostridia|o__Eubacteriales|f__Eubacteriaceae|g__GGB80168	0	0	0	0.11027	0	0.01927	0.90013	0.5224	0	3.05114	0.00501	0.00177	0.01927	0.21836	0	0	0.05652	0.07384	0.90184	0.39975	0.02664	0.3139	0.61125	0.53827	0.07736	0	0.05542	0.04503	0.05663	0	0.07043	0.00632	0	0.29775	0.10906	0.01287	0.00044	0.00787	0.01944	0.11358	0	0.06367	0.02693	0	0.24211	0.09297	0.0252	0.03406	0
k__Bacteria|p__Firmicutes|c__Clostridia|o__Clostridia_unclassified|f__Clostridia_unclassified|g__Candidatus_Avimonas	0	0	0	0.07672	0	0.04549	0	0	0.04283	0.00883	0.05518	0.06405	0	0	0	0	0	0	0.0292	0.01586	0	0	0.00489	0	0	0	0.04894	0	0	0.00351	0.00482	0.04914	0.10189	0.02086	0.01462	0.10627	0	0	0	0	0.01758	0	0	0	0	0	0	0	0
k__Bacteria|p__Firmicutes|c__CFGB8140|o__OFGB8140|f__FGB8140|g__GGB3754	0	0	0	0.03027	0	0	0	0	0	0	0	0.30935	0	0	0	0.10372	0	0	0	0	0	0	0	0	0	0	0	0	0	0	0	0	0	0.00071	0	0.97449	0	0.36844	0	0	0.15407	0	0.08554	1.68887	0	0.39905	0	0	0.78015
k__Bacteria|p__Firmicutes|c__CFGB2838|o__OFGB2838|f__FGB2838|g__GGB28409	0	0	0	0.0244	0	0.00238	0	0	0	0	0	0	0.00933	0	0	0	0	0	0	0	0	0	0	0	0	0	0	0	0	0	0	0	0	0	0	0	0	0	0	0	0	0	0	0	0	0	0	0	0
k__Bacteria|p__Firmicutes|c__CFGB76308|o__OFGB76308|f__FGB76308|g__GGB28881	0	0	0	0.02258	0	0.00052	0	0	0	0	0	0	0.0004	0	0	0	0	0	0.00129	0	0	0	0	0	0	0.00037	0	0	0	0	0	0	0	0	0	0	0	0	0	0	0	0	0	0	0	0	0	0	0.00098
k__Bacteria|p__Firmicutes|c__Clostridia|o__Eubacteriales|f__Oscillospiraceae|g__GGB30450	0	0	0	0.01054	0	0.00416	0.04772	0.0426	0	0	0.03732	0.00033	0.02517	0	0	0	0	0.00138	0.02106	0	0.00598	0.02445	0	0.03959	0.18292	0.05164	0.00931	0.00232	0	0	0.13402	0	0.0183	0.00048	0.00534	0.0204	0.00374	0	0.00086	0.00477	0	0.01633	0	0	0.03187	0	0	0.00482	0
k__Bacteria|p__Firmicutes|c__Clostridia|o__Eubacteriales|f__Oscillospiraceae|g__GGB30311	0	0	0	0.00224	0	0	0	0	0.00125	0.00413	0	0.00062	0.00191	0.00433	0	0	0	0	0.01652	0	0	0.00393	0	0.00942	0.00524	0.00722	0	0	0	0	0	0	0	0	0	0	0	0	0	0	0	0	0	0	0	0	0	0	0
k__Bacteria|p__Firmicutes|c__Clostridia|o__Eubacteriales|f__Lachnospiraceae|g__Lachnospiraceae_unclassified|s__Lachnospiraceae_unclassified_SGB59788	0	0	0	2.76076	0	0.05152	3.83074	0.99736	0.00434	3.78262	0	0.77122	0.58025	0.00014	0	0.20715	0	0.00558	0.01569	0	0.0461	0.001	0	0	0.1057	2.25195	3.27869	0.01071	0	0	0	0	0	0	0	0	0	0.03041	0	0	0.00054	0	0	0.03377	0	0.00554	0.40293	0	0
k__Bacteria|p__Tenericutes|c__CFGB1791|o__OFGB1791|f__FGB1791|g__GGB34608|s__GGB34608_SGB94793	0	0	0	1.47204	0	0	0	0	2.69861	0	0	2.66921	0	1.28381	1.64148	6.22604	0.41948	0.88	0	0	0	0	0	0	0.10226	0	0	1.62818	0	0	2.53834	0.08095	0.04671	1.41547	0	0.05069	0.06173	0.03508	3.12275	0.28552	0	2.49573	0	2.21287	0	0.00069	0	0	0
k__Bacteria|p__Firmicutes|c__Clostridia|o__Eubacteriales|f__Lachnospiraceae|g__Lachnospiraceae_unclassified|s__Lachnospiraceae_unclassified_SGB59780	0	0	0	0.99543	0	0	0	0	0.01579	0	0	0.00162	0.10578	0	0	0.00822	0.03554	0	0.54261	0.16753	0.06727	0	0	0	0	0	0	0	0.04485	0	0.35063	0	0.04041	2.03865	10.6359	0.0548	0.00755	0.01538	0.087	0.00094	0	0	0.00049	0	0	0	0	0	0
k__Bacteria|p__Firmicutes|c__CFGB10344|o__OFGB10344|f__FGB10344|g__GGB31836|s__GGB31836_SGB45212	0	0	0	0.89412	0	0.02732	0	0	0	0	0	0	0	0.2388	0	0.04103	0	0	0.36027	0.51265	0	0	0	0	0	0.17916	0	0	0.03674	0	0.47735	0	0	0	0	0.05402	0.0036	0.01559	0.01915	0.12241	0.04074	0	0.01417	0.30391	0	0	0	0	0
k__Bacteria|p__Firmicutes|c__Clostridia|o__Clostridiales|f__Ruminococcaceae|g__Acutalibacter|s__Acutalibacter_SGB43256	0	0	0	0.45519	0	0	0.3086	0.73835	0.18004	0.959	1.85512	0.13924	0	0	0	0	0.4146	0.3141	1.47078	0.12052	0.5438	0.07016	0.09515	0.21832	0.64183	0.11908	0.05486	0.02825	0.11004	0	0.71664	0.01504	0.03537	0.26488	0.02207	0.25551	0	0.00198	0.00644	0	0.04289	0.57197	0.01912	0.05182	1.69052	0	0.20231	0	0
k__Bacteria|p__Firmicutes|c__Clostridia|o__Eubacteriales|f__Oscillospiraceae|g__GGB30413|s__GGB30413_SGB43452	0	0	0	0.34887	0	0.0101	1.00085	0.32314	0.03223	0	0	0.02182	0.04731	0.02064	0.02636	0.04341	0.0277	0.05919	0.36421	0.02116	0.0423	0	0.01716	0.07321	0.07795	0.05791	0.69768	0.04555	0.00085	0	0.07958	0	0.02673	0.08436	0.02622	0.00555	0.10431	0.00319	0.10198	0.21672	0.02132	0.19245	0	0.01005	0.88245	0.17601	0.00241	0.0548	0
k__Bacteria|p__Actinobacteria|c__Coriobacteriia|o__Eggerthellales|f__Eggerthellaceae|g__Adlercreutzia|s__Adlercreutzia_SGB94879	0	0	0	0.24654	0	0	0	0	0	0	0	0	0.05531	0	0.02392	0	0	0	0	0	0	0	0.18081	0	0.00959	0.0122	0	0	0	0	0	0	0	0	0	0	0	0	0	0	0	0	0	0	0	0	0	0	0
k__Bacteria|p__Firmicutes|c__CFGB76355|o__OFGB76355|f__FGB76355|g__GGB28422|s__GGB28422_SGB41005	0	0	0	0.19786	0	0	0	0	0	0	0	0	0	0	0	0	0	0	0	0	0	0	0	0	0	0	0	0	0.0094	0	0	0	0	0.0162	0.07831	0.27557	0.01974	0.027	0	0.00063	0	0.02964	0.01185	0.00056	0	0	0	0	0
k__Bacteria|p__Firmicutes|c__Clostridia|o__Eubacteriales|f__Eubacteriaceae|g__GGB80168|s__GGB80168_SGB94890	0	0	0	0.11027	0	0.01927	0.89773	0.45109	0	3.05114	0	0.00177	0.01927	0.21836	0	0	0.04975	0.00019	0.62677	0.36162	0.02664	0.2975	0.60796	0.50435	0	0	0.05448	0.03629	0.05588	0	0.06301	0.00632	0	0.29775	0.09669	0	0	0.00787	0	0.11358	0	0.05612	0.02693	0	0.21418	0.09297	0.023	0.03406	0
k__Bacteria|p__Firmicutes|c__Clostridia|o__Clostridia_unclassified|f__Clostridia_unclassified|g__Candidatus_Avimonas|s__Candidatus_Avimonas_narfia	0	0	0	0.07672	0	0.04549	0	0	0.04283	0.00883	0.05518	0.06405	0	0	0	0	0	0	0.0292	0.01586	0	0	0.00489	0	0	0	0.04894	0	0	0.00351	0.00482	0.04914	0.10189	0.02086	0.01462	0.10627	0	0	0	0	0.01758	0	0	0	0	0	0	0	0
k__Bacteria|p__Firmicutes|c__CFGB8140|o__OFGB8140|f__FGB8140|g__GGB3754|s__GGB3754_SGB5102	0	0	0	0.03027	0	0	0	0	0	0	0	0.30935	0	0	0	0.10372	0	0	0	0	0	0	0	0	0	0	0	0	0	0	0	0	0	0.00071	0	0.97449	0	0.36844	0	0	0.15407	0	0.08554	1.68833	0	0.39905	0	0	0.77989
k__Bacteria|p__Firmicutes|c__CFGB2838|o__OFGB2838|f__FGB2838|g__GGB28409|s__GGB28409_SGB40991	0	0	0	0.0244	0	0.00238	0	0	0	0	0	0	0.00933	0	0	0	0	0	0	0	0	0	0	0	0	0	0	0	0	0	0	0	0	0	0	0	0	0	0	0	0	0	0	0	0	0	0	0	0
k__Bacteria|p__Firmicutes|c__CFGB76308|o__OFGB76308|f__FGB76308|g__GGB28881|s__GGB28881_SGB41561	0	0	0	0.02258	0	0.00052	0	0	0	0	0	0	0.0004	0	0	0	0	0	0.00129	0	0	0	0	0	0	0.00037	0	0	0	0	0	0	0	0	0	0	0	0	0	0	0	0	0	0	0	0	0	0	0.00098
k__Bacteria|p__Firmicutes|c__Bacilli|o__Lactobacillales|f__Streptococcaceae|g__Streptococcus|s__Streptococcus_mutans	0	0	0	0.01233	0	0.02117	0	0	0	0	0	0	0.02771	0	0.12528	0	0	0	0	0	0	0	0.01612	0	0	0.01728	0	0	0	0	0	0	0	0	0	0.00401	0	0	0	0	0	0	0	0	0	0	0	0	0.13947
k__Bacteria|p__Firmicutes|c__Clostridia|o__Eubacteriales|f__Oscillospiraceae|g__GGB30450|s__GGB30450_SGB43507	0	0	0	0.01054	0	0.00416	0.04772	0.0426	0	0	0.03732	0.00033	0.02517	0	0	0	0	0.00138	0.02106	0	0.00598	0.02445	0	0.03959	0.18292	0.05164	0.00931	0.00232	0	0	0.13402	0	0.0183	0.00048	0.00534	0.0204	0.00374	0	0.00086	0.00477	0	0.01633	0	0	0.03187	0	0	0.00482	0
k__Bacteria|p__Firmicutes|c__Clostridia|o__Eubacteriales|f__Oscillospiraceae|g__GGB30461|s__GGB30461_SGB43529	0	0	0	0.00636	0	0	0.00066	0.0007	0.00119	0	0.00234	0	0	0	0	0	0	0	0	0	0	0	0	0	0.02507	0.01203	0.00125	0	0.00227	0	0.00342	0	0	0.00271	0.02924	0.00127	0	0	0.00242	0.01707	0	0.00085	0.00197	0.00383	0.00214	0	0	0	0
k__Bacteria|p__Firmicutes|c__Clostridia|o__Eubacteriales|f__Lachnospiraceae|g__Lachnospiraceae_unclassified|s__Lachnospiraceae_bacterium_10_1	0	0	0	0.0056	0	0	0.01532	0	0	0.01288	0	0.00126	0.00122	0	0	0	0	0	0	0	0	0	0	0	0	0.00385	0.01117	0	0	0	0	0	0	0	0	0	0	0	0	0	0	0	0	0	0	0	0	0	0
k__Bacteria|p__Firmicutes|c__Bacilli|o__Lactobacillales|f__Streptococcaceae|g__Streptococcus|s__Streptococcus_SGB45231	0	0	0	0.00538	0	0	0	0	0	0	0	0	0	0	0	0	0	0	0	0	0	0	0	0	0	0	0.01219	0	0	0	0.0059	0	0.02931	0.00441	0	0.00278	0	0	0	0	0	0	0.00188	0	0	0	0.00197	0	0
k__Bacteria|p__Firmicutes|c__Clostridia|o__Eubacteriales|f__Oscillospiraceae|g__GGB75064|s__GGB75064_SGB102200	0	0	0	0.00435	0	0	0.00374	0	0	0	0.00295	0.00566	0	0	0	0	0	0	0.00797	0	0	0	0	0	0.01322	0.00171	0.00341	0	0.00932	0	0	0	0	0.00353	0.01872	0.01291	0	0	0.00263	0	0	0.02453	0	0	0.00989	0	0	0.0026	0
k__Bacteria|p__Firmicutes|c__Clostridia|o__Eubacteriales|f__Oscillospiraceae|g__GGB30311|s__GGB30311_SGB43288	0	0	0	0.00224	0	0	0	0	0.00125	0.00413	0	0.00062	0.00191	0.00433	0	0	0	0	0.01652	0	0	0.00393	0	0.00942	0.00524	0.00722	0	0	0	0	0	0	0	0	0	0	0	0	0	0	0	0	0	0	0	0	0	0	0
k__Bacteria|p__Firmicutes|c__Clostridia|o__Eubacteriales|f__Oscillospiraceae|g__GGB75064|s__GGB75064_SGB43546	0	0	0	0.00083	0	0	0	0	0	0	0	0	0	0	0	0	0	0	0	0	0	0	0	0	0	0	0.00072	0	0	0	0	0	0	0.00071	0	0	0	0	0	0	0	0	0	0	0	0	0	0	0
k__Bacteria|p__Firmicutes|c__Clostridia|o__Eubacteriales|f__Lachnospiraceae|g__Lachnospiraceae_unclassified|s__Lachnospiraceae_unclassified_SGB59788|t__SGB59788	0	0	0	2.76076	0	0.05152	3.83074	0.99736	0.00434	3.78262	0	0.77122	0.58025	0.00014	0	0.20715	0	0.00558	0.01569	0	0.0461	0.001	0	0	0.1057	2.25195	3.27869	0.01071	0	0	0	0	0	0	0	0	0	0.03041	0	0	0.00054	0	0	0.03377	0	0.00554	0.40293	0	0
k__Bacteria|p__Tenericutes|c__CFGB1791|o__OFGB1791|f__FGB1791|g__GGB34608|s__GGB34608_SGB94793|t__SGB94793	0	0	0	1.47204	0	0	0	0	2.69861	0	0	2.66921	0	1.28381	1.64148	6.22604	0.41948	0.88	0	0	0	0	0	0	0.10226	0	0	1.62818	0	0	2.53834	0.08095	0.04671	1.41547	0	0.05069	0.06173	0.03508	3.12275	0.28552	0	2.49573	0	2.21287	0	0.00069	0	0	0
k__Bacteria|p__Firmicutes|c__Clostridia|o__Eubacteriales|f__Lachnospiraceae|g__Lachnospiraceae_unclassified|s__Lachnospiraceae_unclassified_SGB59780|t__SGB59780	0	0	0	0.99543	0	0	0	0	0.01579	0	0	0.00162	0.10578	0	0	0.00822	0.03554	0	0.54261	0.16753	0.06727	0	0	0	0	0	0	0	0.04485	0	0.35063	0	0.04041	2.03865	10.6359	0.0548	0.00755	0.01538	0.087	0.00094	0	0	0.00049	0	0	0	0	0	0
k__Bacteria|p__Firmicutes|c__CFGB10344|o__OFGB10344|f__FGB10344|g__GGB31836|s__GGB31836_SGB45212|t__SGB45212	0	0	0	0.89412	0	0.02732	0	0	0	0	0	0	0	0.2388	0	0.04103	0	0	0.36027	0.51265	0	0	0	0	0	0.17916	0	0	0.03674	0	0.47735	0	0	0	0	0.05402	0.0036	0.01559	0.01915	0.12241	0.04074	0	0.01417	0.30391	0	0	0	0	0
k__Bacteria|p__Firmicutes|c__Clostridia|o__Clostridiales|f__Ruminococcaceae|g__Acutalibacter|s__Acutalibacter_SGB43256|t__SGB43256	0	0	0	0.45519	0	0	0.3086	0.73835	0.18004	0.959	1.85512	0.13924	0	0	0	0	0.4146	0.3141	1.47078	0.12052	0.5438	0.07016	0.09515	0.21832	0.64183	0.11908	0.05486	0.02825	0.11004	0	0.71664	0.01504	0.03537	0.26488	0.02207	0.25551	0	0.00198	0.00644	0	0.04289	0.57197	0.01912	0.05182	1.69052	0	0.20231	0	0
k__Bacteria|p__Firmicutes|c__Clostridia|o__Eubacteriales|f__Oscillospiraceae|g__GGB30413|s__GGB30413_SGB43452|t__SGB43452	0	0	0	0.34887	0	0.0101	1.00085	0.32314	0.03223	0	0	0.02182	0.04731	0.02064	0.02636	0.04341	0.0277	0.05919	0.36421	0.02116	0.0423	0	0.01716	0.07321	0.07795	0.05791	0.69768	0.04555	0.00085	0	0.07958	0	0.02673	0.08436	0.02622	0.00555	0.10431	0.00319	0.10198	0.21672	0.02132	0.19245	0	0.01005	0.88245	0.17601	0.00241	0.0548	0
k__Bacteria|p__Actinobacteria|c__Coriobacteriia|o__Eggerthellales|f__Eggerthellaceae|g__Adlercreutzia|s__Adlercreutzia_SGB94879|t__SGB94879	0	0	0	0.24654	0	0	0	0	0	0	0	0	0.05531	0	0.02392	0	0	0	0	0	0	0	0.18081	0	0.00959	0.0122	0	0	0	0	0	0	0	0	0	0	0	0	0	0	0	0	0	0	0	0	0	0	0
k__Bacteria|p__Firmicutes|c__CFGB76355|o__OFGB76355|f__FGB76355|g__GGB28422|s__GGB28422_SGB41005|t__SGB41005	0	0	0	0.19786	0	0	0	0	0	0	0	0	0	0	0	0	0	0	0	0	0	0	0	0	0	0	0	0	0.0094	0	0	0	0	0.0162	0.07831	0.27557	0.01974	0.027	0	0.00063	0	0.02964	0.01185	0.00056	0	0	0	0	0
k__Bacteria|p__Firmicutes|c__Clostridia|o__Eubacteriales|f__Eubacteriaceae|g__GGB80168|s__GGB80168_SGB94890|t__SGB94890	0	0	0	0.11027	0	0.01927	0.89773	0.45109	0	3.05114	0	0.00177	0.01927	0.21836	0	0	0.04975	0.00019	0.62677	0.36162	0.02664	0.2975	0.60796	0.50435	0	0	0.05448	0.03629	0.05588	0	0.06301	0.00632	0	0.29775	0.09669	0	0	0.00787	0	0.11358	0	0.05612	0.02693	0	0.21418	0.09297	0.023	0.03406	0
k__Bacteria|p__Firmicutes|c__Clostridia|o__Clostridia_unclassified|f__Clostridia_unclassified|g__Candidatus_Avimonas|s__Candidatus_Avimonas_narfia|t__SGB14941	0	0	0	0.07672	0	0.04549	0	0	0.04283	0.00883	0.05518	0.06405	0	0	0	0	0	0	0.0292	0.01586	0	0	0.00489	0	0	0	0.04894	0	0	0.00351	0.00482	0.04914	0.10189	0.02086	0.01462	0.10627	0	0	0	0	0.01758	0	0	0	0	0	0	0	0
k__Bacteria|p__Firmicutes|c__CFGB8140|o__OFGB8140|f__FGB8140|g__GGB3754|s__GGB3754_SGB5102|t__SGB5102	0	0	0	0.03027	0	0	0	0	0	0	0	0.30935	0	0	0	0.10372	0	0	0	0	0	0	0	0	0	0	0	0	0	0	0	0	0	0.00071	0	0.97449	0	0.36844	0	0	0.15407	0	0.08554	1.68833	0	0.39905	0	0	0.77989
k__Bacteria|p__Firmicutes|c__CFGB2838|o__OFGB2838|f__FGB2838|g__GGB28409|s__GGB28409_SGB40991|t__SGB40991	0	0	0	0.0244	0	0.00238	0	0	0	0	0	0	0.00933	0	0	0	0	0	0	0	0	0	0	0	0	0	0	0	0	0	0	0	0	0	0	0	0	0	0	0	0	0	0	0	0	0	0	0	0
k__Bacteria|p__Firmicutes|c__CFGB76308|o__OFGB76308|f__FGB76308|g__GGB28881|s__GGB28881_SGB41561|t__SGB41561	0	0	0	0.02258	0	0.00052	0	0	0	0	0	0	0.0004	0	0	0	0	0	0.00129	0	0	0	0	0	0	0.00037	0	0	0	0	0	0	0	0	0	0	0	0	0	0	0	0	0	0	0	0	0	0	0.00098
k__Bacteria|p__Firmicutes|c__Bacilli|o__Lactobacillales|f__Streptococcaceae|g__Streptococcus|s__Streptococcus_mutans|t__SGB8000	0	0	0	0.01233	0	0.02117	0	0	0	0	0	0	0.02771	0	0.12528	0	0	0	0	0	0	0	0.01612	0	0	0.01728	0	0	0	0	0	0	0	0	0	0.00401	0	0	0	0	0	0	0	0	0	0	0	0	0.13947
k__Bacteria|p__Firmicutes|c__Clostridia|o__Eubacteriales|f__Oscillospiraceae|g__GGB30450|s__GGB30450_SGB43507|t__SGB43507	0	0	0	0.01054	0	0.00416	0.04772	0.0426	0	0	0.03732	0.00033	0.02517	0	0	0	0	0.00138	0.02106	0	0.00598	0.02445	0	0.03959	0.18292	0.05164	0.00931	0.00232	0	0	0.13402	0	0.0183	0.00048	0.00534	0.0204	0.00374	0	0.00086	0.00477	0	0.01633	0	0	0.03187	0	0	0.00482	0
k__Bacteria|p__Firmicutes|c__Clostridia|o__Eubacteriales|f__Oscillospiraceae|g__GGB30461|s__GGB30461_SGB43529|t__SGB43529	0	0	0	0.00636	0	0	0.00066	0.0007	0.00119	0	0.00234	0	0	0	0	0	0	0	0	0	0	0	0	0	0.02507	0.01203	0.00125	0	0.00227	0	0.00342	0	0	0.00271	0.02924	0.00127	0	0	0.00242	0.01707	0	0.00085	0.00197	0.00383	0.00214	0	0	0	0
k__Bacteria|p__Firmicutes|c__Clostridia|o__Eubacteriales|f__Lachnospiraceae|g__Lachnospiraceae_unclassified|s__Lachnospiraceae_bacterium_10_1|t__SGB4974	0	0	0	0.0056	0	0	0.01532	0	0	0.01288	0	0.00126	0.00122	0	0	0	0	0	0	0	0	0	0	0	0	0.00385	0.01117	0	0	0	0	0	0	0	0	0	0	0	0	0	0	0	0	0	0	0	0	0	0
k__Bacteria|p__Firmicutes|c__Bacilli|o__Lactobacillales|f__Streptococcaceae|g__Streptococcus|s__Streptococcus_SGB45231|t__SGB45231	0	0	0	0.00538	0	0	0	0	0	0	0	0	0	0	0	0	0	0	0	0	0	0	0	0	0	0	0.01219	0	0	0	0.0059	0	0.02931	0.00441	0	0.00278	0	0	0	0	0	0	0.00188	0	0	0	0.00197	0	0
k__Bacteria|p__Firmicutes|c__Clostridia|o__Eubacteriales|f__Oscillospiraceae|g__GGB75064|s__GGB75064_SGB102200|t__SGB102200	0	0	0	0.00435	0	0	0.00374	0	0	0	0.00295	0.00566	0	0	0	0	0	0	0.00797	0	0	0	0	0	0.01322	0.00171	0.00341	0	0.00932	0	0	0	0	0.00353	0.01872	0.01291	0	0	0.00263	0	0	0.02453	0	0	0.00989	0	0	0.0026	0
k__Bacteria|p__Firmicutes|c__Clostridia|o__Eubacteriales|f__Oscillospiraceae|g__GGB30311|s__GGB30311_SGB43288|t__SGB43288	0	0	0	0.00224	0	0	0	0	0.00125	0.00413	0	0.00062	0.00191	0.00433	0	0	0	0	0.01652	0	0	0.00393	0	0.00942	0.00524	0.00722	0	0	0	0	0	0	0	0	0	0	0	0	0	0	0	0	0	0	0	0	0	0	0
k__Bacteria|p__Firmicutes|c__Clostridia|o__Eubacteriales|f__Oscillospiraceae|g__GGB75064|s__GGB75064_SGB43546|t__SGB43546	0	0	0	0.00083	0	0	0	0	0	0	0	0	0	0	0	0	0	0	0	0	0	0	0	0	0	0	0.00072	0	0	0	0	0	0	0.00071	0	0	0	0	0	0	0	0	0	0	0	0	0	0	0
k__Bacteria|p__Firmicutes|c__CFGB9506	0	0	0	0	0.00837	0	0.31166	0.47276	0.07164	0.02108	0	0.00263	0.03299	0	0.00257	0.00234	0.00583	0	0.09861	0	0	0	0	0	0.26785	0.43619	0.33529	0.00569	0.04042	0	0.01981	0	0.03744	0.01487	0.09604	0	0.05091	2.48323	0.56451	0.20395	0.05651	0.19717	0.08004	0.11828	0	0.01783	0	0	0
k__Bacteria|p__Firmicutes|c__CFGB9579	0	0	0	0	0.00705	0	0	0	0	0	0	0	0	0	0	0	0.00394	0	0	0	0	0	0	0	0	0	0	0	0.01055	0	0	0.00339	0	0.01369	0	0	0.01444	0.00613	0.04706	0.01632	0.03891	0	0.07212	0.01997	0	0	0	0	0
k__Bacteria|p__Firmicutes|c__CFGB9506|o__OFGB9506	0	0	0	0	0.00837	0	0.31166	0.47276	0.07164	0.02108	0	0.00263	0.03299	0	0.00257	0.00234	0.00583	0	0.09861	0	0	0	0	0	0.26785	0.43619	0.33529	0.00569	0.04042	0	0.01981	0	0.03744	0.01487	0.09604	0	0.05091	2.48323	0.56451	0.20395	0.05651	0.19717	0.08004	0.11828	0	0.01783	0	0	0
k__Bacteria|p__Firmicutes|c__CFGB9579|o__OFGB9579	0	0	0	0	0.00705	0	0	0	0	0	0	0	0	0	0	0	0.00394	0	0	0	0	0	0	0	0	0	0	0	0.01055	0	0	0.00339	0	0.01369	0	0	0.01444	0.00613	0.04706	0.01632	0.03891	0	0.07212	0.01997	0	0	0	0	0
k__Bacteria|p__Firmicutes|c__CFGB9506|o__OFGB9506|f__FGB9506	0	0	0	0	0.00837	0	0.31166	0.47276	0.07164	0.02108	0	0.00263	0.03299	0	0.00257	0.00234	0.00583	0	0.09861	0	0	0	0	0	0.26785	0.43619	0.33529	0.00569	0.04042	0	0.01981	0	0.03744	0.01487	0.09604	0	0.05091	2.48323	0.56451	0.20395	0.05651	0.19717	0.08004	0.11828	0	0.01783	0	0	0
k__Bacteria|p__Firmicutes|c__CFGB9579|o__OFGB9579|f__FGB9579	0	0	0	0	0.00705	0	0	0	0	0	0	0	0	0	0	0	0.00394	0	0	0	0	0	0	0	0	0	0	0	0.01055	0	0	0.00339	0	0.01369	0	0	0.01444	0.00613	0.04706	0.01632	0.03891	0	0.07212	0.01997	0	0	0	0	0
k__Bacteria|p__Firmicutes|c__Clostridia|o__Eubacteriales|f__Oscillospiraceae|g__GGB30297	0	0	0	0	0.02587	0	0	0	0	0	0	0	0.0058	0	0.01174	0	0	0	0	0	0	0	0	0	0	0	0	0	0.00627	0	0	0	0.0086	0.00692	0	0	0.00444	0	0.00501	0.00318	0	0	0	0	0	0	0	0	0
k__Bacteria|p__Firmicutes|c__CFGB9506|o__OFGB9506|f__FGB9506|g__GGB28394	0	0	0	0	0.00837	0	0	0	0.02311	0	0	0	0	0	0	0	0.00583	0	0.0384	0	0	0	0	0	0	0	0.27589	0.00569	0.01124	0	0.00654	0	0	0	0	0	0.02156	0.00231	0	0.00204	0	0	0.00612	0	0	0.00569	0	0	0
k__Bacteria|p__Firmicutes|c__CFGB9579|o__OFGB9579|f__FGB9579|g__GGB28637	0	0	0	0	0.00705	0	0	0	0	0	0	0	0	0	0	0	0.00394	0	0	0	0	0	0	0	0	0	0	0	0.01055	0	0	0.00339	0	0.01369	0	0	0.01444	0.00613	0.04706	0.01632	0.03891	0	0.07212	0.01997	0	0	0	0	0
k__Bacteria|p__Bacteroidetes|c__Bacteroidia|o__Bacteroidales|f__Rikenellaceae|g__GGB28945	0	0	0	0	0.00318	0	0	0	0	0	0	0.00283	0	0.00023	0	0	0	0.00017	0	0	0	0	0	0	0	0	0	0	0	0	0	0	0	0	0	0	0.00909	0.02767	0	0	0	0	0.0048	0.06786	0.04016	0.00612	0	0	0
k__Bacteria|p__Firmicutes|c__Clostridia|o__Eubacteriales|f__Lachnospiraceae|g__Schaedlerella	0	0	0	0	0.00233	0	0	0	0	0	0.00085	0	0	0	0	0	0	0	0	0	0	0.00354	0	0	0	0	0	0	0	0	0	0	0	0	0	0	0	0	0	0	0	0	0	0	0	0	0	0	0
k__Bacteria|p__Firmicutes|c__Clostridia|o__Eubacteriales|f__Oscillospiraceae|g__GGB30459	0	0	0	0	0.00156	0	0.00399	0.00181	0	0.00115	0.00252	0	0	0	0	0	0	0	0.00314	0	0	0	0	0	0	0.00027	0.00592	0	0	0	0	0	0	0	0	0	0	0	0.00061	0	0	0	0	0	0.00285	0	0	0	0
k__Bacteria|p__Firmicutes|c__Clostridia|o__Eubacteriales|f__Oscillospiraceae|g__GGB30297|s__GGB30297_SGB43261	0	0	0	0	0.02587	0	0	0	0	0	0	0	0.0058	0	0.01174	0	0	0	0	0	0	0	0	0	0	0	0	0	0.00627	0	0	0	0.0086	0.00692	0	0	0.00444	0	0.00501	0.00318	0	0	0	0	0	0	0	0	0
k__Bacteria|p__Firmicutes|c__Clostridia|o__Eubacteriales|f__Oscillospiraceae|g__GGB30461|s__GGB30461_SGB63206	0	0	0	0	0.00982	0	0.00464	0.00231	0	0	0	0	0	0	0	0	0	0	0.0007	0	0	0	0	0	0	0.00045	0.00332	0	0	0	0.00309	0	0	0	0.00125	0	0.00021	0	0.00044	0	0	0	0	0	0.00217	0	0	0	0
k__Bacteria|p__Firmicutes|c__CFGB9506|o__OFGB9506|f__FGB9506|g__GGB28394|s__GGB28394_SGB40975	0	0	0	0	0.00837	0	0	0	0.02311	0	0	0	0	0	0	0	0.00583	0	0.0384	0	0	0	0	0	0	0	0.27589	0.00569	0.01124	0	0.00654	0	0	0	0	0	0.02156	0.00231	0	0.00204	0	0	0.00612	0	0	0.00569	0	0	0
k__Bacteria|p__Firmicutes|c__CFGB9579|o__OFGB9579|f__FGB9579|g__GGB28637|s__GGB28637_SGB41258	0	0	0	0	0.00705	0	0	0	0	0	0	0	0	0	0	0	0.00394	0	0	0	0	0	0	0	0	0	0	0	0.01055	0	0	0.00339	0	0.01369	0	0	0.01444	0.00613	0.04706	0.01632	0.03891	0	0.07212	0.01997	0	0	0	0	0
k__Bacteria|p__Firmicutes|c__Clostridia|o__Eubacteriales|f__Oscillospiraceae|g__GGB30461|s__GGB30461_SGB102215	0	0	0	0	0.0039	0	0	0	0	0	0	0	0	0	0	0	0	0.00087	0	0	0	0	0	0	0.00226	0	0.00607	0.00162	0	0	0	0	0	0	0.00181	0	0	0	0.0044	0	0.00024	0.00342	0	0	0.00093	0	0	0	0
k__Bacteria|p__Bacteroidetes|c__Bacteroidia|o__Bacteroidales|f__Rikenellaceae|g__GGB28945|s__GGB28945_SGB41651	0	0	0	0	0.00318	0	0	0	0	0	0	0.00283	0	0.00023	0	0	0	0.00017	0	0	0	0	0	0	0	0	0	0	0	0	0	0	0	0	0	0	0.00909	0.02767	0	0	0	0	0.0048	0.06786	0.04016	0.00612	0	0	0
k__Bacteria|p__Firmicutes|c__Clostridia|o__Eubacteriales|f__Lachnospiraceae|g__Schaedlerella|s__Schaedlerella_arabinosiphila	0	0	0	0	0.00233	0	0	0	0	0	0.00085	0	0	0	0	0	0	0	0	0	0	0.00354	0	0	0	0	0	0	0	0	0	0	0	0	0	0	0	0	0	0	0	0	0	0	0	0	0	0	0
k__Bacteria|p__Firmicutes|c__Clostridia|o__Eubacteriales|f__Oscillospiraceae|g__GGB30459|s__GGB30459_SGB43525	0	0	0	0	0.00156	0	0.00399	0.00181	0	0.00115	0.00252	0	0	0	0	0	0	0	0.00314	0	0	0	0	0	0	0.00027	0.00592	0	0	0	0	0	0	0	0	0	0	0	0.00061	0	0	0	0	0	0.00285	0	0	0	0
k__Bacteria|p__Firmicutes|c__Clostridia|o__Eubacteriales|f__Lachnospiraceae|g__GGB28865|s__GGB28865_SGB41537	0	0	0	0	0.0011	0	0	0	0	0.00041	0	0	0	0	0	0	0	0	0	0	0	0	0	0	0	0	0	0	0	0	0	0	0	0	0	0	0	0	0	0	0	0	0	0	0	0	0	0	0
k__Bacteria|p__Firmicutes|c__Clostridia|o__Eubacteriales|f__Oscillospiraceae|g__GGB30297|s__GGB30297_SGB43261|t__SGB43261	0	0	0	0	0.02587	0	0	0	0	0	0	0	0.0058	0	0.01174	0	0	0	0	0	0	0	0	0	0	0	0	0	0.00627	0	0	0	0.0086	0.00692	0	0	0.00444	0	0.00501	0.00318	0	0	0	0	0	0	0	0	0
k__Bacteria|p__Firmicutes|c__Clostridia|o__Eubacteriales|f__Oscillospiraceae|g__GGB30461|s__GGB30461_SGB63206|t__SGB63206	0	0	0	0	0.00982	0	0.00464	0.00231	0	0	0	0	0	0	0	0	0	0	0.0007	0	0	0	0	0	0	0.00045	0.00332	0	0	0	0.00309	0	0	0	0.00125	0	0.00021	0	0.00044	0	0	0	0	0	0.00217	0	0	0	0
k__Bacteria|p__Firmicutes|c__CFGB9506|o__OFGB9506|f__FGB9506|g__GGB28394|s__GGB28394_SGB40975|t__SGB40975	0	0	0	0	0.00837	0	0	0	0.02311	0	0	0	0	0	0	0	0.00583	0	0.0384	0	0	0	0	0	0	0	0.27589	0.00569	0.01124	0	0.00654	0	0	0	0	0	0.02156	0.00231	0	0.00204	0	0	0.00612	0	0	0.00569	0	0	0
k__Bacteria|p__Firmicutes|c__CFGB9579|o__OFGB9579|f__FGB9579|g__GGB28637|s__GGB28637_SGB41258|t__SGB41258	0	0	0	0	0.00705	0	0	0	0	0	0	0	0	0	0	0	0.00394	0	0	0	0	0	0	0	0	0	0	0	0.01055	0	0	0.00339	0	0.01369	0	0	0.01444	0.00613	0.04706	0.01632	0.03891	0	0.07212	0.01997	0	0	0	0	0
k__Bacteria|p__Firmicutes|c__Clostridia|o__Eubacteriales|f__Oscillospiraceae|g__GGB30461|s__GGB30461_SGB102215|t__SGB102215	0	0	0	0	0.0039	0	0	0	0	0	0	0	0	0	0	0	0	0.00087	0	0	0	0	0	0	0.00226	0	0.00607	0.00162	0	0	0	0	0	0	0.00181	0	0	0	0.0044	0	0.00024	0.00342	0	0	0.00093	0	0	0	0
k__Bacteria|p__Bacteroidetes|c__Bacteroidia|o__Bacteroidales|f__Rikenellaceae|g__GGB28945|s__GGB28945_SGB41651|t__SGB41651	0	0	0	0	0.00318	0	0	0	0	0	0	0.00283	0	0.00023	0	0	0	0.00017	0	0	0	0	0	0	0	0	0	0	0	0	0	0	0	0	0	0	0.00909	0.02767	0	0	0	0	0.0048	0.06786	0.04016	0.00612	0	0	0
k__Bacteria|p__Firmicutes|c__Clostridia|o__Eubacteriales|f__Lachnospiraceae|g__Schaedlerella|s__Schaedlerella_arabinosiphila|t__SGB7270	0	0	0	0	0.00233	0	0	0	0	0	0.00085	0	0	0	0	0	0	0	0	0	0	0.00354	0	0	0	0	0	0	0	0	0	0	0	0	0	0	0	0	0	0	0	0	0	0	0	0	0	0	0
k__Bacteria|p__Firmicutes|c__Clostridia|o__Eubacteriales|f__Oscillospiraceae|g__GGB30459|s__GGB30459_SGB43525|t__SGB43525	0	0	0	0	0.00156	0	0.00399	0.00181	0	0.00115	0.00252	0	0	0	0	0	0	0	0.00314	0	0	0	0	0	0	0.00027	0.00592	0	0	0	0	0	0	0	0	0	0	0	0.00061	0	0	0	0	0	0.00285	0	0	0	0
k__Bacteria|p__Firmicutes|c__Clostridia|o__Eubacteriales|f__Lachnospiraceae|g__GGB28865|s__GGB28865_SGB41537|t__SGB41537	0	0	0	0	0.0011	0	0	0	0	0.00041	0	0	0	0	0	0	0	0	0	0	0	0	0	0	0	0	0	0	0	0	0	0	0	0	0	0	0	0	0	0	0	0	0	0	0	0	0	0	0
k__Bacteria|p__Bacteroidetes|c__CFGB2107	0	0	0	0	0	0.0798	0	0.00105	0	0	0.20787	0.14703	0.13568	0	0	0.02206	0	0.05204	0.046	0.07919	0	0	0.01123	0	0.00433	0.05809	0	0	0.0132	1.87436	0	0.05456	1.89369	0.00586	0.05738	0	0.06426	0.16712	0.48593	0.1864	0.45255	0	0.07396	0.24321	0	0	0.01371	0	0.17594
k__Bacteria|p__Firmicutes|c__CFGB3009	0	0	0	0	0	0.0175	0	0	0	0	0	0	0	0	0	0	0	0	0	0	0	0	0	0	0	0	0	0	0	0.02179	0	0.04432	0	0	0	0	0	0	0	0.01366	0.09394	0	0.00979	0	0	0	0	0	0.03952
k__Bacteria|p__Firmicutes|c__CFGB76398	0	0	0	0	0	0.00406	0	0	0	0	0	0.00442	0.01954	0	0.01443	0.00089	0	0	0	0	0	0	0	0	0	0	0	0	0	0	0.12647	0.19149	0.05596	0.01384	0	0.05342	0	0.00544	0.0128	0.00343	0.11644	0	0	0.0269	0	0	0.0045	0	0.00023
k__Bacteria|p__Bacteroidetes|c__CFGB2107|o__OFGB2107	0	0	0	0	0	0.0798	0	0.00105	0	0	0.20787	0.14703	0.13568	0	0	0.02206	0	0.05204	0.046	0.07919	0	0	0.01123	0	0.00433	0.05809	0	0	0.0132	1.87436	0	0.05456	1.89369	0.00586	0.05738	0	0.06426	0.16712	0.48593	0.1864	0.45255	0	0.07396	0.24321	0	0	0.01371	0	0.17594
k__Bacteria|p__Firmicutes|c__CFGB3009|o__OFGB3009	0	0	0	0	0	0.0175	0	0	0	0	0	0	0	0	0	0	0	0	0	0	0	0	0	0	0	0	0	0	0	0.02179	0	0.04432	0	0	0	0	0	0	0	0.01366	0.09394	0	0.00979	0	0	0	0	0	0.03952
k__Bacteria|p__Firmicutes|c__CFGB76398|o__OFGB76398	0	0	0	0	0	0.00406	0	0	0	0	0	0.00442	0.01954	0	0.01443	0.00089	0	0	0	0	0	0	0	0	0	0	0	0	0	0	0.12647	0.19149	0.05596	0.01384	0	0.05342	0	0.00544	0.0128	0.00343	0.11644	0	0	0.0269	0	0	0.0045	0	0.00023
k__Bacteria|p__Bacteroidetes|c__CFGB2107|o__OFGB2107|f__FGB2107	0	0	0	0	0	0.0798	0	0.00105	0	0	0.20787	0.14703	0.13568	0	0	0.02206	0	0.05204	0.046	0.07919	0	0	0.01123	0	0.00433	0.05809	0	0	0.0132	1.87436	0	0.05456	1.89369	0.00586	0.05738	0	0.06426	0.16712	0.48593	0.1864	0.45255	0	0.07396	0.24321	0	0	0.01371	0	0.17594
k__Bacteria|p__Firmicutes|c__CFGB3009|o__OFGB3009|f__FGB3009	0	0	0	0	0	0.0175	0	0	0	0	0	0	0	0	0	0	0	0	0	0	0	0	0	0	0	0	0	0	0	0.02179	0	0.04432	0	0	0	0	0	0	0	0.01366	0.09394	0	0.00979	0	0	0	0	0	0.03952
k__Bacteria|p__Firmicutes|c__Bacilli|o__Lactobacillales|f__Enterococcaceae	0	0	0	0	0	0.0098	0	0	0	0	0	0	0	0	0	0	0.02582	0	0	0.04396	0	0	0.00472	0	0.00482	0.01408	0	0	0	0.01226	0	0.00483	0	0	0	0	0	0	0	0	0	0	0	0	0	0	0	0.00428	0.02283
k__Bacteria|p__Firmicutes|c__CFGB76398|o__OFGB76398|f__FGB76398	0	0	0	0	0	0.00406	0	0	0	0	0	0.00442	0.01954	0	0.01443	0.00089	0	0	0	0	0	0	0	0	0	0	0	0	0	0	0.12647	0.19149	0.05596	0.01384	0	0.05342	0	0.00544	0.0128	0.00343	0.11644	0	0	0.0269	0	0	0.0045	0	0.00023
k__Bacteria|p__Firmicutes|c__Clostridia|o__Eubacteriales|f__Lachnospiraceae|g__GGB3475	0	0	0	0	0	0.8845	0	0	0	0.0222	0	0	0.00531	0	0.02261	0	0	0	0	0	0	0	0.15695	0	0	0	0	0	0	0.47213	0	0.03084	0	0	0	0.00809	0	0	0	0	0	0	0	0	0	0	0	0	0.43929
k__Bacteria|p__Candidatus_Melainabacteria|c__CFGB2107|o__OFGB2107|f__FGB2107|g__GGB6006	0	0	0	0	0	0.0798	0	0.00105	0	0	0.18686	0.14703	0.13568	0	0	0.01522	0	0.05204	0.01961	0	0	0	0.01123	0	0.00433	0.05809	0	0	0	1.59649	0	0.02475	0.63138	0	0	0	0.04751	0.16712	0.36472	0.06561	0.35377	0	0.07396	0.16459	0	0	0.01371	0	0.17594
k__Bacteria|p__Firmicutes|c__Bacilli|o__Lactobacillales|f__Lactobacillaceae|g__GGB25362	0	0	0	0	0	0.02075	0	0	0	0	0	0.0142	0.04905	0.00417	0.06621	0.0457	0.00202	0	0.0646	0.21386	0	0	0.00055	0	0	0	0	0	0	0	0.00074	0.03924	0.05347	0	0	0	0	0	0	0	0	0	0	0	0	0	0	0	0.00623
k__Bacteria|p__Firmicutes|c__CFGB3009|o__OFGB3009|f__FGB3009|g__GGB9474	0	0	0	0	0	0.0175	0	0	0	0	0	0	0	0	0	0	0	0	0	0	0	0	0	0	0	0	0	0	0	0.02179	0	0.04432	0	0	0	0	0	0	0	0.01366	0.09394	0	0.00979	0	0	0	0	0	0.03952
k__Bacteria|p__Firmicutes|c__Bacilli|o__Lactobacillales|f__Enterococcaceae|g__Enterococcus	0	0	0	0	0	0.0098	0	0	0	0	0	0	0	0	0	0	0.02582	0	0	0.04396	0	0	0.00472	0	0.00482	0.01408	0	0	0	0	0	0	0	0	0	0	0	0	0	0	0	0	0	0	0	0	0	0.00428	0.02283
k__Bacteria|p__Proteobacteria|c__Deltaproteobacteria|o__Desulfovibrionales|f__Desulfovibrionaceae|g__Bilophila	0	0	0	0	0	0.00624	0	0	0.01429	0	0.00022	0.00532	0.00032	0	0.00269	0.00994	0.00961	0.01004	0	0	0.0076	0	0.00454	0	0.01612	0.00496	0.00222	0	0.06599	0.03045	0.01479	0.06127	0.07337	0.03489	0.02899	0.0123	0.2172	0.22368	0.15581	0.20381	0.71321	0.05841	0.07563	0.06938	0	0	0.01741	0	0
k__Bacteria|p__Firmicutes|c__CFGB76398|o__OFGB76398|f__FGB76398|g__GGB9289	0	0	0	0	0	0.00406	0	0	0	0	0	0.00442	0.01954	0	0.01443	0.00089	0	0	0	0	0	0	0	0	0	0	0	0	0	0	0.12647	0.19149	0.05596	0.01384	0	0.05342	0	0.00544	0.0128	0.00343	0.11644	0	0	0.0269	0	0	0.0045	0	0.00023
k__Bacteria|p__Firmicutes|c__Clostridia|o__Eubacteriales|f__Oscillospiraceae|g__Anaerofilum	0	0	0	0	0	0.00034	0	0	0	0	0	0.00441	0	0	0.00363	0.00033	0	0	0	0	0.00112	0	0.00421	0	0	0.00037	0	0	0	0	0	0	0	0	0	0	0	0	0	0	0	0	0	0	0	0	0.00289	0	0
k__Bacteria|p__Firmicutes|c__Clostridia|o__Eubacteriales|f__Lachnospiraceae|g__GGB3475|s__GGB3475_SGB4638	0	0	0	0	0	0.8845	0	0	0	0.0222	0	0	0.00531	0	0.02261	0	0	0	0	0	0	0	0.15695	0	0	0	0	0	0	0.47213	0	0.03084	0	0	0	0.00809	0	0	0	0	0	0	0	0	0	0	0	0	0.43929
k__Bacteria|p__Candidatus_Melainabacteria|c__CFGB2107|o__OFGB2107|f__FGB2107|g__GGB6006|s__GGB6006_SGB8630	0	0	0	0	0	0.0798	0	0.00105	0	0	0.18686	0.14703	0.13568	0	0	0.01522	0	0.05204	0.01961	0	0	0	0.01123	0	0.00433	0.05809	0	0	0	1.59649	0	0.02475	0.63138	0	0	0	0.04751	0.16712	0.36472	0.06561	0.35377	0	0.07396	0.16459	0	0	0.01371	0	0.17594
k__Bacteria|p__Firmicutes|c__Bacilli|o__Lactobacillales|f__Streptococcaceae|g__Streptococcus|s__Streptococcus_parasanguinis	0	0	0	0	0	0.02849	0	0	0	0	0	0	0.01589	0	0	0	0	0	0	0	0	0	0.00414	0	0	0	0	0	0	0	0	0	0	0	0	0	0	0	0	0	0	0	0	0	0	0	0	0	0
k__Bacteria|p__Firmicutes|c__Bacilli|o__Lactobacillales|f__Lactobacillaceae|g__GGB25362|s__GGB25362_SGB37308	0	0	0	0	0	0.02075	0	0	0	0	0	0.0142	0.04905	0.00417	0.06621	0.0457	0.00202	0	0.0646	0.21386	0	0	0.00055	0	0	0	0	0	0	0	0.00074	0.03924	0.05347	0	0	0	0	0	0	0	0	0	0	0	0	0	0	0	0.00623
k__Bacteria|p__Firmicutes|c__CFGB3009|o__OFGB3009|f__FGB3009|g__GGB9474|s__GGB9474_SGB14868	0	0	0	0	0	0.0175	0	0	0	0	0	0	0	0	0	0	0	0	0	0	0	0	0	0	0	0	0	0	0	0.02179	0	0.04432	0	0	0	0	0	0	0	0.01366	0.09394	0	0.00979	0	0	0	0	0	0.03952
k__Bacteria|p__Firmicutes|c__Bacilli|o__Lactobacillales|f__Enterococcaceae|g__Enterococcus|s__Enterococcus_faecalis	0	0	0	0	0	0.0098	0	0	0	0	0	0	0	0	0	0	0.02582	0	0	0.04396	0	0	0.00472	0	0.00482	0.01408	0	0	0	0	0	0	0	0	0	0	0	0	0	0	0	0	0	0	0	0	0	0	0.02283
k__Bacteria|p__Proteobacteria|c__Deltaproteobacteria|o__Desulfovibrionales|f__Desulfovibrionaceae|g__Bilophila|s__Bilophila_wadsworthia	0	0	0	0	0	0.00624	0	0	0.01429	0	0.00022	0.00532	0.00032	0	0.00269	0.00994	0.00961	0.01004	0	0	0.0076	0	0.00454	0	0.01612	0.00496	0.00222	0	0.06599	0.03045	0.01479	0.06127	0.07337	0.03489	0.02899	0.0123	0.2172	0.22368	0.15581	0.20381	0.71321	0.05841	0.07563	0.06938	0	0	0.01741	0	0
k__Bacteria|p__Bacteria_unclassified|c__Bacteria_unclassified|o__Bacteria_unclassified|f__Bacteria_unclassified|g__Bacteria_unclassified|s__Bacteria_unclassified_SGB40349	0	0	0	0	0	0.00615	0	0	0	0	0.00243	0.00067	0.00016	0	0.00076	0.00212	0.00117	0.00201	0	0	0.00217	0	0.00076	0.00113	0	0	0	0.00107	0	0	0.00244	0.00045	0	0.00105	0.00065	0	0.00224	0.00091	0.00233	0.00406	0	0	0.0034	0.00274	0	0	0.00174	0	0.00083
k__Bacteria|p__Firmicutes|c__CFGB76398|o__OFGB76398|f__FGB76398|g__GGB9289|s__GGB9289_SGB14244	0	0	0	0	0	0.00406	0	0	0	0	0	0.00442	0.01954	0	0.01443	0.00089	0	0	0	0	0	0	0	0	0	0	0	0	0	0	0.12647	0.19149	0.05596	0.01384	0	0.05342	0	0.00544	0.0128	0.00343	0.11644	0	0	0.0269	0	0	0.0045	0	0.00023
k__Bacteria|p__Firmicutes|c__Clostridia|o__Eubacteriales|f__Oscillospiraceae|g__Anaerofilum|s__Anaerofilum_sp_BX8	0	0	0	0	0	0.00034	0	0	0	0	0	0.00441	0	0	0.00363	0.00033	0	0	0	0	0.00112	0	0.00421	0	0	0.00037	0	0	0	0	0	0	0	0	0	0	0	0	0	0	0	0	0	0	0	0	0.00289	0	0
k__Bacteria|p__Firmicutes|c__Clostridia|o__Eubacteriales|f__Eubacteriales_unclassified|g__Eubacteriales_unclassified|s__Clostridiales_bacterium_Marseille_P2846	0	0	0	0	0	0.00024	0	0	0	0	0.05611	0.0113	0	0	0.00098	0.00766	0.00177	0	0	0	0	0	0.00784	0	0	0	0	0	0	0.15604	0.006	0.17818	0.09043	0.00389	0.00091	0	0.00218	0.0017	0.01792	0.01911	0.05347	0	0.00622	0.00077	0	0	0.02119	0	0.04999
k__Bacteria|p__Firmicutes|c__Clostridia|o__Eubacteriales|f__Lachnospiraceae|g__GGB3475|s__GGB3475_SGB4638|t__SGB4638	0	0	0	0	0	0.8845	0	0	0	0.0222	0	0	0.00531	0	0.02261	0	0	0	0	0	0	0	0.15695	0	0	0	0	0	0	0.47213	0	0.03084	0	0	0	0.00809	0	0	0	0	0	0	0	0	0	0	0	0	0.43929
k__Bacteria|p__Candidatus_Melainabacteria|c__CFGB2107|o__OFGB2107|f__FGB2107|g__GGB6006|s__GGB6006_SGB8630|t__SGB8630	0	0	0	0	0	0.0798	0	0.00105	0	0	0.18686	0.14703	0.13568	0	0	0.01522	0	0.05204	0.01961	0	0	0	0.01123	0	0.00433	0.05809	0	0	0	1.59649	0	0.02475	0.63138	0	0	0	0.04751	0.16712	0.36472	0.06561	0.35377	0	0.07396	0.16459	0	0	0.01371	0	0.17594
k__Bacteria|p__Firmicutes|c__Bacilli|o__Lactobacillales|f__Streptococcaceae|g__Streptococcus|s__Streptococcus_parasanguinis|t__SGB8071	0	0	0	0	0	0.02849	0	0	0	0	0	0	0.01589	0	0	0	0	0	0	0	0	0	0.00414	0	0	0	0	0	0	0	0	0	0	0	0	0	0	0	0	0	0	0	0	0	0	0	0	0	0
k__Bacteria|p__Firmicutes|c__Bacilli|o__Lactobacillales|f__Lactobacillaceae|g__GGB25362|s__GGB25362_SGB37308|t__SGB37308	0	0	0	0	0	0.02075	0	0	0	0	0	0.0142	0.04905	0.00417	0.06621	0.0457	0.00202	0	0.0646	0.21386	0	0	0.00055	0	0	0	0	0	0	0	0.00074	0.03924	0.05347	0	0	0	0	0	0	0	0	0	0	0	0	0	0	0	0.00623
k__Bacteria|p__Firmicutes|c__CFGB3009|o__OFGB3009|f__FGB3009|g__GGB9474|s__GGB9474_SGB14868|t__SGB14868	0	0	0	0	0	0.0175	0	0	0	0	0	0	0	0	0	0	0	0	0	0	0	0	0	0	0	0	0	0	0	0.02179	0	0.04432	0	0	0	0	0	0	0	0.01366	0.09394	0	0.00979	0	0	0	0	0	0.03952
k__Bacteria|p__Firmicutes|c__Bacilli|o__Lactobacillales|f__Enterococcaceae|g__Enterococcus|s__Enterococcus_faecalis|t__SGB7962	0	0	0	0	0	0.0098	0	0	0	0	0	0	0	0	0	0	0.02582	0	0	0.04396	0	0	0.00472	0	0.00482	0.01408	0	0	0	0	0	0	0	0	0	0	0	0	0	0	0	0	0	0	0	0	0	0	0.02283
k__Bacteria|p__Proteobacteria|c__Deltaproteobacteria|o__Desulfovibrionales|f__Desulfovibrionaceae|g__Bilophila|s__Bilophila_wadsworthia|t__SGB15452	0	0	0	0	0	0.00624	0	0	0.01429	0	0.00022	0.00532	0.00032	0	0.00269	0.00994	0.00961	0.01004	0	0	0.0076	0	0.00454	0	0.01612	0.00496	0.00222	0	0.06599	0.03045	0.01479	0.06127	0.07337	0.03489	0.02899	0.0123	0.2172	0.22368	0.15581	0.20381	0.71321	0.05841	0.07563	0.06938	0	0	0.01741	0	0
k__Bacteria|p__Bacteria_unclassified|c__Bacteria_unclassified|o__Bacteria_unclassified|f__Bacteria_unclassified|g__Bacteria_unclassified|s__Bacteria_unclassified_SGB40349|t__SGB40349	0	0	0	0	0	0.00615	0	0	0	0	0.00243	0.00067	0.00016	0	0.00076	0.00212	0.00117	0.00201	0	0	0.00217	0	0.00076	0.00113	0	0	0	0.00107	0	0	0.00244	0.00045	0	0.00105	0.00065	0	0.00224	0.00091	0.00233	0.00406	0	0	0.0034	0.00274	0	0	0.00174	0	0.00083
k__Bacteria|p__Firmicutes|c__CFGB76398|o__OFGB76398|f__FGB76398|g__GGB9289|s__GGB9289_SGB14244|t__SGB14244	0	0	0	0	0	0.00406	0	0	0	0	0	0.00442	0.01954	0	0.01443	0.00089	0	0	0	0	0	0	0	0	0	0	0	0	0	0	0.12647	0.19149	0.05596	0.01384	0	0.05342	0	0.00544	0.0128	0.00343	0.11644	0	0	0.0269	0	0	0.0045	0	0.00023
k__Bacteria|p__Firmicutes|c__Clostridia|o__Eubacteriales|f__Oscillospiraceae|g__Anaerofilum|s__Anaerofilum_sp_BX8|t__SGB79822	0	0	0	0	0	0.00034	0	0	0	0	0	0.00441	0	0	0.00363	0.00033	0	0	0	0	0.00112	0	0.00421	0	0	0.00037	0	0	0	0	0	0	0	0	0	0	0	0	0	0	0	0	0	0	0	0	0.00289	0	0
k__Bacteria|p__Firmicutes|c__Clostridia|o__Eubacteriales|f__Eubacteriales_unclassified|g__Eubacteriales_unclassified|s__Clostridiales_bacterium_Marseille_P2846|t__SGB29342	0	0	0	0	0	0.00024	0	0	0	0	0.05611	0.0113	0	0	0.00098	0.00766	0.00177	0	0	0	0	0	0.00784	0	0	0	0	0	0	0.15604	0.006	0.17818	0.09043	0.00389	0.00091	0	0.00218	0.0017	0.01792	0.01911	0.05347	0	0.00622	0.00077	0	0	0.02119	0	0.04999
k__Bacteria|p__Firmicutes|c__CFGB28877	0	0	0	0	0	0	0.18993	0	0	0	0	0	0	0	0	0	0	0	0	0	0	0	0.00163	0.00517	0.02831	0	0.0472	0.00167	0.03559	0	0	0	0.01255	0	0	0	0.1222	0	0	0.0152	0	0.00117	0.04896	0	0.03768	0	0	0	0
k__Bacteria|p__Firmicutes|c__CFGB25109	0	0	0	0	0	0	0.01243	0	0	0	0	0	0	0	0	0	0	0	0	0	0	0	0	0	0	0	0	0	0	0	0	0	0	0	0	0	0	0	0	0	0	0	0	0	0	0	0	0	0
k__Bacteria|p__Firmicutes|c__CFGB28877|o__OFGB28877	0	0	0	0	0	0	0.18993	0	0	0	0	0	0	0	0	0	0	0	0	0	0	0	0.00163	0.00517	0.02831	0	0.0472	0.00167	0.03559	0	0	0	0.01255	0	0	0	0.1222	0	0	0.0152	0	0.00117	0.04896	0	0.03768	0	0	0	0
k__Bacteria|p__Proteobacteria|c__Betaproteobacteria|o__Betaproteobacteria_unclassified	0	0	0	0	0	0	0.10855	0.079	0	0	0.00199	0	0	0.01939	0	0	0	0	0.00578	0	0	0.15285	0	0.10895	0.09631	0	0	0	0	0	0.0022	0	0	0	0	0.01885	0	0.03683	0	0	0.00279	0.05105	0.05798	0.00586	0.00202	0	0	0	0
k__Bacteria|p__Firmicutes|c__CFGB25109|o__OFGB25109	0	0	0	0	0	0	0.01243	0	0	0	0	0	0	0	0	0	0	0	0	0	0	0	0	0	0	0	0	0	0	0	0	0	0	0	0	0	0	0	0	0	0	0	0	0	0	0	0	0	0
k__Bacteria|p__Firmicutes|c__CFGB28877|o__OFGB28877|f__FGB28877	0	0	0	0	0	0	0.18993	0	0	0	0	0	0	0	0	0	0	0	0	0	0	0	0.00163	0.00517	0.02831	0	0.0472	0.00167	0.03559	0	0	0	0.01255	0	0	0	0.1222	0	0	0.0152	0	0.00117	0.04896	0	0.03768	0	0	0	0
k__Bacteria|p__Proteobacteria|c__Betaproteobacteria|o__Betaproteobacteria_unclassified|f__Betaproteobacteria_unclassified	0	0	0	0	0	0	0.10855	0.079	0	0	0.00199	0	0	0.01939	0	0	0	0	0.00578	0	0	0.15285	0	0.10895	0.09631	0	0	0	0	0	0.0022	0	0	0	0	0.01885	0	0.03683	0	0	0.00279	0.05105	0.05798	0.00586	0.00202	0	0	0	0
k__Bacteria|p__Firmicutes|c__CFGB25109|o__OFGB25109|f__FGB25109	0	0	0	0	0	0	0.01243	0	0	0	0	0	0	0	0	0	0	0	0	0	0	0	0	0	0	0	0	0	0	0	0	0	0	0	0	0	0	0	0	0	0	0	0	0	0	0	0	0	0
k__Bacteria|p__Firmicutes|c__CFGB76173|o__OFGB76173|f__FGB76173|g__GGB79850	0	0	0	0	0	0	2.32665	2.21482	0	0	1.13365	0	0	0.46492	0	0.25492	0	0	0	0	0	0	0	0	0	0	0	0	0	0	0	0	0	0	0	0	0	0	0	0	0	0	0	0	0	0	0	0	0
k__Bacteria|p__Firmicutes|c__CFGB76586|o__OFGB76586|f__FGB76586|g__GGB25535	0	0	0	0	0	0	1.54783	1.67572	0	0	0	0	0	0	0	0	0	0	0	0	0	0	0	0	0	0	0	0	0	0	0	0	0	0	0	0	0	0	0	0	0	0	0	0	0	0	0	0	0
k__Bacteria|p__Firmicutes|c__Clostridia|o__Eubacteriales|f__Christensenellaceae|g__Christensenella	0	0	0	0	0	0	0.80243	0	0.28218	0	0	0	0	0	0	0	0	0.01609	0	0	0.29254	0	0	0	0.23842	0.80469	0	0	0	0	1.56941	0.01679	0	0.00272	0.14747	0	0.73297	0.06215	0.00248	0.00117	0.34495	0.71532	0	0	1.3731	0.28506	0.00074	0	0
k__Bacteria|p__Firmicutes|c__CFGB9506|o__OFGB9506|f__FGB9506|g__GGB28395	0	0	0	0	0	0	0.31166	0.47276	0	0.02108	0	0	0.03099	0	0.00257	0	0	0	0	0	0	0	0	0	0	0	0	0	0	0	0	0	0	0	0	0	0	0	0	0	0	0	0	0	0	0	0	0	0
k__Bacteria|p__Firmicutes|c__CFGB28877|o__OFGB28877|f__FGB28877|g__GGB25107	0	0	0	0	0	0	0.18993	0	0	0	0	0	0	0	0	0	0	0	0	0	0	0	0.00163	0.00517	0.02831	0	0.0472	0.00167	0.03559	0	0	0	0.01255	0	0	0	0.1222	0	0	0.0152	0	0	0.03636	0	0.03768	0	0	0	0
k__Bacteria|p__Firmicutes|c__CFGB76293|o__OFGB76293|f__FGB76293|g__GGB28875	0	0	0	0	0	0	0.11693	0	0	0	0	0	0	0	0	0	0	0.13603	0	0	0	0	0	0	0	0	0	0	0.10616	0	0	0	0	0	0	0	0	0	0	0	0	0	0	0	0	0	0	0	0
k__Bacteria|p__Firmicutes|c__CFGB8152|o__OFGB8152|f__FGB8152|g__GGB42617	0	0	0	0	0	0	0.11653	0	1.03676	0	0	0.49514	0	0	0	0	0	0	0	0	0.13253	0	0	0	0	0	0	0	0.01267	0	0	0	0	0	0	0	0	0	0.05933	0	0.29313	0.08784	1.18038	0	0	0	0	0	0
k__Bacteria|p__Proteobacteria|c__Betaproteobacteria|o__Betaproteobacteria_unclassified|f__Betaproteobacteria_unclassified|g__GGB79594	0	0	0	0	0	0	0.10855	0.079	0	0	0.00199	0	0	0.01939	0	0	0	0	0.00578	0	0	0.15285	0	0.10895	0.09631	0	0	0	0	0	0.0022	0	0	0	0	0.01885	0	0.03683	0	0	0.00279	0.05105	0.05798	0.00586	0.00202	0	0	0	0
k__Bacteria|p__Firmicutes|c__Clostridia|o__Eubacteriales|f__Clostridiaceae|g__GGB29551	0	0	0	0	0	0	0.01764	0.02144	0	0	0.00809	0	0	0.00242	0	0.00081	0	0	0	0	0	0	0	0	0	0	0	0	0	0	0	0	0	0	0	0	0	0	0	0	0	0	0	0	0	0	0	0	0
k__Bacteria|p__Firmicutes|c__CFGB28980|o__OFGB28980|f__FGB28980|g__GGB28980	0	0	0	0	0	0	0.01743	0	0	0.03706	0.05194	0	0	0	0	0.02539	0	0	0.18112	0.01816	0	0	0	0	0.01486	0.03158	0	0.07914	0.05193	0	0.07131	0	0.04433	0.10794	0.09544	0.01605	0.00273	0.00073	0.03574	0.05877	0	0.08027	0.03149	0	0.10402	0.0108	0	0.05943	0
k__Bacteria|p__Firmicutes|c__CFGB75980|o__OFGB75980|f__FGB75980|g__GGB31768	0	0	0	0	0	0	0.01569	0.00878	0	0	0	0	0	0	0	0	0	0	0	0	0	0	0	0	0	0	0	0	0	0	0.00878	0.00743	0	0	0	0	0	0	0	0	0.00789	0	0.00603	0.003	0	0	0	0	0
k__Bacteria|p__Firmicutes|c__CFGB25109|o__OFGB25109|f__FGB25109|g__GGB28880	0	0	0	0	0	0	0.01243	0	0	0	0	0	0	0	0	0	0	0	0	0	0	0	0	0	0	0	0	0	0	0	0	0	0	0	0	0	0	0	0	0	0	0	0	0	0	0	0	0	0
k__Bacteria|p__Firmicutes|c__CFGB6645|o__OFGB6645|f__FGB6645|g__GGB28991	0	0	0	0	0	0	0.00932	0.00248	0	0.02089	0	0	0	0	0	0	0	0	0.00441	0.00381	0	0.00029	0.00489	0.0039	0	0	0	0	0	0	0	0	0	0.00286	0	0	0	0	0	0	0	0	0	0	0.00101	0	0	0	0
k__Bacteria|p__Firmicutes|c__Clostridia|o__Eubacteriales|f__Oscillospiraceae|g__GGB75055	0	0	0	0	0	0	0.00591	0.00446	0	0	0	0	0	0	0	0	0	0	0.00072	0	0	0	0	0	0	0	0	0	0.03829	0	0	0	0	0.01043	0.00063	0.01407	0.09244	0.01612	0	0.01459	0	0.08151	0.00297	0	0.00217	0	0	0	0
k__Bacteria|p__Firmicutes|c__Clostridia|o__Eubacteriales|f__Lachnospiraceae|g__GGB75106	0	0	0	0	0	0	0.00503	0	0	0	0	0.00095	0	0	0	0	0	0.00302	0	0	0	0	0	0	0	0.00372	0	0	0.00158	0	0	0	0.01083	0	0	0	0.01861	0.00776	0.04506	0.01458	0.01291	0.03189	0.00233	0	0.00885	0.00946	0	0.01341	0
k__Bacteria|p__Firmicutes|c__Clostridia|o__Eubacteriales|f__Oscillospiraceae|g__GGB30290	0	0	0	0	0	0	0.0024	0	0.20774	0	0	0.27966	0	0	0	0	0	0	0	0	0	0	0	0	0	0.24936	0	0	0	0	0	0	0	0	0	0	0	0	0	0	0	0	0	0	0	0	0	0	0
k__Bacteria|p__Firmicutes|c__CFGB1437|o__OFGB1437|f__FGB1437|g__GGB3518	0	0	0	0	0	0	0.00165	0	0	0.00684	0.02317	0	0	0	0	0	0	0	0	0	0	0	0	0	0	0	0	0	0	0	0.0057	0.31584	0	0.00206	0	0	0	0	0	0	0	0	0	0	0	0	0	0	0
k__Bacteria|p__Proteobacteria|c__Deltaproteobacteria|o__Desulfovibrionales|f__Desulfovibrionaceae|g__Desulfovibrio	0	0	0	0	0	0	0.00155	0	0	0	0	0	0	0	0	0	0	0	0	0	0	0	0	0	0	0	0.00368	0	0	0	0	0	0	0	0	0	0.00153	0.00166	0	0.00142	0	0	0.00451	0	0	0	0	0	0
k__Bacteria|p__Firmicutes|c__Clostridia|o__Eubacteriales|f__Lachnospiraceae|g__GGB28760	0	0	0	0	0	0	0.0013	0.00028	0	0	0.00247	0	0	0	0	0	0.00674	0.11222	0.00702	0.0019	0	0	0.0034	0	0.00216	0.01152	0.01427	0	0	0	0.00302	0	0	0.00983	0.04848	0.00079	0	0	0	0	0	0	0	0.00193	0	0	0	0.00187	0
k__Bacteria|p__Firmicutes|c__Clostridia|o__Clostridia_unclassified|f__Clostridia_unclassified|g__GGB30286	0	0	0	0	0	0	0.00033	0	0	0	0	0.00039	0	0	0	0	0	0	0	0	0	0	0	0	0.00062	0.00051	0	0	0.00041	0	0.00675	0	0	0.00415	0.00521	0	0.00249	0	0	0.00173	0	0.0003	0.00185	0	0	0	0	0	0
k__Bacteria|p__Firmicutes|c__CFGB76173|o__OFGB76173|f__FGB76173|g__GGB79850|s__GGB79850_SGB42344	0	0	0	0	0	0	2.32665	2.21482	0	0	1.13365	0	0	0.46492	0	0.25492	0	0	0	0	0	0	0	0	0	0	0	0	0	0	0	0	0	0	0	0	0	0	0	0	0	0	0	0	0	0	0	0	0
k__Bacteria|p__Firmicutes|c__CFGB76586|o__OFGB76586|f__FGB76586|g__GGB25535|s__GGB25535_SGB72112	0	0	0	0	0	0	1.54783	1.67572	0	0	0	0	0	0	0	0	0	0	0	0	0	0	0	0	0	0	0	0	0	0	0	0	0	0	0	0	0	0	0	0	0	0	0	0	0	0	0	0	0
k__Bacteria|p__Firmicutes|c__Clostridia|o__Eubacteriales|f__Christensenellaceae|g__Christensenella|s__Christensenella_SGB43531	0	0	0	0	0	0	0.80243	0	0.28218	0	0	0	0	0	0	0	0	0.01609	0	0	0.29254	0	0	0	0.23842	0.80469	0	0	0	0	1.56941	0	0	0.00272	0.14747	0	0.72929	0.06215	0.00248	0.00117	0.34495	0.71532	0	0	1.3731	0.28506	0.00074	0	0
k__Bacteria|p__Firmicutes|c__CFGB9506|o__OFGB9506|f__FGB9506|g__GGB28395|s__GGB28395_SGB40976	0	0	0	0	0	0	0.31166	0.47276	0	0.02108	0	0	0.03099	0	0.00257	0	0	0	0	0	0	0	0	0	0	0	0	0	0	0	0	0	0	0	0	0	0	0	0	0	0	0	0	0	0	0	0	0	0
k__Bacteria|p__Firmicutes|c__CFGB28877|o__OFGB28877|f__FGB28877|g__GGB25107|s__GGB25107_SGB41514	0	0	0	0	0	0	0.18993	0	0	0	0	0	0	0	0	0	0	0	0	0	0	0	0.00163	0.00517	0.02831	0	0.0472	0.00167	0.03559	0	0	0	0.01255	0	0	0	0.1222	0	0	0.0152	0	0	0.03636	0	0.03768	0	0	0	0
k__Bacteria|p__Firmicutes|c__CFGB76293|o__OFGB76293|f__FGB76293|g__GGB28875|s__GGB28875_SGB41555	0	0	0	0	0	0	0.11693	0	0	0	0	0	0	0	0	0	0	0.13603	0	0	0	0	0	0	0	0	0	0	0.10616	0	0	0	0	0	0	0	0	0	0	0	0	0	0	0	0	0	0	0	0
k__Bacteria|p__Firmicutes|c__CFGB8152|o__OFGB8152|f__FGB8152|g__GGB42617|s__GGB42617_SGB59813	0	0	0	0	0	0	0.11653	0	1.03676	0	0	0.49514	0	0	0	0	0	0	0	0	0.13253	0	0	0	0	0	0	0	0.01267	0	0	0	0	0	0	0	0	0	0.05933	0	0.29313	0.08784	1.18038	0	0	0	0	0	0
k__Bacteria|p__Proteobacteria|c__Betaproteobacteria|o__Betaproteobacteria_unclassified|f__Betaproteobacteria_unclassified|g__GGB79594|s__GGB79594_SGB41414	0	0	0	0	0	0	0.10855	0.079	0	0	0.00199	0	0	0.01939	0	0	0	0	0.00578	0	0	0.15285	0	0.10895	0.09631	0	0	0	0	0	0.0022	0	0	0	0	0.01885	0	0.03683	0	0	0.00279	0.05105	0.05798	0.00586	0.00202	0	0	0	0
k__Bacteria|p__Firmicutes|c__Clostridia|o__Eubacteriales|f__Clostridiaceae|g__GGB29551|s__GGB29551_SGB42345	0	0	0	0	0	0	0.01764	0.02144	0	0	0.00809	0	0	0.00242	0	0.00081	0	0	0	0	0	0	0	0	0	0	0	0	0	0	0	0	0	0	0	0	0	0	0	0	0	0	0	0	0	0	0	0	0
k__Bacteria|p__Firmicutes|c__CFGB28980|o__OFGB28980|f__FGB28980|g__GGB28980|s__GGB28980_SGB41692	0	0	0	0	0	0	0.01743	0	0	0.03706	0.05194	0	0	0	0	0.02539	0	0	0.18112	0.01816	0	0	0	0	0.01486	0.03158	0	0.07914	0.05193	0	0.07131	0	0.04433	0.10794	0.09544	0.01605	0.00273	0.00073	0.03574	0.05877	0	0.08027	0.03149	0	0.10402	0.0108	0	0.05943	0
k__Bacteria|p__Firmicutes|c__CFGB75980|o__OFGB75980|f__FGB75980|g__GGB31768|s__GGB31768_SGB45132	0	0	0	0	0	0	0.01569	0.00878	0	0	0	0	0	0	0	0	0	0	0	0	0	0	0	0	0	0	0	0	0	0	0.00878	0.00743	0	0	0	0	0	0	0	0	0.00789	0	0.00603	0.003	0	0	0	0	0
k__Bacteria|p__Firmicutes|c__CFGB25109|o__OFGB25109|f__FGB25109|g__GGB28880|s__GGB28880_SGB41560	0	0	0	0	0	0	0.01243	0	0	0	0	0	0	0	0	0	0	0	0	0	0	0	0	0	0	0	0	0	0	0	0	0	0	0	0	0	0	0	0	0	0	0	0	0	0	0	0	0	0
k__Bacteria|p__Firmicutes|c__CFGB6645|o__OFGB6645|f__FGB6645|g__GGB28991|s__GGB28991_SGB94889	0	0	0	0	0	0	0.00932	0.00248	0	0.02089	0	0	0	0	0	0	0	0	0.00441	0.00381	0	0.00029	0.00489	0.0039	0	0	0	0	0	0	0	0	0	0.00286	0	0	0	0	0	0	0	0	0	0	0.00101	0	0	0	0
k__Bacteria|p__Firmicutes|c__Clostridia|o__Eubacteriales|f__Oscillospiraceae|g__GGB75055|s__GGB75055_SGB43513	0	0	0	0	0	0	0.00591	0.00446	0	0	0	0	0	0	0	0	0	0	0.00072	0	0	0	0	0	0	0	0	0	0.03829	0	0	0	0	0.01043	0.00063	0.01407	0.09244	0.01612	0	0.01459	0	0.08151	0.00297	0	0.00217	0	0	0	0
k__Bacteria|p__Firmicutes|c__CFGB76244|o__OFGB76244|f__FGB76244|g__GGB28967|s__GGB28967_SGB41417	0	0	0	0	0	0	0.00554	0	0	0	0	0	0	0	0	0	0	0	0	0	0	0.00393	0	0	0	0	0	0	0	0	0	0	0	0	0	0	0	0	0	0	0	0	0	0	0	0	0	0	0
k__Bacteria|p__Firmicutes|c__Clostridia|o__Eubacteriales|f__Lachnospiraceae|g__GGB75106|s__GGB75106_SGB102240	0	0	0	0	0	0	0.00503	0	0	0	0	0.00095	0	0	0	0	0	0.00302	0	0	0	0	0	0	0	0.00372	0	0	0.00158	0	0	0	0.01083	0	0	0	0.01861	0.00776	0.04506	0.01458	0.01291	0.03189	0.00233	0	0.00885	0.00946	0	0.01341	0
k__Bacteria|p__Firmicutes|c__Clostridia|o__Eubacteriales|f__Oscillospiraceae|g__GGB30290|s__GGB30290_SGB43252	0	0	0	0	0	0	0.0024	0	0.20774	0	0	0.27966	0	0	0	0	0	0	0	0	0	0	0	0	0	0.24936	0	0	0	0	0	0	0	0	0	0	0	0	0	0	0	0	0	0	0	0	0	0	0
k__Bacteria|p__Firmicutes|c__Clostridia|o__Eubacteriales|f__Eubacteriaceae|g__GGB80168|s__GGB80168_SGB43527	0	0	0	0	0	0	0.0024	0.07131	0	0	0.00501	0	0	0	0	0	0.00677	0.07366	0.27508	0.03814	0	0.0164	0.00329	0.03392	0.07736	0	0.00094	0.00875	0.00075	0	0.00742	0	0	0	0.01237	0.01287	0.00044	0	0.01944	0	0	0.00755	0	0	0.02793	0	0.0022	0	0
k__Bacteria|p__Firmicutes|c__CFGB1437|o__OFGB1437|f__FGB1437|g__GGB3518|s__GGB3518_SGB4697	0	0	0	0	0	0	0.00165	0	0	0.00684	0.02317	0	0	0	0	0	0	0	0	0	0	0	0	0	0	0	0	0	0	0	0.0057	0.31584	0	0.00206	0	0	0	0	0	0	0	0	0	0	0	0	0	0	0
k__Bacteria|p__Proteobacteria|c__Deltaproteobacteria|o__Desulfovibrionales|f__Desulfovibrionaceae|g__Desulfovibrio|s__Desulfovibrio_SGB41239	0	0	0	0	0	0	0.00155	0	0	0	0	0	0	0	0	0	0	0	0	0	0	0	0	0	0	0	0.00368	0	0	0	0	0	0	0	0	0	0.00153	0.00166	0	0.00142	0	0	0.00451	0	0	0	0	0	0
k__Bacteria|p__Firmicutes|c__Clostridia|o__Eubacteriales|f__Lachnospiraceae|g__GGB28760|s__GGB28760_SGB41408	0	0	0	0	0	0	0.0013	0.00028	0	0	0.00247	0	0	0	0	0	0.00674	0.11222	0.00702	0.0019	0	0	0.0034	0	0.00216	0.01152	0.01427	0	0	0	0.00302	0	0	0.00983	0.04848	0.00079	0	0	0	0	0	0	0	0.00193	0	0	0	0.00187	0
k__Bacteria|p__Bacteria_unclassified|c__Bacteria_unclassified|o__Bacteria_unclassified|f__Bacteria_unclassified|g__Bacteria_unclassified|s__bacterium_1xD8_48	0	0	0	0	0	0	0.00094	0	0	0	0	0	0	0	0	0	0	0	0	0	0	0	0	0	0	0	0	0	0	0	0	0	0	0	0	0	0	0	0	0	0	0	0	0	0	0	0	0	0
k__Bacteria|p__Firmicutes|c__Clostridia|o__Clostridia_unclassified|f__Clostridia_unclassified|g__GGB30286|s__GGB30286_SGB43247	0	0	0	0	0	0	0.00033	0	0	0	0	0.00039	0	0	0	0	0	0	0	0	0	0	0	0	0.00062	0.00051	0	0	0.00041	0	0.00675	0	0	0.00415	0.00521	0	0.00249	0	0	0.00173	0	0.0003	0.00185	0	0	0	0	0	0
k__Bacteria|p__Firmicutes|c__CFGB76173|o__OFGB76173|f__FGB76173|g__GGB79850|s__GGB79850_SGB42344|t__SGB42344	0	0	0	0	0	0	2.32665	2.21482	0	0	1.13365	0	0	0.46492	0	0.25492	0	0	0	0	0	0	0	0	0	0	0	0	0	0	0	0	0	0	0	0	0	0	0	0	0	0	0	0	0	0	0	0	0
k__Bacteria|p__Firmicutes|c__CFGB76586|o__OFGB76586|f__FGB76586|g__GGB25535|s__GGB25535_SGB72112|t__SGB72112	0	0	0	0	0	0	1.54783	1.67572	0	0	0	0	0	0	0	0	0	0	0	0	0	0	0	0	0	0	0	0	0	0	0	0	0	0	0	0	0	0	0	0	0	0	0	0	0	0	0	0	0
k__Bacteria|p__Firmicutes|c__Clostridia|o__Eubacteriales|f__Christensenellaceae|g__Christensenella|s__Christensenella_SGB43531|t__SGB43531	0	0	0	0	0	0	0.80243	0	0.28218	0	0	0	0	0	0	0	0	0.01609	0	0	0.29254	0	0	0	0.23842	0.80469	0	0	0	0	1.56941	0	0	0.00272	0.14747	0	0.72929	0.06215	0.00248	0.00117	0.34495	0.71532	0	0	1.3731	0.28506	0.00074	0	0
k__Bacteria|p__Firmicutes|c__CFGB9506|o__OFGB9506|f__FGB9506|g__GGB28395|s__GGB28395_SGB40976|t__SGB40976	0	0	0	0	0	0	0.31166	0.47276	0	0.02108	0	0	0.03099	0	0.00257	0	0	0	0	0	0	0	0	0	0	0	0	0	0	0	0	0	0	0	0	0	0	0	0	0	0	0	0	0	0	0	0	0	0
[truncated: 775 more rows]
[truncated: 7 more columns]
