# Supplementary material for: Perinatal citalopram exposure alters the gut composition and microbial metabolic profiles of Sprague-Dawley rat dams and female offspring but not male offspring
Source: Biol Sex Differ. 2025 Dec 3;17:2. doi: 10.1186/s13293-025-00794-5 (PMC12781396; doi:10.1186/s13293-025-00794-5)
Supplement: Supplementary file 3 — Supplementary Material S3: Full tables of statistics from PERMANOVA comparisons in all subjects and by group. [file 13293_2025_794_MOESM3_ESM.xlsx]

## Sheet: all_species_interaction_permano
	Df	SumOfSqs	R2	F	Pr..F.
treatment	1	0.223786	0.0230369	1.684	0.0792
sex	2	2.30544	0.237326	8.67428	0.0001
treatment:sex	2	0.540537	0.0556438	2.03378	0.01
Residual	50	6.64448	0.683993	NA	NA
Total	55	9.71425	1	NA	NA

## Sheet: dams_permanova
	Df	SumOfSqs	R2	F	Pr..F.
treatment	1	0.436792	0.145104	2.37627	0.0159
Residual	14	2.5734	0.854896	NA	NA
Total	15	3.01019	1	NA	NA

## Sheet: female_offspring_permanova
	Df	SumOfSqs	R2	F	Pr..F.
treatment	1	0.201236	0.0972367	1.93878	0.0296
Residual	18	1.86831	0.902763	NA	NA
Total	19	2.06955	1	NA	NA

## Sheet: male_offspring_permanova
	Df	SumOfSqs	R2	F	Pr..F.
treatment	1	0.126295	0.0542256	1.03202	0.3712
Residual	18	2.20277	0.945774	NA	NA
Total	19	2.32906	1	NA	NA
