# Supplementary material for: Perinatal citalopram exposure alters the gut composition and microbial metabolic profiles of Sprague-Dawley rat dams and female offspring but not male offspring
Source: Biol Sex Differ. 2025 Dec 3;17:2. doi: 10.1186/s13293-025-00794-5 (PMC12781396; doi:10.1186/s13293-025-00794-5)
Supplement: Supplementary file 4 — Supplementary Material S4: Full results tables for maaslin2 comparisons at the species level in all subjects and by group. [file 13293_2025_794_MOESM4_ESM.xlsx]

## Sheet: all_SSRIvVeh
feature	metadata	value	coef	stderr	N	N.not.0	pval	qval
s__Candidatus_Avimonas_narfia	treatment	ssri	1.62961	0.438065	56	18	0.000475714	0.0891965
s__GGB75106_SGB102240	treatment	ssri	-2.65769	0.706359	56	21	0.000416014	0.0891965
s__GGB28829_SGB41485	treatment	ssri	3.25752	0.985878	56	39	0.00169548	0.105968
s__GGB34540_SGB54300	treatment	ssri	-2.50062	0.74763	56	20	0.00150305	0.105968
s__GGB25362_SGB37308	treatment	ssri	2.35027	0.695085	56	15	0.00134751	0.105968
s__GGB42332_SGB59500	treatment	ssri	-2.52385	0.759819	56	15	0.00160995	0.105968
s__GGB24149_SGB35953	treatment	ssri	-1.03149	0.348041	56	41	0.00451463	0.141082
s__GGB28981_SGB41694	treatment	ssri	2.77732	0.928974	56	37	0.00419876	0.141082
s__GGB30310_SGB43287	treatment	ssri	-2.22181	0.739297	56	38	0.00401856	0.141082
s__Nitrosopumilus_SGB14899	treatment	ssri	2.01423	0.641308	56	9	0.0027326	0.141082
s__Lachnospiraceae_unclassified_SGB59780	treatment	ssri	3.25632	1.06814	56	21	0.00355641	0.141082
s__Christensenella_SGB43531	treatment	ssri	-3.59632	1.1774	56	24	0.00349766	0.141082
s__Limosilactobacillus_SGB43493	treatment	ssri	2.27906	0.849767	56	20	0.00968976	0.21213
s__GGB30408_SGB43438	treatment	ssri	2.216	0.832112	56	30	0.0101822	0.21213
s__GGB28897_SGB41579	treatment	ssri	2.79	1.04512	56	19	0.0100111	0.21213
s__GGB28933_SGB41634	treatment	ssri	-2.12297	0.786995	56	23	0.0092997	0.21213
s__GGB9534_SGB14937	treatment	ssri	-2.55865	0.92673	56	21	0.00785772	0.21213
s__GGB28386_SGB40966	treatment	ssri	-0.891812	0.33062	56	9	0.00930405	0.21213
s__Staphylococcus_nepalensis	treatment	ssri	1.6234	0.614394	56	12	0.0107517	0.212204
s__GGB38744_SGB14842	treatment	ssri	1.83295	0.703471	56	13	0.0118269	0.221755
s__GGB28945_SGB41651	treatment	ssri	-1.80632	0.7092	56	13	0.0137484	0.245507
s__GGB45564_SGB63259	treatment	ssri	1.79151	0.710093	56	26	0.0146159	0.249134
s__GGB75098_SGB102301	treatment	ssri	-2.55128	1.03945	56	35	0.0173642	0.283112
s__GGB28769_SGB94868	treatment	ssri	1.29226	0.535482	56	16	0.0192331	0.289599
s__GGB28393_SGB40973	treatment	ssri	-0.628204	0.260479	56	8	0.0193066	0.289599
s__GGB42341_SGB59509	treatment	ssri	-1.38952	0.584225	56	12	0.0209552	0.302238
s__GGB29005_SGB41723	treatment	ssri	2.55575	1.11052	56	30	0.0252549	0.336955
s__GGB28955_SGB94887	treatment	ssri	-2.44355	1.12948	56	22	0.0349524	0.336955
s__GGB29535_SGB36365	treatment	ssri	1.0309	0.445781	56	55	0.0245865	0.336955
s__GGB30141_SGB43066	treatment	ssri	-2.06733	0.960166	56	36	0.0357951	0.336955
s__GGB42608_SGB59804	treatment	ssri	-1.18822	0.55371	56	19	0.0363912	0.336955
s__GGB28850_SGB41517	treatment	ssri	-2.11885	0.962144	56	38	0.0319398	0.336955
s__GGB5207_SGB43496	treatment	ssri	-1.63396	0.752877	56	43	0.0344016	0.336955
s__GGB16040_SGB9347	treatment	ssri	1.74494	0.808351	56	39	0.0353401	0.336955
s__GGB28330_SGB40904	treatment	ssri	0.846313	0.384525	56	8	0.0320364	0.336955
s__GGB25107_SGB41514	treatment	ssri	-1.65355	0.774803	56	15	0.0373871	0.336955
s__Desulfovibrio_SGB41239	treatment	ssri	-0.358987	0.168533	56	7	0.037739	0.336955
s__GGB28913_SGB41608	treatment	ssri	-1.66215	0.747539	56	17	0.030387	0.336955
s__GGB31762_SGB45125	treatment	ssri	-1.84555	0.811769	56	17	0.0269972	0.336955
s__Turicibacter_sp_TS3	treatment	ssri	-2.44236	1.09682	56	21	0.0301548	0.336955
s__GGB28842_SGB41507	treatment	ssri	-0.555887	0.245405	56	6	0.0275366	0.336955
s__GGB28962_SGB41671	treatment	ssri	-0.490541	0.219061	56	7	0.0292776	0.336955
s__GGB3518_SGB4697	treatment	ssri	0.761566	0.361196	56	6	0.0396465	0.345754
s__GGB28416_SGB40998	treatment	ssri	-1.24093	0.602138	56	17	0.0441459	0.352228
s__Corynebacterium_stationis	treatment	ssri	1.46963	0.706184	56	17	0.0421831	0.352228
s__GGB79844_SGB41536	treatment	ssri	1.88362	0.910264	56	34	0.0433162	0.352228
s__GGB29668_SGB42476	treatment	ssri	1.22085	0.589548	56	20	0.0431697	0.352228
s__GGB30296_SGB43260	treatment	ssri	-0.96376	0.473028	56	15	0.0465201	0.354554
s__GGB9062_SGB13981	treatment	ssri	1.36333	0.671523	56	16	0.0472738	0.354554
s__Staphylococcus_xylosus	treatment	ssri	-1.27983	0.627605	56	13	0.0463344	0.354554
s__GGB28848_SGB41515	treatment	ssri	2.0512	1.04025	56	37	0.0537595	0.380374
s__GGB28773_SGB41426	treatment	ssri	-1.11144	0.559499	56	16	0.052063	0.380374
s__Massiliimalia_timonensis	treatment	ssri	-0.814353	0.412631	56	24	0.0535579	0.380374
s__GGB79630_SGB13983	treatment	ssri	1.97049	1.01949	56	30	0.0585092	0.403326
s__GGB79973_SGB14341	treatment	ssri	-0.424107	0.220003	56	7	0.0591544	0.403326
s__GGB28769_SGB41421	treatment	ssri	1.57838	0.825924	56	37	0.0613133	0.408234
s__GGB28632_SGB41253	treatment	ssri	-0.666224	0.349641	56	10	0.0620516	0.408234
s__GGB20146_SGB29427	treatment	ssri	-1.58835	0.864116	56	35	0.0715477	0.409279
s__GGB1515_SGB2095	treatment	ssri	-3.29145	1.84672	56	31	0.0803199	0.409279
s__GGB1521_SGB2103	treatment	ssri	-0.696395	0.378238	56	54	0.0710944	0.409279
s__GGB79824_SGB41709	treatment	ssri	-1.56937	0.860261	56	28	0.0736418	0.409279
s__GGB25056_SGB36978	treatment	ssri	0.801422	0.436099	56	56	0.0716098	0.409279
s__GGB27476_SGB43516	treatment	ssri	1.08879	0.61854	56	51	0.0840257	0.409279
s__Eubacterium_SGB102306	treatment	ssri	1.25716	0.72449	56	12	0.0884043	0.409279
s__GGB28927_SGB41625	treatment	ssri	-1.53459	0.875039	56	14	0.0851495	0.409279
s__GGB30300_SGB43264	treatment	ssri	-0.72325	0.389705	56	13	0.0689294	0.409279
s__GGB5213_SGB94872	treatment	ssri	-1.10846	0.619394	56	19	0.0791275	0.409279
s__GGB20145_SGB41586	treatment	ssri	0.54636	0.308346	56	7	0.0820527	0.409279
s__Bifidobacterium_pseudolongum	treatment	ssri	-1.69975	0.952115	56	51	0.0798402	0.409279
s__Jeotgalicoccus_halotolerans	treatment	ssri	1.55534	0.849486	56	18	0.0726322	0.409279
s__GGB28387_SGB40967	treatment	ssri	-1.7767	1.00005	56	17	0.0812641	0.409279
s__GGB75096_SGB102304	treatment	ssri	0.758157	0.417643	56	6	0.0750285	0.409279
s__GGB30413_SGB43452	treatment	ssri	-1.59576	0.919425	56	45	0.088337	0.409279
s__GGB30297_SGB43261	treatment	ssri	0.399522	0.228203	56	9	0.0856711	0.409279
s__GGB79594_SGB41414	treatment	ssri	-1.13553	0.644911	56	19	0.0839412	0.409279
s__GGB3271_SGB4321	treatment	ssri	1.00712	0.544957	56	10	0.0700714	0.409279
s__Corynebacterium_lowii	treatment	ssri	-0.889694	0.482735	56	9	0.0708166	0.409279
s__GGB30090_SGB43002	treatment	ssri	-1.16307	0.616125	56	17	0.064443	0.409279
s__GGB80042_SGB43554	treatment	ssri	-0.630934	0.347352	56	6	0.0748597	0.409279
s__Candidatus_Parachristensenella_avicola	treatment	ssri	-0.811843	0.464983	56	11	0.0865044	0.409279
s__GGB28908_SGB41601	treatment	ssri	-1.05594	0.605757	56	8	0.0869956	0.409279
s__GGB27485_SGB41588	treatment	ssri	1.28086	0.743886	56	28	0.0908206	0.410334
s__GGB30413_SGB43534	treatment	ssri	1.49316	0.866939	56	49	0.0907314	0.410334
s__GGB74511_SGB105989	treatment	ssri	0.61978	0.367914	56	55	0.0978423	0.436796
s__Brevibacterium_SGB41697	treatment	ssri	1.34526	0.804557	56	31	0.1003	0.43887
s__GGB29008_SGB41727	treatment	ssri	1.06158	0.635565	56	11	0.100648	0.43887
s__GGB3497_SGB4672	treatment	ssri	1.70006	1.03337	56	19	0.105746	0.455801
s__Bacteria_unclassified_SGB41710	treatment	ssri	-1.24198	0.760628	56	23	0.108322	0.461598
s__Lachnospiraceae_unclassified_SGB41492	treatment	ssri	-0.763653	0.470842	56	8	0.110652	0.46623
s__GGB28949_SGB41655	treatment	ssri	-1.43872	0.89828	56	38	0.115069	0.469033
s__GGB31823_SGB45199	treatment	ssri	-0.715613	0.444981	56	14	0.113626	0.469033
s__GGB28637_SGB41258	treatment	ssri	-0.590259	0.367588	56	12	0.114159	0.469033
s__Lachnospiraceae_bacterium_MD308	treatment	ssri	1.32366	0.835035	56	34	0.118772	0.478917
s__GGB9818_SGB15459	treatment	ssri	0.896797	0.570568	56	51	0.121848	0.486095
s__GGB28934_SGB41635	treatment	ssri	-1.02945	0.658349	56	47	0.123735	0.488426
s__Emergencia_sp_1XD21_50	treatment	ssri	0.642367	0.413838	56	6	0.126452	0.493951
s__GGB28932_SGB41633	treatment	ssri	-0.689714	0.451713	56	15	0.132626	0.51273
s__GGB34608_SGB94793	treatment	ssri	2.17364	1.44876	56	22	0.139351	0.533231
s__Bacteroides_caccae	treatment	ssri	-1.04675	0.705104	56	51	0.143483	0.543497
s__GGB28951_SGB102295	treatment	ssri	0.846165	0.578995	56	23	0.14969	0.544467
s__GGB29004_SGB41720	treatment	ssri	1.33733	0.905656	56	22	0.145581	0.544467
s__Mammaliicoccus_lentus	treatment	ssri	0.886718	0.609059	56	12	0.151215	0.544467
s__Adlercreutzia_equolifaciens	treatment	ssri	-0.520175	0.357146	56	54	0.151052	0.544467
s__Clostridiales_bacterium_VE202_01	treatment	ssri	1.67201	1.15199	56	28	0.152451	0.544467
s__GGB75061_SGB102188	treatment	ssri	0.667915	0.458553	56	8	0.151025	0.544467
s__GGB28825_SGB41481	treatment	ssri	1.28485	0.902319	56	30	0.160215	0.551417
s__GGB6608_SGB9342	treatment	ssri	1.57813	1.10213	56	28	0.157937	0.551417
s__GGB28926_SGB41623	treatment	ssri	-1.04098	0.731168	56	28	0.160279	0.551417
s__Lachnospiraceae_unclassified_SGB102236	treatment	ssri	-1.45523	1.01528	56	36	0.157528	0.551417
s__GGB31853_SGB45233	treatment	ssri	0.797923	0.563087	56	14	0.162212	0.552995
s__GGB30461_SGB102215	treatment	ssri	-0.661217	0.469845	56	11	0.165066	0.557655
s__GGB30450_SGB43507	treatment	ssri	-1.29179	0.925449	56	33	0.168473	0.559261
s__GGB28845_SGB41512	treatment	ssri	-0.926705	0.663982	56	10	0.168524	0.559261
s__GGB30454_SGB100837	treatment	ssri	0.834487	0.615669	56	24	0.180927	0.579896
s__GGB79989_SGB41645	treatment	ssri	0.994774	0.730824	56	42	0.179114	0.579896
s__GGB30287_SGB43249	treatment	ssri	-0.809694	0.596353	56	39	0.180192	0.579896
s__GGB31850_SGB45228	treatment	ssri	-0.357891	0.261232	56	6	0.176353	0.579896
s__GGB70453_SGB94876	treatment	ssri	-1.15357	0.864931	56	21	0.187895	0.597123
s__bacterium_1xD42_87	treatment	ssri	1.5043	1.14339	56	45	0.19385	0.601547
s__Hungateiclostridiaceae_bacterium_KB18	treatment	ssri	0.998976	0.787665	56	40	0.210141	0.601547
s__GGB28761_SGB41409	treatment	ssri	-1.09049	0.838219	56	32	0.198795	0.601547
s__Oscillibacter_SGB43501	treatment	ssri	-1.16694	0.88133	56	21	0.191057	0.601547
s__GGB28778_SGB102278	treatment	ssri	-0.894289	0.693736	56	28	0.202861	0.601547
s__GGB9474_SGB14868	treatment	ssri	-0.4281	0.336676	56	9	0.208984	0.601547
s__GGB28991_SGB94889	treatment	ssri	0.633936	0.496612	56	10	0.207234	0.601547
s__GGB70448_SGB94871	treatment	ssri	-0.339192	0.266496	56	8	0.208547	0.601547
s__GGB28846_SGB41513	treatment	ssri	-0.600117	0.462881	56	11	0.200323	0.601547
s__Christensenellaceae_bacterium_NSJ_44	treatment	ssri	-0.769297	0.602456	56	24	0.207089	0.601547
s__GGB28254_SGB59785	treatment	ssri	-1.28099	1.00459	56	23	0.20772	0.601547
s__GGB28433_SGB41016	treatment	ssri	-0.568372	0.443277	56	6	0.205247	0.601547
s__GGB31835_SGB45211	treatment	ssri	0.418635	0.322219	56	7	0.199387	0.601547
s__GGB30453_SGB63219	treatment	ssri	-1.44088	1.16386	56	43	0.221064	0.604192
s__GGB30303_SGB43268	treatment	ssri	0.262515	0.212616	56	10	0.222291	0.604192
s__Enterorhabdus_sp_P55	treatment	ssri	-0.715428	0.579504	56	45	0.222343	0.604192
s__Akkermansia_muciniphila	treatment	ssri	0.923384	0.735103	56	8	0.214477	0.604192
s__GGB28430_SGB41013	treatment	ssri	-0.892202	0.721462	56	26	0.221566	0.604192
s__GGB28886_SGB41607	treatment	ssri	-0.539789	0.436152	56	7	0.221213	0.604192
s__Ruthenibacterium_lactatiformans	treatment	ssri	-0.683821	0.548553	56	12	0.217928	0.604192
s__GGB79838_SGB59846	treatment	ssri	1.28049	1.04115	56	19	0.224074	0.604517
s__Prevotella_sp_PCHR	treatment	ssri	0.620691	0.509408	56	42	0.228347	0.609224
s__GGB42594_SGB59789	treatment	ssri	-1.26217	1.03751	56	39	0.229068	0.609224
s__Mucispirillum_schaedleri	treatment	ssri	0.562866	0.469084	56	56	0.235406	0.620035
s__GGB45977_SGB41021	treatment	ssri	-0.600873	0.501879	56	9	0.23644	0.620035
s__GGB28836_SGB41495	treatment	ssri	-0.877519	0.741584	56	22	0.241872	0.629876
s__GGB79698_SGB41545	treatment	ssri	-0.865693	0.743997	56	27	0.249714	0.645812
s__GGB75036_SGB102224	treatment	ssri	-0.743037	0.643267	56	48	0.253136	0.646944
s__GGB42344_SGB59512	treatment	ssri	-0.935214	0.810445	56	17	0.253602	0.646944
s__GGB42619_SGB59815	treatment	ssri	0.690096	0.609818	56	13	0.262785	0.661372
s__Bacteria_unclassified_SGB40349	treatment	ssri	-0.666615	0.587078	56	27	0.261189	0.661372
s__GGB30466_SGB63211	treatment	ssri	0.43358	0.388719	56	15	0.269615	0.674038
s__GGB29002_SGB41718	treatment	ssri	0.624375	0.561949	56	10	0.271453	0.674138
s__GGB70856_SGB95309	treatment	ssri	-0.434486	0.40692	56	53	0.290387	0.684828
s__GGB30087_SGB42999	treatment	ssri	-0.540341	0.501218	56	10	0.285801	0.684828
s__Clostridium_SGB65123	treatment	ssri	-0.826584	0.783703	56	51	0.296252	0.684828
s__Lachnospiraceae_bacterium	treatment	ssri	-1.03014	0.987113	56	26	0.301324	0.684828
s__GGB28963_SGB41672	treatment	ssri	0.667025	0.631415	56	18	0.29549	0.684828
s__Faecalibaculum_rodentium	treatment	ssri	-1.17098	1.09836	56	21	0.291113	0.684828
s__Massiliimalia_massiliensis	treatment	ssri	-1.09921	1.04709	56	33	0.298497	0.684828
s__GGB31836_SGB45212	treatment	ssri	0.800944	0.748371	56	17	0.289267	0.684828
s__Bilophila_wadsworthia	treatment	ssri	-1.14539	1.0906	56	35	0.298286	0.684828
s__GGB9289_SGB14244	treatment	ssri	0.980673	0.902454	56	18	0.282008	0.684828
s__GGB28395_SGB40976	treatment	ssri	0.565451	0.517078	56	7	0.279007	0.684828
s__GGB47117_SGB94807	treatment	ssri	-0.33149	0.317098	56	7	0.3005	0.684828
s__Leuconostoc_SGB43006	treatment	ssri	-0.759287	0.714027	56	15	0.292339	0.684828
s__Anaerotruncus_colihominis	treatment	ssri	0.518288	0.477549	56	8	0.282607	0.684828
s__Escherichia_coli	treatment	ssri	0.986294	0.951309	56	22	0.304461	0.687789
s__Lachnospiraceae_bacterium_3_1	treatment	ssri	-0.370614	0.364174	56	9	0.313366	0.703667
s__bacterium_1XD42_1	treatment	ssri	0.894717	0.896689	56	45	0.322827	0.716332
s__GGB28887_SGB41568	treatment	ssri	-0.495779	0.495903	56	6	0.32189	0.716332
s__GGB62427_SGB41546	treatment	ssri	-0.956148	0.968018	56	29	0.327686	0.722838
s__Lachnospiraceae_bacterium_28_4	treatment	ssri	0.416957	0.423952	56	19	0.329747	0.723129
s__GGB28950_SGB41657	treatment	ssri	-0.657469	0.676445	56	13	0.33541	0.727331
s__GGB30142_SGB43067	treatment	ssri	0.643886	0.662652	56	7	0.335542	0.727331
s__GGB31701_SGB45057	treatment	ssri	-0.601528	0.627423	56	16	0.341969	0.737001
s__GGB9063_SGB13982	treatment	ssri	0.433458	0.458236	56	10	0.3484	0.746571
s__GGB28807_SGB41461	treatment	ssri	0.816775	0.86909	56	43	0.351502	0.747232
s__GGB75055_SGB43513	treatment	ssri	-0.59605	0.635811	56	16	0.352693	0.747232
s__Ligilactobacillus_murinus	treatment	ssri	-0.514451	0.560006	56	56	0.362363	0.753496
s__GGB15004_SGB41589	treatment	ssri	0.835898	0.920268	56	44	0.367745	0.753496
s__bacterium_0_1xD8_71	treatment	ssri	-0.922237	1.01137	56	15	0.365889	0.753496
s__GGB30461_SGB63209	treatment	ssri	-0.563154	0.614464	56	53	0.363482	0.753496
s__GGB31768_SGB45132	treatment	ssri	0.197755	0.21862	56	7	0.369715	0.753496
s__GGB28955_SGB41663	treatment	ssri	-0.537116	0.58449	56	7	0.362209	0.753496
s__GGB45514_SGB63186	treatment	ssri	0.640497	0.70449	56	15	0.367304	0.753496
s__Anaerotruncus_sp_1XD42_93	treatment	ssri	-0.30203	0.340353	56	6	0.378798	0.767834
s__GGB50207_SGB70279	treatment	ssri	0.476135	0.542334	56	45	0.383867	0.773868
s__GGB28793_SGB41446	treatment	ssri	0.61678	0.705569	56	43	0.385902	0.773868
s__Prevotella_sp_PCJ2	treatment	ssri	-0.343344	0.397617	56	17	0.391681	0.777144
s__GGB28860_SGB41529	treatment	ssri	-0.505264	0.584327	56	11	0.391032	0.777144
s__Lachnospiraceae_unclassified_SGB41613	treatment	ssri	-0.871853	1.0349	56	36	0.403252	0.7813
s__GGB30457_SGB63218	treatment	ssri	0.589272	0.700695	56	52	0.404067	0.7813
s__GGB42646_SGB59844	treatment	ssri	0.5923	0.696402	56	43	0.398794	0.7813
s__GGB51959_SGB72479	treatment	ssri	-0.655772	0.775509	56	48	0.401506	0.7813
s__GGB42617_SGB59813	treatment	ssri	-0.494309	0.587934	56	10	0.404192	0.7813
s__Staphylococcus_SGB41628	treatment	ssri	-0.517964	0.626756	56	25	0.412203	0.782613
s__GGB25113_SGB37040	treatment	ssri	0.785049	0.952023	56	36	0.41322	0.782613
s__GGB28989_SGB41703	treatment	ssri	-0.340787	0.412323	56	16	0.412154	0.782613
s__GGB3754_SGB5102	treatment	ssri	-0.838475	1.01247	56	11	0.411231	0.782613
s__GGB70855_SGB95308	treatment	ssri	-0.500794	0.611022	56	51	0.416047	0.784009
s__Streptococcus_SGB45231	treatment	ssri	0.219086	0.272637	56	9	0.425162	0.797179
s__GGB28805_SGB41459	treatment	ssri	0.788287	0.990167	56	37	0.429451	0.801214
s__Prevotella_SGB1604	treatment	ssri	0.201258	0.254962	56	9	0.43335	0.804486
s__GGB28865_SGB43001	treatment	ssri	-0.701317	0.902637	56	32	0.44057	0.81386
s__GGB80108_SGB59650	treatment	ssri	0.345599	0.455333	56	12	0.45115	0.829321
s__GGB1512_SGB2092	treatment	ssri	-0.284864	0.378659	56	48	0.455138	0.829682
s__GGB45513_SGB63185	treatment	ssri	-0.418565	0.557168	56	43	0.455772	0.829682
s__GGB79683_SGB21436	treatment	ssri	-0.250964	0.343708	56	53	0.468445	0.832708
s__bacterium_1XD8_76	treatment	ssri	-0.696624	0.968786	56	27	0.475199	0.832708
s__GGB74395_SGB43523	treatment	ssri	-0.646064	0.887966	56	41	0.470015	0.832708
s__GGB30466_SGB43544	treatment	ssri	0.344456	0.476903	56	52	0.47324	0.832708
s__GGB31759_SGB65042	treatment	ssri	0.885927	1.20593	56	26	0.465735	0.832708
s__Oscillibacter_SGB43502	treatment	ssri	0.380846	0.516292	56	21	0.463917	0.832708
s__GGB30461_SGB63208	treatment	ssri	-0.128819	0.178306	56	6	0.473126	0.832708
s__GGB80189_SGB62927	treatment	ssri	-0.228799	0.314896	56	6	0.470619	0.832708
s__GGB3793_SGB41498	treatment	ssri	-0.801608	1.1368	56	32	0.483751	0.833816
s__GGB28405_SGB40987	treatment	ssri	-0.391616	0.55188	56	16	0.481003	0.833816
s__GGB42467_SGB59642	treatment	ssri	0.627494	0.885837	56	16	0.481767	0.833816
s__GGB42598_SGB59794	treatment	ssri	-0.30752	0.437086	56	11	0.484725	0.833816
s__Bacteroidales_bacterium	treatment	ssri	-0.407303	0.583782	56	49	0.48836	0.836234
s__Bacteroides_uniformis	treatment	ssri	-0.217532	0.318857	56	56	0.498012	0.842752
s__Romboutsia_ilealis	treatment	ssri	-0.371691	0.545965	56	56	0.498909	0.842752
s__GGB28761_SGB94892	treatment	ssri	0.63778	0.934066	56	41	0.497653	0.842752
s__Oscillibacter_sp_CU971	treatment	ssri	0.32793	0.490783	56	20	0.506867	0.851639
s__GGB28853_SGB41521	treatment	ssri	-0.578995	0.870322	56	21	0.508712	0.851639
s__GGB20145_SGB41583	treatment	ssri	0.406638	0.619291	56	28	0.514215	0.853232
s__GGB9716_SGB15269	treatment	ssri	0.652662	0.99113	56	14	0.513013	0.853232
s__Muribaculum_intestinale	treatment	ssri	0.378985	0.586711	56	47	0.521048	0.858281
s__GGB79890_SGB14770	treatment	ssri	0.490837	0.761312	56	8	0.521835	0.858281
s__Anaerofilum_sp_BX8	treatment	ssri	-0.217513	0.342374	56	10	0.52791	0.860723
s__Clostridiaceae_bacterium_NSJ_33	treatment	ssri	-0.277339	0.435077	56	10	0.526527	0.860723
s__GGB30455_SGB43519	treatment	ssri	0.391409	0.619939	56	53	0.530464	0.861143
s__GGB28422_SGB41005	treatment	ssri	-0.533018	0.852928	56	14	0.534651	0.864199
s__GGB28828_SGB41484	treatment	ssri	-0.385157	0.621269	56	8	0.537897	0.865713
s__GGB30302_SGB43267	treatment	ssri	0.454254	0.737307	56	21	0.540418	0.866055
s__Muribaculum_gordoncarteri	treatment	ssri	-0.216657	0.355166	56	52	0.544409	0.868738
s__Phocaeicola_vulgatus	treatment	ssri	0.330959	0.561906	56	56	0.558322	0.873363
s__GGB30468_SGB43552	treatment	ssri	-0.475449	0.795676	56	44	0.552644	0.873363
s__GGB1559_SGB43521	treatment	ssri	0.336266	0.571836	56	26	0.558952	0.873363
s__GGB28893_SGB41574	treatment	ssri	0.455967	0.773256	56	15	0.55787	0.873363
s__GGB6006_SGB8630	treatment	ssri	-0.606632	1.01916	56	25	0.554178	0.873363
s__GGB79872_SGB36958	treatment	ssri	-0.78124	1.37715	56	15	0.572871	0.88406
s__GGB28879_SGB43526	treatment	ssri	0.525486	0.917919	56	48	0.569376	0.88406
s__Adlercreutzia_caecimuris	treatment	ssri	-0.518103	0.911165	56	26	0.571974	0.88406
s__GGB28645_SGB94922	treatment	ssri	0.240638	0.429702	56	15	0.577787	0.887993
s__GGB5997_SGB8620	treatment	ssri	0.457165	0.825658	56	18	0.582071	0.890926
s__GGB9524_SGB14923	treatment	ssri	-0.299597	0.551665	56	52	0.589311	0.898339
s__GGB28870_SGB41548	treatment	ssri	-0.36015	0.67144	56	28	0.593896	0.901665
s__GGB20145_SGB41587	treatment	ssri	-0.51643	1.02884	56	40	0.61774	0.908258
s__Bacteroides_stercoris	treatment	ssri	0.303589	0.627934	56	52	0.630715	0.908258
s__GGB42579_SGB59774	treatment	ssri	0.366159	0.716801	56	31	0.611556	0.908258
s__GGB28763_SGB41411	treatment	ssri	-0.563545	1.11374	56	27	0.61492	0.908258
s__Blautia_SGB43555	treatment	ssri	-0.322319	0.669488	56	27	0.632148	0.908258
s__GGB79760_SGB63182	treatment	ssri	-0.316877	0.615384	56	26	0.608707	0.908258
s__GGB79973_SGB14342	treatment	ssri	0.23409	0.46249	56	10	0.614811	0.908258
s__Harryflintia_acetispora	treatment	ssri	0.520992	1.0463	56	20	0.620551	0.908258
s__Acutalibacter_SGB43256	treatment	ssri	0.558167	1.06739	56	37	0.603163	0.908258
s__GGB30461_SGB63206	treatment	ssri	0.236102	0.475131	56	13	0.621262	0.908258
s__GGB9532_SGB14933	treatment	ssri	0.386916	0.788724	56	12	0.625725	0.908258
s__GGB28369_SGB40949	treatment	ssri	-0.163585	0.335178	56	7	0.627489	0.908258
s__GGB28904_SGB41597	treatment	ssri	-0.149008	0.303673	56	6	0.625637	0.908258
s__GGB28778_SGB41431	treatment	ssri	-0.287964	0.552543	56	13	0.604385	0.908258
s__GGB42949_SGB43520	treatment	ssri	-0.354525	0.754696	56	22	0.640419	0.909686
s__Clostridium_sp_MD294	treatment	ssri	-0.279408	0.592788	56	29	0.639293	0.909686
s__Lachnospiraceae_bacterium_10_1	treatment	ssri	0.1531	0.32213	56	8	0.636509	0.909686
s__GGB5980_SGB8599	treatment	ssri	0.184252	0.400415	56	7	0.647255	0.915926
s__GGB28895_SGB41576	treatment	ssri	0.281181	0.644684	56	16	0.664464	0.916221
s__Adlercreutzia_SGB94879	treatment	ssri	0.140839	0.311862	56	6	0.653361	0.916221
s__GGB28881_SGB41561	treatment	ssri	0.147881	0.326867	56	7	0.652779	0.916221
s__GGB30459_SGB43525	treatment	ssri	0.185994	0.429919	56	12	0.667009	0.916221
s__GGB28862_SGB41532	treatment	ssri	0.119448	0.267575	56	7	0.657087	0.916221
s__GGB28853_SGB41519	treatment	ssri	0.164334	0.373331	56	6	0.661561	0.916221
s__GGB30449_SGB43506	treatment	ssri	0.147764	0.340572	56	7	0.666111	0.916221
s__GGB31851_SGB45230	treatment	ssri	0.233205	0.526061	56	15	0.659317	0.916221
s__GGB75080_SGB102298	treatment	ssri	0.632493	1.50925	56	28	0.676822	0.920974
s__Parasutterella_excrementihominis	treatment	ssri	0.204789	0.498675	56	56	0.682942	0.920974
s__Alistipes_finegoldii	treatment	ssri	-0.195948	0.471569	56	55	0.679406	0.920974
s__GGB29003_SGB41719	treatment	ssri	0.332989	0.790223	56	28	0.675146	0.920974
s__GGB6601_SGB9333	treatment	ssri	-0.365494	0.896774	56	22	0.685205	0.920974
s__Clostridiales_bacterium_Marseille_P2846	treatment	ssri	-0.415651	1.00501	56	25	0.680819	0.920974
s__GGB25053_SGB106016	treatment	ssri	0.282075	0.7068	56	10	0.691403	0.925987
s__GGB28835_SGB41494	treatment	ssri	0.510458	1.57127	56	41	0.746535	0.926989
s__GGB25052_SGB36974	treatment	ssri	-0.262361	0.762321	56	21	0.732062	0.926989
s__Lactobacillus_intestinalis	treatment	ssri	-0.37044	1.01775	56	51	0.717294	0.926989
s__GGB24147_SGB35951	treatment	ssri	0.309543	0.928383	56	42	0.740107	0.926989
s__GGB30461_SGB43533	treatment	ssri	0.187569	0.504093	56	55	0.71128	0.926989
s__GGB28999_SGB41715	treatment	ssri	0.104573	0.313394	56	6	0.739915	0.926989
s__Parabacteroides_goldsteinii	treatment	ssri	-0.160006	0.482631	56	56	0.741528	0.926989
s__GGB25158_SGB42321	treatment	ssri	-0.264257	0.737972	56	53	0.721675	0.926989
s__Limosilactobacillus_reuteri	treatment	ssri	-0.39683	1.09488	56	33	0.718437	0.926989
s__GGB79857_SGB41581	treatment	ssri	-0.311362	0.861184	56	40	0.719098	0.926989
s__Bacteria_unclassified_SGB43541	treatment	ssri	0.237352	0.655636	56	39	0.718752	0.926989
s__Clostridiales_bacterium	treatment	ssri	-0.222852	0.681151	56	23	0.744805	0.926989
s__Candidatus_Metaruminococcus_caecorum	treatment	ssri	-0.194428	0.593615	56	53	0.744532	0.926989
s__Streptococcus_sp_121	treatment	ssri	0.184226	0.485152	56	13	0.705636	0.926989
s__Lachnospiraceae_unclassified_SGB41402	treatment	ssri	-0.273337	0.767673	56	31	0.723183	0.926989
s__GGB28981_SGB41693	treatment	ssri	-0.274339	0.824906	56	18	0.740746	0.926989
s__Frisingicoccus_caecimuris	treatment	ssri	0.298168	0.909898	56	9	0.74441	0.926989
s__GGB30461_SGB43529	treatment	ssri	-0.160264	0.477124	56	20	0.73825	0.926989
s__Enterococcus_faecalis	treatment	ssri	-0.109966	0.300067	56	8	0.715445	0.926989
s__GGB28778_SGB102277	treatment	ssri	0.0995413	0.288985	56	6	0.731845	0.926989
s__GGB45380_SGB94869	treatment	ssri	0.234249	0.65307	56	11	0.721226	0.926989
s__Vibrio_SGB43551	treatment	ssri	-0.211177	0.564334	56	12	0.709716	0.926989
s__Bacteroides_intestinalis	treatment	ssri	-0.104347	0.336702	56	56	0.757823	0.935702
s__GGB28948_SGB41654	treatment	ssri	-0.28349	0.927464	56	40	0.761037	0.935702
s__GGB3475_SGB4638	treatment	ssri	0.183347	0.59564	56	11	0.759407	0.935702
s__GGB28765_SGB41415	treatment	ssri	0.264477	0.875015	56	48	0.763619	0.935808
s__GGB79731_SGB41725	treatment	ssri	0.273963	0.916509	56	31	0.766149	0.935849
s__Parabacteroides_SGB41552	treatment	ssri	-0.286355	0.984844	56	19	0.772348	0.936409
s__GGB30461_SGB95004	treatment	ssri	-0.291291	1.00881	56	53	0.77388	0.936409
s__Bacteria_unclassified_SGB44461	treatment	ssri	0.142396	0.493639	56	8	0.774098	0.936409
s__Limosilactobacillus_urinaemulieris	treatment	ssri	-0.102536	0.361297	56	7	0.777648	0.937679
s__GGB80168_SGB94890	treatment	ssri	0.382942	1.39176	56	33	0.784252	0.939599
s__bacterium_1xD8_6	treatment	ssri	0.227022	0.817684	56	19	0.782349	0.939599
s__GGB30470_SGB94994	treatment	ssri	-0.255932	1.09534	56	38	0.816136	0.940074
s__GGB29004_SGB41721	treatment	ssri	0.160472	0.686991	56	8	0.816189	0.940074
s__GGB49462_SGB43503	treatment	ssri	0.136263	0.554704	56	53	0.806884	0.940074
s__GGB28388_SGB40968	treatment	ssri	-0.187768	0.703934	56	16	0.790685	0.940074
s__Bacteroides_thetaiotaomicron	treatment	ssri	-0.0975495	0.420661	56	56	0.817496	0.940074
s__GGB30454_SGB43514	treatment	ssri	-0.211107	0.848738	56	26	0.804512	0.940074
s__GGB29531_SGB42317	treatment	ssri	-0.209527	0.915016	56	28	0.819744	0.940074
s__GGB28989_SGB94891	treatment	ssri	0.191671	0.787902	56	29	0.80872	0.940074
s__Lactobacillus_johnsonii	treatment	ssri	0.196708	0.803363	56	15	0.807497	0.940074
s__GGB75064_SGB102200	treatment	ssri	0.0963598	0.388883	56	18	0.80524	0.940074
s__GGB31763_SGB102430	treatment	ssri	-0.135833	0.523765	56	9	0.796359	0.940074
s__GGB28882_SGB41563	treatment	ssri	0.193579	0.791645	56	11	0.807749	0.940074
s__GGB28840_SGB102297	treatment	ssri	0.108066	0.460956	56	7	0.815531	0.940074
s__GGB28783_SGB41436	treatment	ssri	-0.159842	0.632756	56	6	0.801527	0.940074
s__GGB75051_SGB102154	treatment	ssri	-0.0995593	0.445682	56	7	0.824078	0.942162
s__Lachnospiraceae_bacterium_MD329	treatment	ssri	-0.154669	0.703522	56	19	0.826817	0.94242
s__GGB3661_SGB41629	treatment	ssri	0.110708	0.518018	56	7	0.831575	0.944971
s__Bacteroides_SGB94877	treatment	ssri	0.201032	1.05617	56	50	0.849756	0.946326
s__Odoribacter_laneus	treatment	ssri	-0.218683	1.06313	56	29	0.8378	0.946326
s__Oscillospiraceae_bacterium	treatment	ssri	0.148688	0.746764	56	46	0.842925	0.946326
s__GGB45536_SGB63216	treatment	ssri	-0.170201	0.898278	56	35	0.850431	0.946326
s__Lachnospiraceae_unclassified_SGB59788	treatment	ssri	0.30923	1.56222	56	25	0.843833	0.946326
s__GGB28894_SGB41575	treatment	ssri	0.105609	0.549685	56	9	0.848364	0.946326
s__GGB31173_SGB44464	treatment	ssri	-0.131666	0.645103	56	10	0.839042	0.946326
s__GGB79820_SGB41522	treatment	ssri	-0.156976	0.928711	56	27	0.866408	0.946595
s__GGB28392_SGB40972	treatment	ssri	-0.129956	0.764154	56	23	0.865595	0.946595
s__GGB30295_SGB43259	treatment	ssri	-0.115106	0.654946	56	42	0.861149	0.946595
s__bacterium_D16_76	treatment	ssri	-0.174992	1.0335	56	33	0.866177	0.946595
s__Candidatus_Metalachnospira_SGB63370	treatment	ssri	-0.0786102	0.471981	56	33	0.868343	0.946595
s__GGB42328_SGB59496	treatment	ssri	0.0883972	0.525911	56	7	0.867145	0.946595
s__GGB28876_SGB41556	treatment	ssri	-0.0702976	0.399642	56	6	0.861029	0.946595
s__GGB28888_SGB41569	treatment	ssri	-0.117276	0.729626	56	27	0.872903	0.948807
s__GGB28682_SGB41310	treatment	ssri	-0.0516287	0.347908	56	8	0.882582	0.956555
s__GGB28399_SGB40980	treatment	ssri	-0.0765339	0.604396	56	14	0.899705	0.972303
s__bacterium_D16_29	treatment	ssri	-0.0933064	0.801249	56	17	0.907727	0.976069
s__GGB75064_SGB102198	treatment	ssri	0.0800634	0.695031	56	35	0.908719	0.976069
s__GGB80168_SGB43527	treatment	ssri	-0.106114	0.944871	56	25	0.910998	0.976069
s__Streptococcus_mutans	treatment	ssri	-0.0423118	0.403102	56	10	0.916792	0.976696
s__GGB28760_SGB41408	treatment	ssri	-0.0790442	0.739854	56	22	0.915314	0.976696
s__GGB30466_SGB43540	treatment	ssri	0.0339255	0.42205	56	56	0.93623	0.993215
s__GGB79838_SGB102243	treatment	ssri	-0.0601497	0.93885	56	36	0.949153	0.993215
s__Alistipes_ihumii	treatment	ssri	0.0449484	0.607343	56	51	0.941277	0.993215
s__GGB70521_SGB94953	treatment	ssri	-0.055463	1.00366	56	40	0.956135	0.993215
s__GGB30311_SGB43288	treatment	ssri	-0.0306092	0.44683	56	12	0.945638	0.993215
s__GGB28394_SGB40975	treatment	ssri	-0.0278728	0.452132	56	13	0.951071	0.993215
s__GGB30290_SGB43252	treatment	ssri	-0.0313322	0.517545	56	6	0.951949	0.993215
s__GGB75927_SGB102412	treatment	ssri	-0.0568778	0.755145	56	13	0.940238	0.993215
s__GGB28804_SGB94880	treatment	ssri	-0.0277057	0.475734	56	7	0.953774	0.993215
s__GGB28870_SGB41549	treatment	ssri	0.0350245	0.786779	56	23	0.964657	0.998235
s__GGB28987_SGB41700	treatment	ssri	0.0352073	0.829254	56	27	0.966291	0.998235
s__GGB27906_SGB40342	treatment	ssri	-0.00918157	0.554548	56	52	0.986851	0.99982
s__GGB28872_SGB41551	treatment	ssri	0.00442957	0.806861	56	21	0.99564	0.99982
s__GGB28766_SGB41418	treatment	ssri	-0.0240977	0.747584	56	47	0.974404	0.99982
s__Lachnospiraceae_unclassified_SGB41489	treatment	ssri	-0.00530134	0.673208	56	19	0.993746	0.99982
s__Candidatus_Gastranaerophilales_bacterium	treatment	ssri	-0.0141426	0.67869	56	24	0.983452	0.99982
s__GGB28946_SGB41652	treatment	ssri	-0.0136587	0.623801	56	24	0.982612	0.99982
s__GGB31793_SGB45163	treatment	ssri	0.000742244	0.334782	56	10	0.998239	0.99982
s__Fusicatenibacter_saccharivorans	treatment	ssri	0.0115038	0.787514	56	6	0.988399	0.99982
s__GGB28980_SGB41692	treatment	ssri	0.000205703	0.909294	56	27	0.99982	0.99982
s__GGB30286_SGB43247	treatment	ssri	0.00383396	0.396166	56	13	0.992314	0.99982
s__GGB9299_SGB14259	treatment	ssri	0.0100321	0.39936	56	7	0.980051	0.99982
s__GGB4716_SGB14929	treatment	ssri	0.00719455	0.27153	56	6	0.978959	0.99982

## Sheet: Dams_SSRIvVeh
feature	metadata	value	coef	stderr	N	N.not.0	pval	qval
s__GGB1521_SGB2103	treatment	ssri	-1.88926	0.523595	16	14	0.00285149	0.201518
s__Parasutterella_excrementihominis	treatment	ssri	1.79536	0.505915	16	16	0.00320889	0.201518
s__GGB34540_SGB54300	treatment	ssri	-4.70636	1.31714	16	8	0.00305706	0.201518
s__Bilophila_wadsworthia	treatment	ssri	-2.14618	0.543543	16	16	0.00145604	0.201518
s__GGB75106_SGB102240	treatment	ssri	-3.00343	0.834672	16	9	0.00290803	0.201518
s__GGB79838_SGB102243	treatment	ssri	4.48013	1.35172	16	9	0.00511373	0.264102
s__GGB28637_SGB41258	treatment	ssri	-2.47676	0.763591	16	10	0.00588763	0.264102
s__Phocaeicola_vulgatus	treatment	ssri	1.81467	0.621812	16	16	0.0112273	0.285572
s__GGB24149_SGB35953	treatment	ssri	-1.67511	0.595988	16	5	0.0138862	0.285572
s__Limosilactobacillus_SGB43493	treatment	ssri	2.92297	0.973274	16	6	0.0094904	0.285572
s__GGB28981_SGB41694	treatment	ssri	2.70251	0.944223	16	10	0.0125454	0.285572
s__GGB30310_SGB43287	treatment	ssri	-3.06248	1.05575	16	12	0.0116247	0.285572
s__GGB74511_SGB105989	treatment	ssri	1.12889	0.379413	16	16	0.0100294	0.285572
s__Candidatus_Avimonas_narfia	treatment	ssri	2.50853	0.822416	16	8	0.00864635	0.285572
s__bacterium_1xD8_6	treatment	ssri	3.23197	1.17269	16	9	0.0154609	0.285572
s__GGB28393_SGB40973	treatment	ssri	-1.68312	0.604988	16	7	0.0146892	0.285572
s__GGB25053_SGB106016	treatment	ssri	3.89013	1.38679	16	7	0.0140375	0.285572
s__GGB28829_SGB41485	treatment	ssri	2.9281	1.10699	16	11	0.0192119	0.335142
s__GGB28879_SGB43526	treatment	ssri	-2.48271	0.950669	16	12	0.0205115	0.33898
s__Clostridiales_bacterium_VE202_01	treatment	ssri	3.01511	1.20777	16	12	0.0256436	0.369028
s__GGB3271_SGB4321	treatment	ssri	2.67514	1.07342	16	7	0.0258555	0.369028
s__GGB45514_SGB63186	treatment	ssri	3.29469	1.30499	16	13	0.0242796	0.369028
s__GGB25056_SGB36978	treatment	ssri	0.989172	0.405876	16	16	0.0287466	0.376101
s__Nitrosopumilus_SGB14899	treatment	ssri	0.904404	0.369637	16	4	0.0282203	0.376101
s__GGB20146_SGB29427	treatment	ssri	-2.64193	1.16673	16	9	0.0399546	0.388946
s__Mucispirillum_schaedleri	treatment	ssri	1.53809	0.672653	16	16	0.0383107	0.388946
s__GGB28951_SGB102295	treatment	ssri	2.28692	0.966395	16	5	0.0329144	0.388946
s__Lachnospiraceae_bacterium_MD308	treatment	ssri	2.58846	1.11952	16	12	0.0365014	0.388946
s__GGB28893_SGB41574	treatment	ssri	2.51322	1.08901	16	8	0.0368009	0.388946
s__GGB42617_SGB59813	treatment	ssri	-2.38464	1.0573	16	5	0.0406376	0.388946
s__Turicibacter_sp_TS3	treatment	ssri	-4.51131	2.01385	16	11	0.0418234	0.388946
s__GGB79838_SGB59846	treatment	ssri	3.18111	1.42239	16	11	0.0421151	0.388946
s__GGB9063_SGB13982	treatment	ssri	2.75037	1.15139	16	5	0.0315416	0.388946
s__GGB28908_SGB41601	treatment	ssri	-3.6949	1.58275	16	8	0.0349825	0.388946
s__Ligilactobacillus_murinus	treatment	ssri	-2.27647	1.0742	16	16	0.0524319	0.394499
s__Hungateiclostridiaceae_bacterium_KB18	treatment	ssri	2.14502	1.01382	16	14	0.0527674	0.394499
s__GGB28948_SGB41654	treatment	ssri	3.32926	1.56798	16	10	0.0520383	0.394499
s__Eubacterium_SGB102306	treatment	ssri	3.38355	1.57534	16	5	0.0497181	0.394499
s__Adlercreutzia_caecimuris	treatment	ssri	-1.74069	0.818678	16	6	0.0517562	0.394499
s__Lachnospiraceae_unclassified_SGB59780	treatment	ssri	4.90764	2.27008	16	11	0.0484325	0.394499
s__GGB28945_SGB41651	treatment	ssri	-1.40987	0.662028	16	4	0.0514296	0.394499
s__GGB9237_SGB14179	treatment	ssri	1.07866	0.50429	16	4	0.0505448	0.394499
s__Bacteroides_uniformis	treatment	ssri	0.868144	0.418477	16	16	0.0569497	0.398857
s__bacterium_1XD42_1	treatment	ssri	3.3418	1.63737	16	13	0.0605769	0.398857
s__GGB75098_SGB102301	treatment	ssri	-2.27298	1.17849	16	13	0.0742919	0.398857
s__GGB79989_SGB41645	treatment	ssri	2.5057	1.20525	16	12	0.0564829	0.398857
s__GGB30408_SGB43438	treatment	ssri	0.99279	0.507286	16	7	0.0705847	0.398857
s__Clostridium_SGB65123	treatment	ssri	-2.54987	1.31955	16	14	0.0738045	0.398857
s__GGB28769_SGB41421	treatment	ssri	2.67861	1.39191	16	9	0.0748707	0.398857
s__Escherichia_coli	treatment	ssri	2.90315	1.47526	16	6	0.0692136	0.398857
s__GGB9716_SGB15269	treatment	ssri	2.35689	1.22354	16	6	0.0746185	0.398857
s__GGB25113_SGB37040	treatment	ssri	2.53292	1.26105	16	11	0.064275	0.398857
s__GGB28913_SGB41608	treatment	ssri	-3.03611	1.5286	16	9	0.0669491	0.398857
s__GGB42344_SGB59512	treatment	ssri	-2.34617	1.14805	16	8	0.0602825	0.398857
s__Emergencia_sp_1XD21_50	treatment	ssri	2.20756	1.10703	16	4	0.0659898	0.398857
s__GGB28882_SGB41563	treatment	ssri	3.01986	1.53396	16	6	0.069116	0.398857
s__GGB28962_SGB41671	treatment	ssri	-1.27015	0.613684	16	5	0.057458	0.398857
s__Anaerotruncus_colihominis	treatment	ssri	2.41439	1.25121	16	7	0.0741692	0.398857
s__GGB70390_SGB94812	treatment	ssri	-0.496717	0.258187	16	3	0.0749444	0.398857
s__GGB30453_SGB63219	treatment	ssri	-3.15977	1.72809	16	13	0.0888594	0.415284
s__Bacteroides_stercoris	treatment	ssri	2.14581	1.14449	16	14	0.0818199	0.415284
s__Bacteroides_thetaiotaomicron	treatment	ssri	0.699599	0.386369	16	16	0.0916945	0.415284
s__Lachnospiraceae_unclassified_SGB41492	treatment	ssri	-2.67036	1.46163	16	4	0.0890963	0.415284
s__GGB28773_SGB41426	treatment	ssri	-2.35322	1.29751	16	10	0.0912209	0.415284
s__GGB38744_SGB14842	treatment	ssri	0.776233	0.426813	16	3	0.0904136	0.415284
s__GGB79594_SGB41414	treatment	ssri	-1.87387	1.04266	16	7	0.0939017	0.415284
s__GGB28792_SGB41445	treatment	ssri	-1.69026	0.92839	16	4	0.0901006	0.415284
s__GGB28964_SGB94886	treatment	ssri	0.796321	0.435811	16	3	0.089058	0.415284
s__GGB28864_SGB41535	treatment	ssri	0.89318	0.496036	16	3	0.0933359	0.415284
s__GGB79104_SGB105821	treatment	ssri	0.688275	0.366673	16	3	0.0815028	0.415284
s__GGB31835_SGB45211	treatment	ssri	1.30154	0.706904	16	6	0.0868815	0.415284
s__Bacteroides_caccae	treatment	ssri	-2.20388	1.23622	16	15	0.0963159	0.420044
s__Candidatus_Metalachnospira_SGB63370	treatment	ssri	0.947	0.53977	16	7	0.101204	0.435317
s__Frisingicoccus_caecimuris	treatment	ssri	1.37484	0.802487	16	3	0.108719	0.46132
s__GGB29668_SGB42476	treatment	ssri	1.35333	0.805827	16	5	0.115238	0.474213
s__Lachnospiraceae_unclassified_SGB59788	treatment	ssri	-1.84916	1.10826	16	3	0.117413	0.474213
s__GGB25362_SGB37308	treatment	ssri	1.86368	1.1184	16	3	0.117844	0.474213
s__GGB79688_SGB59770	treatment	ssri	0.831402	0.501096	16	3	0.119308	0.474213
s__GGB31312_SGB44628	treatment	ssri	-1.23253	0.73833	16	3	0.117248	0.474213
s__GGB28894_SGB41575	treatment	ssri	0.988102	0.600489	16	4	0.122124	0.479339
s__GGB79683_SGB21436	treatment	ssri	-0.889523	0.54844	16	13	0.127118	0.492778
s__Fusicatenibacter_saccharivorans	treatment	ssri	2.32072	1.45406	16	3	0.132801	0.502404
s__GGB31851_SGB45230	treatment	ssri	1.49286	0.933233	16	14	0.131991	0.502404
s__GGB28761_SGB94892	treatment	ssri	1.70749	1.08518	16	10	0.137935	0.509547
s__Longicatena_caecimuris	treatment	ssri	1.73781	1.1017	16	3	0.137027	0.509547
s__GGB1512_SGB2092	treatment	ssri	-0.891874	0.623979	16	8	0.174842	0.521749
s__GGB27476_SGB43516	treatment	ssri	1.23563	0.873961	16	15	0.179262	0.521749
s__bacterium_0_1xD8_71	treatment	ssri	-2.80331	1.85033	16	9	0.152013	0.521749
s__GGB29008_SGB41727	treatment	ssri	2.06972	1.45195	16	7	0.175933	0.521749
s__bacterium_D16_29	treatment	ssri	1.35661	0.920706	16	7	0.162757	0.521749
s__GGB30457_SGB63218	treatment	ssri	1.46097	1.01354	16	15	0.171448	0.521749
s__GGB28805_SGB41459	treatment	ssri	2.52032	1.78191	16	10	0.179101	0.521749
s__Lachnospiraceae_bacterium	treatment	ssri	-2.47495	1.65416	16	13	0.156801	0.521749
s__GGB28765_SGB41415	treatment	ssri	-1.21117	0.791283	16	15	0.148138	0.521749
s__GGB28932_SGB41633	treatment	ssri	-1.26965	0.851106	16	9	0.157947	0.521749
s__bacterium_D16_76	treatment	ssri	1.53719	1.09762	16	12	0.183142	0.521749
s__GGB9062_SGB13981	treatment	ssri	0.337259	0.23043	16	2	0.165391	0.521749
s__GGB3497_SGB4672	treatment	ssri	2.97017	2.01273	16	7	0.162162	0.521749
s__Acutalibacter_SGB43256	treatment	ssri	2.203	1.56049	16	13	0.179866	0.521749
s__GGB3754_SGB5102	treatment	ssri	-3.31258	2.36065	16	6	0.182331	0.521749
s__GGB3475_SGB4638	treatment	ssri	1.40824	0.920619	16	3	0.148376	0.521749
s__GGB9719_SGB15272	treatment	ssri	0.406223	0.290977	16	2	0.18444	0.521749
s__GGB75074_SGB102167	treatment	ssri	-0.252697	0.165442	16	2	0.148932	0.521749
s__Leuconostoc_SGB43006	treatment	ssri	-1.82859	1.25927	16	14	0.168515	0.521749
s__GGB79908_SGB47660	treatment	ssri	1.22351	0.80443	16	3	0.150529	0.521749
s__GGB28879_SGB41559	treatment	ssri	-0.325601	0.220684	16	2	0.162234	0.521749
s__GGB28802_SGB41455	treatment	ssri	-0.340189	0.232907	16	2	0.166198	0.521749
s__GGB28997_SGB41713	treatment	ssri	-0.276072	0.181803	16	2	0.151138	0.521749
s__GGB28787_SGB94894	treatment	ssri	-0.380812	0.268195	16	2	0.177519	0.521749
s__GGB28855_SGB41524	treatment	ssri	-0.320101	0.216152	16	2	0.160783	0.521749
s__GGB28431_SGB41014	treatment	ssri	-0.388848	0.27535	16	2	0.179734	0.521749
s__GGB30466_SGB43540	treatment	ssri	-0.926351	0.673471	16	16	0.19059	0.534334
s__GGB79857_SGB41581	treatment	ssri	1.51505	1.11983	16	12	0.197524	0.541372
s__Faecalibaculum_rodentium	treatment	ssri	0.447876	0.329155	16	2	0.195117	0.541372
s__GGB28946_SGB41652	treatment	ssri	1.07981	0.799546	16	3	0.198273	0.541372
s__GGB30466_SGB43544	treatment	ssri	1.27266	0.970618	16	15	0.210893	0.561337
s__GGB28828_SGB41484	treatment	ssri	-1.17456	0.896324	16	4	0.211145	0.561337
s__GGB31701_SGB45057	treatment	ssri	-1.23281	0.934784	16	9	0.208397	0.561337
s__Monoglobus_pectinilyticus	treatment	ssri	0.527382	0.403937	16	2	0.212736	0.561337
s__GGB29004_SGB41720	treatment	ssri	1.45518	1.1198	16	7	0.214765	0.561969
s__GGB29531_SGB42317	treatment	ssri	-1.83797	1.42812	16	13	0.218972	0.563583
s__GGB28996_SGB41603	treatment	ssri	-0.551282	0.426752	16	2	0.217342	0.563583
s__Bacteroides_SGB94877	treatment	ssri	-2.32682	1.90778	16	14	0.242749	0.564617
s__Romboutsia_ilealis	treatment	ssri	-1.398	1.1265	16	16	0.234994	0.564617
s__GGB6608_SGB9342	treatment	ssri	1.85873	1.49056	16	15	0.232857	0.564617
s__GGB30087_SGB42999	treatment	ssri	-1.65051	1.34175	16	7	0.238922	0.564617
s__GGB28927_SGB41625	treatment	ssri	-0.948201	0.745492	16	4	0.224127	0.564617
s__Oscillospiraceae_bacterium	treatment	ssri	-1.76997	1.4387	16	10	0.238871	0.564617
s__GGB5207_SGB43496	treatment	ssri	-1.62474	1.32769	16	13	0.241247	0.564617
s__GGB30287_SGB43249	treatment	ssri	-1.44905	1.14322	16	13	0.225649	0.564617
s__GGB42341_SGB59509	treatment	ssri	-1.73989	1.41737	16	7	0.239855	0.564617
s__GGB45380_SGB94869	treatment	ssri	2.09907	1.70121	16	9	0.237566	0.564617
s__GGB57353_SGB58537	treatment	ssri	0.623934	0.496731	16	2	0.229644	0.564617
s__Clostridiaceae_bacterium	treatment	ssri	0.605263	0.478671	16	2	0.226708	0.564617
s__GGB45535_SGB63214	treatment	ssri	-0.594182	0.467975	16	2	0.224895	0.564617
s__GGB30454_SGB100837	treatment	ssri	1.21547	1.02265	16	4	0.254386	0.587333
s__GGB29005_SGB41723	treatment	ssri	2.32553	1.97325	16	9	0.258231	0.588016
s__GGB28950_SGB41657	treatment	ssri	-2.00661	1.70338	16	6	0.258427	0.588016
s__Alistipes_finegoldii	treatment	ssri	0.756758	0.655772	16	16	0.267822	0.600688
s__GGB30413_SGB43452	treatment	ssri	-1.87178	1.6158	16	13	0.266072	0.600688
s__GGB28872_SGB41551	treatment	ssri	1.34172	1.20497	16	5	0.284251	0.602294
s__GGB20145_SGB41587	treatment	ssri	-1.7044	1.53607	16	8	0.285874	0.602294
s__GGB79890_SGB14770	treatment	ssri	1.00688	0.882763	16	5	0.273174	0.602294
s__GGB9534_SGB14937	treatment	ssri	-0.962289	0.854789	16	7	0.279195	0.602294
s__GGB30090_SGB43002	treatment	ssri	-1.41363	1.26708	16	9	0.283352	0.602294
s__Akkermansia_muciniphila	treatment	ssri	2.35982	2.09373	16	7	0.278652	0.602294
s__GGB42332_SGB59500	treatment	ssri	-0.969195	0.876969	16	5	0.28772	0.602294
s__GGB28778_SGB41431	treatment	ssri	1.59831	1.44516	16	7	0.287382	0.602294
s__GGB47117_SGB94807	treatment	ssri	-0.554765	0.483808	16	6	0.270742	0.602294
s__GGB30142_SGB43067	treatment	ssri	2.25418	2.00785	16	7	0.280459	0.602294
s__GGB79824_SGB41709	treatment	ssri	-1.64566	1.53155	16	11	0.300766	0.624672
s__Clostridium_sp_MD294	treatment	ssri	1.27112	1.18754	16	13	0.302555	0.624672
s__GGB28778_SGB102277	treatment	ssri	0.410285	0.384813	16	4	0.304378	0.624672
s__GGB70855_SGB95308	treatment	ssri	-1.72874	1.66152	16	11	0.315765	0.635578
s__GGB79760_SGB63182	treatment	ssri	1.21367	1.15861	16	10	0.312608	0.635578
s__GGB29002_SGB41718	treatment	ssri	0.768947	0.7372	16	4	0.314596	0.635578
s__GGB28416_SGB40998	treatment	ssri	-0.992733	0.962691	16	6	0.319931	0.637331
s__GGB28778_SGB102278	treatment	ssri	1.22044	1.19061	16	13	0.322725	0.637331
s__GGB6006_SGB8630	treatment	ssri	-1.24528	1.21375	16	10	0.322304	0.637331
s__GGB30141_SGB43066	treatment	ssri	-1.389	1.39871	16	14	0.337539	0.648059
s__GGB79731_SGB41725	treatment	ssri	1.16171	1.17203	16	10	0.338414	0.648059
s__GGB28963_SGB41672	treatment	ssri	1.35332	1.35099	16	12	0.333477	0.648059
s__GGB31836_SGB45212	treatment	ssri	-1.39905	1.41572	16	10	0.339816	0.648059
s__GGB9289_SGB14244	treatment	ssri	1.2978	1.29387	16	10	0.332864	0.648059
s__Christensenella_SGB43531	treatment	ssri	-2.24866	2.27899	16	9	0.340541	0.648059
s__Lachnospiraceae_unclassified_SGB41402	treatment	ssri	1.15564	1.18313	16	12	0.345261	0.649355
s__GGB75064_SGB102200	treatment	ssri	0.769848	0.788321	16	6	0.345358	0.649355
s__Lachnospiraceae_unclassified_SGB102236	treatment	ssri	1.06331	1.11281	16	13	0.355528	0.660567
s__GGB28862_SGB41532	treatment	ssri	0.754892	0.789456	16	6	0.355183	0.660567
s__GGB80108_SGB59650	treatment	ssri	0.498429	0.529633	16	5	0.362617	0.666882
s__GGB30468_SGB43552	treatment	ssri	1.02802	1.09369	16	15	0.363174	0.666882
s__GGB75055_SGB43513	treatment	ssri	-1.52647	1.6326	16	9	0.365639	0.667504
s__GGB28405_SGB40987	treatment	ssri	-1.16321	1.25332	16	5	0.369081	0.669892
s__GGB28825_SGB41481	treatment	ssri	-1.05364	1.1408	16	12	0.37134	0.67012
s__GGB28981_SGB41693	treatment	ssri	0.552031	0.602152	16	5	0.37479	0.670369
s__GGB28846_SGB41513	treatment	ssri	-1.22173	1.33542	16	7	0.375748	0.670369
s__GGB79872_SGB36958	treatment	ssri	-1.77752	1.99379	16	4	0.387713	0.683636
s__GGB50207_SGB70279	treatment	ssri	0.318891	0.364583	16	5	0.396509	0.683636
s__GGB27485_SGB41588	treatment	ssri	0.969351	1.10643	16	9	0.395756	0.683636
s__GGB25158_SGB42321	treatment	ssri	1.31687	1.51903	16	15	0.400602	0.683636
s__Candidatus_Gastranaerophilales_bacterium	treatment	ssri	-1.26995	1.4607	16	11	0.399282	0.683636
s__GGB30450_SGB43507	treatment	ssri	1.3825	1.54403	16	9	0.385718	0.683636
s__GGB25107_SGB41514	treatment	ssri	-0.573197	0.654246	16	5	0.39575	0.683636
s__GGB28853_SGB41519	treatment	ssri	1.02351	1.15485	16	5	0.390442	0.683636
s__GGB28835_SGB41494	treatment	ssri	1.24786	1.46374	16	9	0.408276	0.692965
s__Muribaculum_gordoncarteri	treatment	ssri	-0.828154	0.987102	16	12	0.41558	0.70157
s__GGB6601_SGB9333	treatment	ssri	1.27513	1.53939	16	9	0.421376	0.703788
s__GGB28980_SGB41692	treatment	ssri	1.41463	1.70697	16	12	0.421159	0.703788
s__GGB70856_SGB95309	treatment	ssri	-0.890247	1.08494	16	13	0.425656	0.704816
s__GGB30454_SGB43514	treatment	ssri	-0.760145	0.928081	16	11	0.426481	0.704816
s__GGB34608_SGB94793	treatment	ssri	-1.22199	1.53509	16	11	0.4393	0.7222
s__GGB75080_SGB102298	treatment	ssri	-1.60315	2.08266	16	15	0.454234	0.739278
s__GGB15004_SGB41589	treatment	ssri	1.28483	1.66975	16	10	0.454397	0.739278
s__GGB30455_SGB43519	treatment	ssri	0.7235	0.96597	16	15	0.466263	0.739427
s__GGB42608_SGB59804	treatment	ssri	-0.533821	0.711776	16	11	0.465682	0.739427
s__GGB30296_SGB43260	treatment	ssri	-0.643398	0.849696	16	4	0.46148	0.739427
s__GGB28933_SGB41634	treatment	ssri	0.651366	0.863386	16	9	0.463092	0.739427
s__GGB80168_SGB94890	treatment	ssri	0.902649	1.20054	16	9	0.464582	0.739427
s__GGB28853_SGB41521	treatment	ssri	1.21999	1.65554	16	6	0.473345	0.746887
s__GGB28955_SGB94887	treatment	ssri	-0.478091	0.660579	16	5	0.481141	0.755392
s__Brevibacterium_SGB41697	treatment	ssri	0.900986	1.25217	16	15	0.483647	0.755548
s__GGB28399_SGB40980	treatment	ssri	-0.963219	1.36292	16	9	0.491331	0.757003
s__GGB28949_SGB41655	treatment	ssri	-0.985911	1.39661	16	15	0.491811	0.757003
s__GGB28766_SGB41418	treatment	ssri	0.82715	1.162	16	13	0.488263	0.757003
s__GGB30470_SGB94994	treatment	ssri	1.19975	1.7272	16	12	0.498659	0.759042
s__Clostridiales_bacterium	treatment	ssri	0.711645	1.02698	16	4	0.499675	0.759042
s__GGB28632_SGB41253	treatment	ssri	-0.564293	0.815711	16	6	0.500388	0.759042
s__GGB28388_SGB40968	treatment	ssri	-0.901391	1.34064	16	8	0.512301	0.76966
s__GGB28987_SGB41700	treatment	ssri	0.729381	1.09121	16	6	0.514741	0.76966
s__GGB29530_SGB42316	treatment	ssri	0.291395	0.434753	16	2	0.5136	0.76966
s__Lachnospiraceae_bacterium_28_4	treatment	ssri	0.651842	0.996274	16	11	0.523535	0.779099
s__GGB75036_SGB102224	treatment	ssri	-0.505366	0.791082	16	15	0.533247	0.789809
s__GGB42467_SGB59642	treatment	ssri	0.249141	0.39447	16	2	0.537835	0.792865
s__GGB51959_SGB72479	treatment	ssri	0.581018	0.929458	16	14	0.541952	0.7952
s__GGB28850_SGB41517	treatment	ssri	-1.2276	1.99048	16	13	0.547309	0.799326
s__GGB49462_SGB43503	treatment	ssri	0.469997	0.779804	16	15	0.556338	0.808751
s__GGB42646_SGB59844	treatment	ssri	0.788865	1.32062	16	12	0.559815	0.810055
s__GGB31173_SGB44464	treatment	ssri	-0.936473	1.60504	16	6	0.568865	0.819374
s__Bacteroides_intestinalis	treatment	ssri	0.476975	0.825571	16	16	0.572607	0.820999
s__Parabacteroides_SGB41552	treatment	ssri	0.165668	0.289861	16	4	0.576693	0.821209
s__GGB31853_SGB45233	treatment	ssri	0.633758	1.11267	16	5	0.577985	0.821209
s__GGB28848_SGB41515	treatment	ssri	1.00733	1.79812	16	12	0.584189	0.826285
s__Staphylococcus_SGB41628	treatment	ssri	-0.718321	1.29908	16	9	0.589021	0.829121
s__GGB80168_SGB43527	treatment	ssri	0.746283	1.35868	16	7	0.591475	0.829121
s__Oscillibacter_SGB43501	treatment	ssri	-0.868817	1.63102	16	9	0.602606	0.840196
s__GGB30449_SGB43506	treatment	ssri	0.494481	0.933793	16	6	0.604727	0.840196
s__GGB31759_SGB65042	treatment	ssri	-0.764104	1.57961	16	10	0.636056	0.847132
s__GGB79630_SGB13983	treatment	ssri	1.00089	2.0999	16	13	0.640976	0.847132
s__GGB28934_SGB41635	treatment	ssri	0.568303	1.19636	16	13	0.642094	0.847132
s__Bifidobacterium_pseudolongum	treatment	ssri	-0.869011	1.69184	16	13	0.615509	0.847132
s__GGB42594_SGB59789	treatment	ssri	-0.708211	1.47285	16	13	0.638056	0.847132
s__GGB28394_SGB40975	treatment	ssri	-0.378927	0.761141	16	6	0.626325	0.847132
s__Clostridiales_bacterium_Marseille_P2846	treatment	ssri	0.804878	1.62372	16	13	0.627796	0.847132
s__GGB28254_SGB59785	treatment	ssri	0.865355	1.80999	16	14	0.639959	0.847132
s__GGB31850_SGB45228	treatment	ssri	-0.300731	0.622004	16	4	0.636224	0.847132
s__GGB28955_SGB41663	treatment	ssri	-0.819161	1.65148	16	6	0.627579	0.847132
s__GGB28840_SGB102297	treatment	ssri	0.636965	1.25533	16	5	0.619768	0.847132
s__Clostridium_saudiense	treatment	ssri	0.148936	0.301108	16	2	0.628535	0.847132
s__GGB28793_SGB41446	treatment	ssri	0.638897	1.37264	16	11	0.648766	0.849141
s__GGB28926_SGB41623	treatment	ssri	0.577096	1.25993	16	8	0.653955	0.849141
s__Bacteria_unclassified_SGB43541	treatment	ssri	0.43417	0.949308	16	14	0.654434	0.849141
s__GGB28682_SGB41310	treatment	ssri	0.435091	0.948276	16	7	0.653404	0.849141
s__GGB30295_SGB43259	treatment	ssri	0.435408	0.997751	16	8	0.669209	0.861195
s__GGB28887_SGB41568	treatment	ssri	-0.120707	0.275676	16	2	0.668168	0.861195
s__GGB28901_SGB41592	treatment	ssri	0.478545	1.10725	16	3	0.672184	0.861492
s__GGB1559_SGB43521	treatment	ssri	0.418487	0.997528	16	13	0.6812	0.862487
s__Christensenellaceae_bacterium_NSJ_44	treatment	ssri	-0.452298	1.07574	16	13	0.680537	0.862487
s__GGB31256_SGB44562	treatment	ssri	-0.182857	0.432471	16	3	0.67885	0.862487
s__GGB28836_SGB41495	treatment	ssri	-0.493144	1.20308	16	14	0.688083	0.867703
s__GGB9524_SGB14923	treatment	ssri	0.268958	0.671111	16	16	0.694642	0.87247
s__GGB9818_SGB15459	treatment	ssri	0.213828	0.554902	16	15	0.705774	0.878501
s__GGB29003_SGB41719	treatment	ssri	0.407294	1.06483	16	6	0.707836	0.878501
s__GGB9532_SGB14933	treatment	ssri	-0.672469	1.72901	16	5	0.703176	0.878501
s__GGB29004_SGB41721	treatment	ssri	-0.110987	0.302771	16	3	0.71942	0.889361
s__GGB28433_SGB41016	treatment	ssri	-0.398098	1.10842	16	4	0.724836	0.892543
s__GGB28870_SGB41549	treatment	ssri	-0.30254	0.859451	16	6	0.730069	0.895475
s__GGB27906_SGB40342	treatment	ssri	0.619598	1.81608	16	12	0.73804	0.90173
s__GGB5980_SGB8599	treatment	ssri	0.415102	1.2701	16	6	0.748635	0.911129
s__GGB30461_SGB95004	treatment	ssri	-0.457277	1.42976	16	16	0.753823	0.911823
s__GGB74395_SGB43523	treatment	ssri	-0.361514	1.13604	16	14	0.755013	0.911823
s__Parabacteroides_goldsteinii	treatment	ssri	0.120779	0.408428	16	16	0.771787	0.914495
s__GGB30300_SGB43264	treatment	ssri	-0.202468	0.68083	16	5	0.77054	0.914495
s__GGB45536_SGB63216	treatment	ssri	-0.278695	0.936595	16	12	0.770407	0.914495
s__GGB45564_SGB63259	treatment	ssri	-0.241285	0.79505	16	8	0.765984	0.914495
s__GGB5997_SGB8620	treatment	ssri	0.441509	1.45537	16	11	0.766072	0.914495
s__GGB79820_SGB41522	treatment	ssri	-0.367158	1.33637	16	11	0.787527	0.926155
s__Vibrio_SGB43551	treatment	ssri	-0.411992	1.49472	16	11	0.786857	0.926155
s__Alistipes_ihumii	treatment	ssri	0.18347	0.688481	16	16	0.793751	0.929992
s__Eubacteriales_unclassified_SGB71281	treatment	ssri	0.102603	0.397217	16	3	0.799931	0.93029
s__GGB54153_SGB41631	treatment	ssri	0.2211	0.855765	16	4	0.799884	0.93029
s__Muribaculum_intestinale	treatment	ssri	0.107473	0.564455	16	7	0.851728	0.965188
s__Lactobacillus_intestinalis	treatment	ssri	-0.419635	2.18451	16	12	0.850426	0.965188
s__GGB30461_SGB43533	treatment	ssri	-0.188841	0.893729	16	15	0.835702	0.965188
s__GGB70453_SGB94876	treatment	ssri	0.264456	1.37453	16	10	0.850194	0.965188
s__GGB28763_SGB41411	treatment	ssri	0.188085	1.01613	16	11	0.855806	0.965188
s__Harryflintia_acetispora	treatment	ssri	0.172073	0.9415	16	14	0.857603	0.965188
s__GGB30461_SGB43529	treatment	ssri	0.195774	0.999963	16	10	0.847595	0.965188
s__GGB31763_SGB102430	treatment	ssri	-0.227726	1.15297	16	7	0.846265	0.965188
s__Ruthenibacterium_lactatiformans	treatment	ssri	0.223525	1.13802	16	8	0.847108	0.965188
s__bacterium_1xD42_87	treatment	ssri	0.266161	1.80171	16	14	0.884665	0.966146
s__bacterium_1XD8_76	treatment	ssri	0.109877	0.809699	16	8	0.89399	0.966146
s__GGB3793_SGB41498	treatment	ssri	-0.231687	1.56469	16	8	0.884398	0.966146
s__GGB28761_SGB41409	treatment	ssri	-0.204678	1.51994	16	13	0.894796	0.966146
s__Bacteria_unclassified_SGB41710	treatment	ssri	-0.189577	1.11323	16	9	0.867215	0.966146
s__GGB79698_SGB41545	treatment	ssri	-0.129519	0.910261	16	6	0.88888	0.966146
s__Odoribacter_laneus	treatment	ssri	-0.15666	1.04995	16	16	0.883519	0.966146
s__GGB30461_SGB63209	treatment	ssri	-0.17897	1.25547	16	15	0.888675	0.966146
s__Oscillibacter_sp_CU971	treatment	ssri	-0.148862	0.933504	16	6	0.87558	0.966146
s__Adlercreutzia_equolifaciens	treatment	ssri	-0.0822203	0.609308	16	16	0.89458	0.966146
s__GGB28422_SGB41005	treatment	ssri	0.244431	1.82529	16	10	0.895377	0.966146
s__GGB9474_SGB14868	treatment	ssri	-0.117646	0.712801	16	5	0.871266	0.966146
s__GGB28860_SGB41529	treatment	ssri	-0.152448	1.24179	16	5	0.904039	0.97181
s__GGB80189_SGB62927	treatment	ssri	0.100169	0.840394	16	4	0.906816	0.97181
s__Bacteroidales_bacterium	treatment	ssri	-0.0895578	0.779169	16	16	0.910125	0.972038
s__GGB28783_SGB41436	treatment	ssri	0.216728	1.97341	16	5	0.914108	0.972983
s__Prevotella_sp_PCHR	treatment	ssri	0.0125075	0.185831	16	2	0.94729	0.975526
s__GGB1515_SGB2095	treatment	ssri	0.0680171	1.30353	16	12	0.959123	0.975526
s__Lachnospiraceae_unclassified_SGB41613	treatment	ssri	0.116213	1.47144	16	15	0.938167	0.975526
s__GGB25052_SGB36974	treatment	ssri	0.0860258	1.40704	16	7	0.952112	0.975526
s__GGB24147_SGB35951	treatment	ssri	0.0785901	1.5389	16	3	0.959992	0.975526
s__GGB29535_SGB36365	treatment	ssri	-0.0243077	0.368771	16	16	0.948377	0.975526
s__GGB28865_SGB43001	treatment	ssri	-0.0649472	1.21709	16	11	0.958197	0.975526
s__GGB28807_SGB41461	treatment	ssri	0.130981	1.98121	16	7	0.948224	0.975526
s__GGB28392_SGB40972	treatment	ssri	0.0634524	1.19364	16	6	0.958356	0.975526
s__GGB30413_SGB43534	treatment	ssri	0.12768	1.50737	16	14	0.933696	0.975526
s__Candidatus_Metaruminococcus_caecorum	treatment	ssri	0.0989236	1.0205	16	15	0.924151	0.975526
s__GGB16040_SGB9347	treatment	ssri	-0.114924	1.37473	16	16	0.93456	0.975526
s__GGB28430_SGB41013	treatment	ssri	-0.0647992	1.10167	16	8	0.953928	0.975526
s__GGB28804_SGB94880	treatment	ssri	-0.0967624	1.55417	16	7	0.951236	0.975526
s__GGB62427_SGB41546	treatment	ssri	-0.0413475	1.36961	16	7	0.976342	0.98894
s__GGB28870_SGB41548	treatment	ssri	-0.0180404	0.894925	16	11	0.984201	0.99051
s__GGB45977_SGB41021	treatment	ssri	0.0230703	1.13911	16	4	0.984127	0.99051
s__GGB28387_SGB40967	treatment	ssri	-0.0046747	2.37999	16	8	0.998461	0.999414
s__GGB75927_SGB102412	treatment	ssri	0.00128858	1.72316	16	8	0.999414	0.999414

## Sheet: Fem_Offspring_SSRIvVeh
feature	metadata	value	coef	stderr	N	N.not.0	pval	qval
s__GGB30408_SGB43438	treatment	ssri	3.91979	1.1761	20	12	0.0037025	0.195364
s__GGB45564_SGB63259	treatment	ssri	3.42902	1.05558	20	9	0.00446036	0.195364
s__GGB28933_SGB41634	treatment	ssri	-3.27899	0.991999	20	7	0.00393384	0.195364
s__GGB34608_SGB94793	treatment	ssri	2.73217	0.814181	20	7	0.00352002	0.195364
s__Candidatus_Avimonas_narfia	treatment	ssri	2.33198	0.696932	20	7	0.00359607	0.195364
s__GGB30413_SGB43534	treatment	ssri	3.16276	1.01503	20	16	0.00596769	0.217821
s__Prevotella_sp_PCHR	treatment	ssri	1.35772	0.458197	20	20	0.00832527	0.249512
s__Clostridiales_bacterium	treatment	ssri	-2.90851	0.995598	20	9	0.0091146	0.249512
s__GGB25362_SGB37308	treatment	ssri	3.76529	1.32191	20	10	0.0106691	0.259614
s__GGB28981_SGB41694	treatment	ssri	3.80139	1.41282	20	15	0.014946	0.283678
s__Bifidobacterium_pseudolongum	treatment	ssri	-1.86439	0.697717	20	20	0.015544	0.283678
s__Lachnospiraceae_unclassified_SGB59780	treatment	ssri	3.94661	1.47306	20	9	0.015313	0.283678
s__GGB28897_SGB41579	treatment	ssri	1.10748	0.429395	20	5	0.0189091	0.298635
s__GGB42332_SGB59500	treatment	ssri	-2.45298	0.952764	20	5	0.0190908	0.298635
s__GGB29535_SGB36365	treatment	ssri	1.00331	0.408778	20	20	0.0245182	0.31727
s__GGB28850_SGB41517	treatment	ssri	-2.58473	1.05402	20	12	0.0246282	0.31727
s__Christensenella_SGB43531	treatment	ssri	-4.99572	2.01849	20	9	0.0234973	0.31727
s__GGB30310_SGB43287	treatment	ssri	-2.62389	1.08444	20	11	0.0263454	0.320535
s__GGB29002_SGB41718	treatment	ssri	1.00383	0.451199	20	4	0.0391214	0.450925
s__GGB28416_SGB40998	treatment	ssri	-1.07359	0.489938	20	4	0.0418281	0.452655
s__GGB70453_SGB94876	treatment	ssri	-1.5228	0.700894	20	6	0.0434053	0.452655
s__GGB29005_SGB41723	treatment	ssri	1.33937	0.632557	20	8	0.0484101	0.47326
s__GGB30468_SGB43552	treatment	ssri	-2.7054	1.29984	20	12	0.0519535	0.47326
s__GGB28778_SGB102278	treatment	ssri	-2.11717	1.02712	20	7	0.0540252	0.47326
s__Adlercreutzia_equolifaciens	treatment	ssri	-1.00987	0.489784	20	20	0.0539619	0.47326
s__GGB28949_SGB41655	treatment	ssri	-2.52547	1.3157	20	12	0.0709164	0.495798
s__GGB28955_SGB94887	treatment	ssri	-2.07431	1.09962	20	6	0.075482	0.495798
s__GGB9818_SGB15459	treatment	ssri	1.89417	0.987785	20	18	0.0711717	0.495798
s__Bacteria_unclassified_SGB41710	treatment	ssri	-1.38077	0.725091	20	7	0.0729837	0.495798
s__GGB42608_SGB59804	treatment	ssri	-1.37055	0.736668	20	5	0.0792371	0.495798
s__GGB30296_SGB43260	treatment	ssri	-0.902167	0.458563	20	5	0.0647457	0.495798
s__GGB16040_SGB9347	treatment	ssri	2.00021	1.04501	20	10	0.0716478	0.495798
s__GGB79760_SGB63182	treatment	ssri	-1.61374	0.844709	20	7	0.0721437	0.495798
s__Faecalibaculum_rodentium	treatment	ssri	-2.7889	1.39853	20	9	0.061507	0.495798
s__GGB9534_SGB14937	treatment	ssri	-2.64912	1.41942	20	9	0.0783724	0.495798
s__Christensenellaceae_bacterium_NSJ_44	treatment	ssri	-1.36232	0.754347	20	7	0.0876762	0.533364
s__GGB9524_SGB14923	treatment	ssri	0.868726	0.488986	20	20	0.0925407	0.547741
s__Bacteroides_uniformis	treatment	ssri	-0.844714	0.489513	20	20	0.101541	0.573266
s__GGB28913_SGB41608	treatment	ssri	-1.49699	0.869003	20	6	0.102089	0.573266
s__GGB50207_SGB70279	treatment	ssri	0.678559	0.426223	20	20	0.128787	0.601952
s__GGB1515_SGB2095	treatment	ssri	-2.03639	1.2644	20	11	0.124673	0.601952
s__GGB1512_SGB2092	treatment	ssri	0.316962	0.20555	20	20	0.140466	0.601952
s__GGB79824_SGB41709	treatment	ssri	-2.41286	1.45503	20	8	0.114583	0.601952
s__bacterium_1XD8_76	treatment	ssri	-2.48917	1.60936	20	8	0.13934	0.601952
s__GGB75098_SGB102301	treatment	ssri	-2.18723	1.42777	20	13	0.142929	0.601952
s__GGB49462_SGB43503	treatment	ssri	-1.26224	0.82378	20	18	0.142846	0.601952
s__GGB30461_SGB63209	treatment	ssri	-1.14558	0.736355	20	19	0.137175	0.601952
s__GGB42579_SGB59774	treatment	ssri	1.66536	1.01363	20	7	0.117744	0.601952
s__GGB28387_SGB40967	treatment	ssri	-0.861669	0.546859	20	3	0.132514	0.601952
s__Enterorhabdus_sp_P55	treatment	ssri	-0.570148	0.355075	20	20	0.125737	0.601952
s__Turicibacter_sp_TS3	treatment	ssri	-2.66943	1.63028	20	8	0.118907	0.601952
s__GGB2126_SGB41605	treatment	ssri	-1.16811	0.697436	20	4	0.111247	0.601952
s__GGB31836_SGB45212	treatment	ssri	1.32677	0.886429	20	5	0.151784	0.627185
s__GGB79838_SGB102243	treatment	ssri	-2.18833	1.50377	20	12	0.162825	0.642775
s__GGB28763_SGB41411	treatment	ssri	-1.71034	1.17985	20	8	0.164362	0.642775
s__Massiliimalia_timonensis	treatment	ssri	-1.03408	0.711204	20	15	0.163166	0.642775
s__GGB28848_SGB41515	treatment	ssri	2.17925	1.56867	20	11	0.181711	0.671465
s__GGB25056_SGB36978	treatment	ssri	0.611907	0.444179	20	20	0.185211	0.671465
s__GGB70855_SGB95308	treatment	ssri	-0.436249	0.310594	20	20	0.177173	0.671465
s__Clostridiales_bacterium_Marseille_P2846	treatment	ssri	-2.16737	1.54635	20	9	0.17804	0.671465
s__GGB28836_SGB41495	treatment	ssri	-1.30921	0.954477	20	5	0.187029	0.671465
s__GGB28946_SGB41652	treatment	ssri	-0.898713	0.661705	20	11	0.191188	0.675326
s__GGB79844_SGB41536	treatment	ssri	1.2587	0.933797	20	13	0.194399	0.675767
s__GGB30453_SGB63219	treatment	ssri	-2.91	2.20681	20	13	0.203821	0.697362
s__Corynebacterium_stationis	treatment	ssri	0.793284	0.610444	20	3	0.210164	0.697362
s__GGB28934_SGB41635	treatment	ssri	-1.56559	1.20451	20	16	0.210079	0.697362
s__GGB28829_SGB41485	treatment	ssri	1.52013	1.25859	20	12	0.242753	0.699582
s__GGB28825_SGB41481	treatment	ssri	1.90715	1.59026	20	11	0.245972	0.699582
s__Bacteroides_intestinalis	treatment	ssri	-0.4414	0.360613	20	20	0.236723	0.699582
s__GGB62427_SGB41546	treatment	ssri	-1.92547	1.56506	20	10	0.234425	0.699582
s__Staphylococcus_SGB41628	treatment	ssri	-0.993267	0.818263	20	9	0.240484	0.699582
s__GGB28761_SGB41409	treatment	ssri	-1.03247	0.824627	20	7	0.226581	0.699582
s__Oscillospiraceae_bacterium	treatment	ssri	0.853902	0.675507	20	19	0.222323	0.699582
s__GGB9474_SGB14868	treatment	ssri	-0.656735	0.540125	20	3	0.239731	0.699582
s__GGB42617_SGB59813	treatment	ssri	0.58552	0.474548	20	3	0.233129	0.699582
s__GGB70448_SGB94871	treatment	ssri	-0.793912	0.660117	20	7	0.244681	0.699582
s__GGB28254_SGB59785	treatment	ssri	-0.795669	0.661742	20	4	0.244793	0.699582
s__Parabacteroides_goldsteinii	treatment	ssri	-0.506676	0.425581	20	20	0.249294	0.699942
s__Muribaculum_intestinale	treatment	ssri	0.585535	0.502316	20	20	0.258962	0.717882
s__Massiliimalia_massiliensis	treatment	ssri	-2.02557	1.76829	20	13	0.267005	0.730927
s__Lachnospiraceae_unclassified_SGB41613	treatment	ssri	1.51252	1.38199	20	10	0.288186	0.750969
s__GGB15004_SGB41589	treatment	ssri	1.32853	1.23144	20	16	0.294901	0.750969
s__GGB28948_SGB41654	treatment	ssri	-1.14264	1.02525	20	13	0.279725	0.750969
s__GGB28805_SGB41459	treatment	ssri	-1.13718	1.02419	20	18	0.281473	0.750969
s__GGB28769_SGB94868	treatment	ssri	1.07316	0.981236	20	8	0.288515	0.750969
s__GGB80168_SGB94890	treatment	ssri	2.45145	2.27129	20	12	0.294696	0.750969
s__Brevibacterium_SGB41697	treatment	ssri	1.41052	1.33884	20	10	0.306032	0.770356
s__Alistipes_finegoldii	treatment	ssri	-0.476579	0.466584	20	19	0.320588	0.781121
s__Bacteroides_thetaiotaomicron	treatment	ssri	-0.482631	0.476529	20	20	0.324576	0.781121
s__GGB28927_SGB41625	treatment	ssri	-1.48004	1.46029	20	5	0.32424	0.781121
s__GGB38744_SGB14842	treatment	ssri	1.40008	1.37455	20	7	0.321902	0.781121
s__GGB27906_SGB40342	treatment	ssri	-0.295628	0.307723	20	20	0.349434	0.790843
s__GGB28835_SGB41494	treatment	ssri	-2.36985	2.48577	20	16	0.353033	0.790843
s__Ligilactobacillus_murinus	treatment	ssri	0.67179	0.727389	20	20	0.367929	0.790843
s__Phocaeicola_vulgatus	treatment	ssri	-0.655058	0.715719	20	20	0.372162	0.790843
s__GGB25052_SGB36974	treatment	ssri	-0.777636	0.869209	20	6	0.382782	0.790843
s__Romboutsia_ilealis	treatment	ssri	-0.937101	1.04598	20	20	0.382129	0.790843
s__GGB29008_SGB41727	treatment	ssri	0.357162	0.385581	20	3	0.366546	0.790843
s__GGB42949_SGB43520	treatment	ssri	-1.06114	1.17343	20	8	0.377779	0.790843
s__GGB30302_SGB43267	treatment	ssri	-1.10113	1.19136	20	5	0.367575	0.790843
s__GGB28989_SGB94891	treatment	ssri	0.815923	0.850114	20	13	0.349882	0.790843
s__GGB28932_SGB41633	treatment	ssri	-0.702083	0.745488	20	5	0.358776	0.790843
s__Lachnospiraceae_unclassified_SGB102236	treatment	ssri	-1.76785	1.82879	20	10	0.346514	0.790843
s__Candidatus_Metalachnospira_SGB63370	treatment	ssri	-0.577017	0.584218	20	13	0.336404	0.790843
s__GGB30450_SGB43507	treatment	ssri	-1.5255	1.62681	20	12	0.360801	0.790843
s__Bilophila_wadsworthia	treatment	ssri	-1.06331	1.18651	20	15	0.381993	0.790843
s__bacterium_1xD42_87	treatment	ssri	1.42252	1.89915	20	14	0.463516	0.832472
s__Hungateiclostridiaceae_bacterium_KB18	treatment	ssri	0.665631	0.864136	20	11	0.451123	0.832472
s__GGB28865_SGB43001	treatment	ssri	-0.896738	1.15672	20	11	0.448262	0.832472
s__Parasutterella_excrementihominis	treatment	ssri	-0.544537	0.712501	20	20	0.454614	0.832472
s__GGB28926_SGB41623	treatment	ssri	-0.988988	1.2796	20	9	0.449619	0.832472
s__GGB79698_SGB41545	treatment	ssri	-1.07452	1.29031	20	9	0.415892	0.832472
s__GGB31759_SGB65042	treatment	ssri	1.72506	2.30429	20	11	0.463752	0.832472
s__GGB74511_SGB105989	treatment	ssri	0.482597	0.611024	20	20	0.439916	0.832472
s__GGB42646_SGB59844	treatment	ssri	0.882362	1.06726	20	16	0.419202	0.832472
s__Bacteroides_caccae	treatment	ssri	-0.778039	0.948354	20	19	0.422715	0.832472
s__GGB5207_SGB43496	treatment	ssri	-0.627373	0.776356	20	12	0.429584	0.832472
s__Adlercreutzia_caecimuris	treatment	ssri	-1.1639	1.44556	20	14	0.431238	0.832472
s__GGB51959_SGB72479	treatment	ssri	-0.519183	0.612993	20	19	0.408136	0.832472
s__GGB28853_SGB41521	treatment	ssri	-1.03524	1.28231	20	6	0.430021	0.832472
s__Acutalibacter_SGB43256	treatment	ssri	-0.614148	0.794482	20	15	0.449546	0.832472
s__GGB28430_SGB41013	treatment	ssri	-1.04736	1.39372	20	11	0.462073	0.832472
s__Prevotella_sp_PCJ2	treatment	ssri	0.453483	0.62797	20	8	0.479485	0.842935
s__GGB30141_SGB43066	treatment	ssri	-1.24176	1.71256	20	12	0.477718	0.842935
s__Staphylococcus_xylosus	treatment	ssri	-0.641771	0.892084	20	7	0.481127	0.842935
s__GGB28793_SGB41446	treatment	ssri	0.79564	1.14111	20	15	0.494552	0.846147
s__Lachnospiraceae_bacterium_MD329	treatment	ssri	-0.867129	1.2332	20	8	0.490954	0.846147
s__GGB28980_SGB41692	treatment	ssri	-0.758612	1.08563	20	7	0.493624	0.846147
s__GGB25158_SGB42321	treatment	ssri	0.595445	0.874471	20	20	0.504588	0.855666
s__GGB28888_SGB41569	treatment	ssri	0.605532	0.89639	20	10	0.50793	0.855666
s__GGB30470_SGB94994	treatment	ssri	-0.952208	1.7216	20	17	0.587003	0.857449
s__Lactobacillus_intestinalis	treatment	ssri	-0.510783	0.860107	20	19	0.559995	0.857449
s__GGB24147_SGB35951	treatment	ssri	0.255036	0.437122	20	19	0.566834	0.857449
s__GGB79989_SGB41645	treatment	ssri	-0.680568	1.14105	20	15	0.558308	0.857449
s__GGB28761_SGB94892	treatment	ssri	0.973441	1.57057	20	16	0.543156	0.857449
s__GGB30295_SGB43259	treatment	ssri	-0.659877	1.08507	20	16	0.550691	0.857449
s__Odoribacter_laneus	treatment	ssri	-0.416563	0.632782	20	7	0.518674	0.857449
s__GGB79857_SGB41581	treatment	ssri	-0.809554	1.39802	20	16	0.569716	0.857449
s__GGB45513_SGB63185	treatment	ssri	0.570073	0.984013	20	16	0.569544	0.857449
s__GGB28765_SGB41415	treatment	ssri	0.73981	1.32649	20	18	0.583906	0.857449
s__Oscillibacter_SGB43501	treatment	ssri	-1.0216	1.8485	20	7	0.587294	0.857449
s__Jeotgalicoccus_halotolerans	treatment	ssri	0.702418	1.22188	20	5	0.572498	0.857449
s__GGB70521_SGB94953	treatment	ssri	0.722132	1.23438	20	19	0.565799	0.857449
s__GGB25113_SGB37040	treatment	ssri	-0.915419	1.5136	20	11	0.552863	0.857449
s__GGB29668_SGB42476	treatment	ssri	0.60707	0.995641	20	6	0.549663	0.857449
s__GGB30413_SGB43452	treatment	ssri	0.739572	1.17358	20	19	0.536491	0.857449
s__GGB3475_SGB4638	treatment	ssri	-0.79648	1.35171	20	6	0.563024	0.857449
s__GGB6006_SGB8630	treatment	ssri	0.737974	1.1527	20	10	0.5301	0.857449
s__GGB30290_SGB43252	treatment	ssri	0.115902	0.208038	20	3	0.584309	0.857449
s__GGB42344_SGB59512	treatment	ssri	0.636605	1.05949	20	5	0.555426	0.857449
s__GGB79683_SGB21436	treatment	ssri	0.198653	0.375482	20	20	0.603226	0.865629
s__Bacteroidales_bacterium	treatment	ssri	-0.504703	0.956539	20	13	0.604197	0.865629
s__GGB6601_SGB9333	treatment	ssri	-0.414117	0.786077	20	8	0.604754	0.865629
s__GGB28879_SGB43526	treatment	ssri	0.344254	0.731022	20	19	0.643354	0.877065
s__GGB3793_SGB41498	treatment	ssri	0.899681	1.87125	20	13	0.636456	0.877065
s__GGB30466_SGB43544	treatment	ssri	-0.374888	0.774763	20	17	0.63431	0.877065
s__GGB28766_SGB41418	treatment	ssri	-0.620169	1.32266	20	15	0.644783	0.877065
s__Clostridiales_bacterium_VE202_01	treatment	ssri	-0.827866	1.69019	20	10	0.630188	0.877065
s__GGB30287_SGB43249	treatment	ssri	-0.461233	0.91621	20	15	0.620778	0.877065
s__Adlercreutzia_SGB94879	treatment	ssri	0.392539	0.822549	20	6	0.638947	0.877065
s__Enterococcus_faecalis	treatment	ssri	-0.372662	0.780852	20	8	0.638927	0.877065
s__GGB27476_SGB43516	treatment	ssri	0.527999	1.18027	20	17	0.659957	0.888425
s__GGB29004_SGB41720	treatment	ssri	0.741666	1.66988	20	9	0.662232	0.888425
s__GGB75036_SGB102224	treatment	ssri	-0.310545	0.706078	20	17	0.665305	0.888425
s__GGB79820_SGB41522	treatment	ssri	0.55759	1.35583	20	5	0.685743	0.89545
s__GGB6608_SGB9342	treatment	ssri	0.613945	1.49963	20	6	0.687078	0.89545
s__GGB28807_SGB41461	treatment	ssri	0.429317	1.00844	20	17	0.675355	0.89545
s__GGB28392_SGB40972	treatment	ssri	-0.575159	1.4054	20	11	0.687185	0.89545
s__GGB79731_SGB41725	treatment	ssri	0.575593	1.42492	20	13	0.691009	0.89545
s__Mucispirillum_schaedleri	treatment	ssri	-0.325961	0.854025	20	20	0.70717	0.905674
s__Lachnospiraceae_bacterium	treatment	ssri	0.217941	0.569739	20	4	0.70655	0.905674
s__GGB24149_SGB35953	treatment	ssri	-0.157353	0.427047	20	18	0.716822	0.912697
s__bacterium_D16_76	treatment	ssri	-0.528216	1.46583	20	12	0.722777	0.91496
s__GGB27485_SGB41588	treatment	ssri	0.337897	0.999635	20	12	0.739259	0.924437
s__Escherichia_coli	treatment	ssri	-0.532794	1.59963	20	12	0.742926	0.924437
s__GGB79838_SGB59846	treatment	ssri	-0.625662	1.81876	20	7	0.734829	0.924437
s__Muribaculum_gordoncarteri	treatment	ssri	0.0758931	0.232197	20	20	0.747553	0.924938
s__Bacteroides_stercoris	treatment	ssri	-0.2291	0.716185	20	18	0.752735	0.926118
s__GGB79872_SGB36958	treatment	ssri	0.143739	0.48186	20	5	0.768889	0.930314
s__GGB70856_SGB95309	treatment	ssri	-0.111606	0.362561	20	20	0.761748	0.930314
s__GGB31762_SGB45125	treatment	ssri	-0.169321	0.557087	20	5	0.764659	0.930314
s__GGB74395_SGB43523	treatment	ssri	-0.313112	1.07287	20	11	0.773742	0.931041
s__GGB30457_SGB63218	treatment	ssri	-0.370881	1.30854	20	17	0.78008	0.933538
s__Bacteroides_SGB94877	treatment	ssri	0.434875	1.98148	20	17	0.828754	0.955248
s__GGB75080_SGB102298	treatment	ssri	0.561568	2.50109	20	9	0.824875	0.955248
s__Clostridium_SGB65123	treatment	ssri	-0.263371	1.15681	20	19	0.822468	0.955248
s__GGB42467_SGB59642	treatment	ssri	-0.261309	1.18108	20	7	0.827391	0.955248
s__Streptococcus_mutans	treatment	ssri	-0.197917	0.83903	20	9	0.816183	0.955248
s__GGB80168_SGB43527	treatment	ssri	0.288074	1.20315	20	10	0.813476	0.955248
s__bacterium_1xD8_6	treatment	ssri	0.24539	1.07508	20	5	0.822023	0.955248
s__GGB45536_SGB63216	treatment	ssri	-0.311035	1.46995	20	10	0.8348	0.957179
s__GGB29531_SGB42317	treatment	ssri	-0.30454	1.55946	20	10	0.847357	0.96447
s__Candidatus_Gastranaerophilales_bacterium	treatment	ssri	-0.182736	0.981403	20	7	0.854371	0.96447
s__GGB4716_SGB14929	treatment	ssri	-0.0635401	0.33388	20	3	0.851198	0.96447
s__GGB42594_SGB59789	treatment	ssri	-0.246898	1.48599	20	12	0.86989	0.976953
s__GGB28987_SGB41700	treatment	ssri	-0.166798	1.0822	20	8	0.879224	0.982398
s__GGB1521_SGB2103	treatment	ssri	0.0532991	0.505846	20	20	0.917251	0.996543
s__GGB30455_SGB43519	treatment	ssri	-0.110289	1.14389	20	18	0.924255	0.996543
s__GGB30466_SGB43540	treatment	ssri	-0.0659202	0.674133	20	20	0.923184	0.996543
s__GGB30461_SGB43533	treatment	ssri	0.0861177	0.8215	20	20	0.91767	0.996543
s__Lachnospiraceae_unclassified_SGB41402	treatment	ssri	-0.147766	1.2124	20	9	0.904346	0.996543
s__GGB3754_SGB5102	treatment	ssri	-0.0832242	0.756458	20	3	0.913612	0.996543
s__GGB28760_SGB41408	treatment	ssri	-0.0824957	0.90387	20	9	0.928287	0.996543
s__Limosilactobacillus_urinaemulieris	treatment	ssri	0.114458	0.901647	20	6	0.900392	0.996543
s__GGB20145_SGB41587	treatment	ssri	0.12437	1.47047	20	15	0.93353	0.997283
s__GGB20146_SGB29427	treatment	ssri	-0.0621744	1.35907	20	15	0.964015	0.997637
s__GGB80108_SGB59650	treatment	ssri	0.00313134	0.431866	20	4	0.994295	0.997637
s__bacterium_1XD42_1	treatment	ssri	-0.0650658	1.21916	20	16	0.958026	0.997637
s__GGB30461_SGB95004	treatment	ssri	0.0104424	1.30793	20	18	0.993718	0.997637
s__Limosilactobacillus_reuteri	treatment	ssri	0.0563111	1.23266	20	19	0.964066	0.997637
s__GGB29003_SGB41719	treatment	ssri	0.0773464	1.23794	20	10	0.950869	0.997637
s__Bacteria_unclassified_SGB43541	treatment	ssri	0.071796	1.24761	20	11	0.954744	0.997637
s__GGB28769_SGB41421	treatment	ssri	0.035516	1.28562	20	13	0.978265	0.997637
s__Candidatus_Metaruminococcus_caecorum	treatment	ssri	-0.01039	0.487815	20	20	0.983241	0.997637
s__Alistipes_ihumii	treatment	ssri	-0.0130518	0.602568	20	17	0.982957	0.997637
s__Lactobacillus_johnsonii	treatment	ssri	0.0382571	1.89214	20	9	0.984091	0.997637
s__GGB3497_SGB4672	treatment	ssri	0.0967736	1.63691	20	5	0.953508	0.997637
s__Lachnospiraceae_bacterium_MD308	treatment	ssri	-0.00351024	1.16882	20	14	0.997637	0.997637
s__Lachnospiraceae_unclassified_SGB59788	treatment	ssri	-0.0675436	1.83852	20	12	0.971098	0.997637

## Sheet: Male_Offspring_SSRIvVeh
feature	metadata	value	coef	stderr	N	N.not.0	pval	qval
s__Prevotella_sp_PCJ2	treatment	ssri	-1.14762	0.663451	20	9	0.100781	0.57053
s__GGB1515_SGB2095	treatment	ssri	-4.61489	2.27735	20	8	0.0578004	0.57053
s__GGB30455_SGB43519	treatment	ssri	0.936922	0.518824	20	20	0.0876926	0.57053
s__GGB27476_SGB43516	treatment	ssri	1.52194	0.67526	20	19	0.0369079	0.57053
s__GGB28825_SGB41481	treatment	ssri	1.94375	0.839518	20	7	0.0326009	0.57053
s__GGB29535_SGB36365	treatment	ssri	1.80392	1.04891	20	19	0.102616	0.57053
s__GGB49462_SGB43503	treatment	ssri	1.46962	0.70293	20	20	0.0510096	0.57053
s__GGB3793_SGB41498	treatment	ssri	-2.66798	1.43945	20	11	0.0802788	0.57053
s__GGB28807_SGB41461	treatment	ssri	1.52635	0.80559	20	19	0.0743135	0.57053
s__GGB28926_SGB41623	treatment	ssri	-2.37608	1.09053	20	11	0.0428763	0.57053
s__GGB25158_SGB42321	treatment	ssri	-1.66918	0.900831	20	18	0.0803597	0.57053
s__GGB30141_SGB43066	treatment	ssri	-1.33994	0.734673	20	10	0.084821	0.57053
s__GGB9524_SGB14923	treatment	ssri	-2.01192	1.16768	20	16	0.102022	0.57053
s__Corynebacterium_stationis	treatment	ssri	3.09345	1.25839	20	14	0.0243244	0.57053
s__GGB30300_SGB43264	treatment	ssri	-1.22694	0.710666	20	5	0.101387	0.57053
s__GGB79630_SGB13983	treatment	ssri	2.84667	1.13776	20	13	0.022216	0.57053
s__Corynebacterium_urealyticum	treatment	ssri	2.80703	1.1308	20	5	0.0231406	0.57053
s__Clostridiales_bacterium	treatment	ssri	1.73261	0.876537	20	10	0.0636078	0.57053
s__Adlercreutzia_caecimuris	treatment	ssri	1.02422	0.561358	20	6	0.084714	0.57053
s__GGB28769_SGB41421	treatment	ssri	2.29057	1.14796	20	15	0.0613693	0.57053
s__GGB28897_SGB41579	treatment	ssri	3.84945	1.88367	20	14	0.0559115	0.57053
s__GGB34540_SGB54300	treatment	ssri	-1.7451	0.860686	20	10	0.0576734	0.57053
s__GGB79844_SGB41536	treatment	ssri	2.55578	1.30901	20	16	0.0666159	0.57053
s__Lachnospiraceae_unclassified_SGB102236	treatment	ssri	-2.33148	1.09929	20	13	0.0480781	0.57053
s__Jeotgalicoccus_halotolerans	treatment	ssri	2.69018	1.11571	20	13	0.0268043	0.57053
s__Mammaliicoccus_lentus	treatment	ssri	1.16037	0.675622	20	10	0.103047	0.57053
s__GGB16040_SGB9347	treatment	ssri	1.44405	0.623109	20	13	0.0324571	0.57053
s__Ruoffia_tabacinasalis	treatment	ssri	1.23202	0.6271	20	4	0.0650859	0.57053
s__Enterorhabdus_sp_P55	treatment	ssri	-1.1607	0.660985	20	17	0.0960856	0.57053
s__GGB45564_SGB63259	treatment	ssri	1.13625	0.660923	20	9	0.102729	0.57053
s__Staphylococcus_nepalensis	treatment	ssri	2.27987	0.844209	20	8	0.014633	0.57053
s__Nitrosopumilus_SGB14899	treatment	ssri	1.44724	0.675105	20	4	0.0459632	0.57053
s__GGB75061_SGB102188	treatment	ssri	1.21682	0.561585	20	4	0.0439153	0.57053
s__GGB28933_SGB41634	treatment	ssri	-2.5668	1.16619	20	7	0.0410252	0.57053
s__GGB28769_SGB94868	treatment	ssri	1.60247	0.752976	20	4	0.0473935	0.57053
s__GGB30413_SGB43452	treatment	ssri	-2.14726	1.20321	20	13	0.0911882	0.57053
s__GGB79850_SGB42344	treatment	ssri	1.44069	0.56482	20	5	0.0200699	0.57053
s__GGB31762_SGB45125	treatment	ssri	-3.41137	1.37596	20	7	0.0232896	0.57053
s__GGB9534_SGB14937	treatment	ssri	-3.01286	1.19183	20	5	0.0210477	0.57053
s__GGB28254_SGB59785	treatment	ssri	-1.28278	0.599322	20	5	0.0462665	0.57053
s__GGB42332_SGB59500	treatment	ssri	-2.13994	1.15227	20	5	0.0797298	0.57053
s__GGB28934_SGB41635	treatment	ssri	-1.74899	1.0273	20	18	0.105867	0.572184
s__GGB24149_SGB35953	treatment	ssri	-0.658208	0.390358	20	18	0.10902	0.575523
s__GGB28829_SGB41485	treatment	ssri	3.00496	1.8555	20	16	0.122731	0.587669
s__GGB6608_SGB9342	treatment	ssri	1.48368	0.926574	20	7	0.126724	0.587669
s__GGB27485_SGB41588	treatment	ssri	2.21534	1.37445	20	7	0.124401	0.587669
s__GGB30302_SGB43267	treatment	ssri	2.25177	1.40676	20	10	0.126854	0.587669
s__Faecalibaculum_rodentium	treatment	ssri	-2.47726	1.53698	20	10	0.124406	0.587669
s__Massiliimalia_timonensis	treatment	ssri	-0.874591	0.545354	20	8	0.126179	0.587669
s__GGB28848_SGB41515	treatment	ssri	2.26016	1.48976	20	14	0.146599	0.594251
s__GGB28835_SGB41494	treatment	ssri	2.51847	1.62849	20	16	0.139382	0.594251
s__GGB75080_SGB102298	treatment	ssri	0.857744	0.550816	20	4	0.136825	0.594251
s__GGB28879_SGB43526	treatment	ssri	1.29062	0.848344	20	17	0.145548	0.594251
s__Limosilactobacillus_SGB43493	treatment	ssri	1.70679	1.11878	20	7	0.144492	0.594251
s__GGB30450_SGB43507	treatment	ssri	-1.58518	1.01486	20	12	0.135705	0.594251
s__bacterium_1xD8_6	treatment	ssri	-1.20842	0.781092	20	5	0.139243	0.594251
s__Bacteroides_SGB94877	treatment	ssri	2.17264	1.44299	20	19	0.149503	0.59539
s__Lachnospiraceae_unclassified_SGB41613	treatment	ssri	-1.45877	0.984425	20	11	0.155674	0.59895
s__Romboutsia_ilealis	treatment	ssri	0.915547	0.613964	20	20	0.153225	0.59895
s__Parabacteroides_SGB41552	treatment	ssri	-1.07846	0.745646	20	12	0.165269	0.615019
s__GGB6601_SGB9333	treatment	ssri	-1.52368	1.04726	20	5	0.162909	0.615019
s__GGB51959_SGB72479	treatment	ssri	-2.05827	1.44837	20	15	0.172381	0.617741
s__Christensenella_SGB43531	treatment	ssri	-1.87573	1.32794	20	6	0.174859	0.617741
s__GGB25107_SGB41514	treatment	ssri	-2.07472	1.45658	20	7	0.171442	0.617741
s__GGB42341_SGB59509	treatment	ssri	-0.992035	0.705803	20	3	0.176886	0.617741
s__GGB29005_SGB41723	treatment	ssri	2.30664	1.65734	20	13	0.180952	0.622367
s__bacterium_D16_76	treatment	ssri	-1.78114	1.30069	20	9	0.187727	0.63603
s__Massiliimalia_massiliensis	treatment	ssri	-1.794	1.31883	20	11	0.19053	0.636033
s__GGB27906_SGB40342	treatment	ssri	-0.310684	0.263643	20	20	0.253971	0.650513
s__Brevibacterium_SGB41697	treatment	ssri	1.38831	1.06768	20	6	0.209901	0.650513
s__GGB28399_SGB40980	treatment	ssri	1.06273	0.887595	20	4	0.246713	0.650513
s__GGB31171_SGB44462	treatment	ssri	1.09228	0.893846	20	5	0.237472	0.650513
s__GGB30466_SGB43540	treatment	ssri	0.802776	0.677499	20	20	0.251462	0.650513
s__GGB28872_SGB41551	treatment	ssri	-0.954751	0.799718	20	12	0.24803	0.650513
s__GGB70856_SGB95309	treatment	ssri	-0.478768	0.380786	20	20	0.224709	0.650513
s__Alistipes_finegoldii	treatment	ssri	-0.617516	0.51277	20	20	0.24408	0.650513
s__GGB70453_SGB94876	treatment	ssri	-1.08425	0.865995	20	5	0.226584	0.650513
s__GGB30457_SGB63218	treatment	ssri	1.0695	0.876072	20	20	0.237915	0.650513
s__Bacteroides_stercoris	treatment	ssri	-0.778256	0.629851	20	20	0.232484	0.650513
s__GGB31759_SGB65042	treatment	ssri	1.39036	1.12812	20	5	0.233632	0.650513
s__GGB28405_SGB40987	treatment	ssri	-0.784413	0.611105	20	8	0.215562	0.650513
s__GGB29531_SGB42317	treatment	ssri	0.844469	0.693454	20	5	0.239034	0.650513
s__GGB5207_SGB43496	treatment	ssri	-1.42224	1.10311	20	18	0.213618	0.650513
s__GGB28778_SGB102278	treatment	ssri	-1.30894	1.0477	20	8	0.227543	0.650513
s__Candidatus_Gastranaerophilales_bacterium	treatment	ssri	0.747237	0.602822	20	6	0.231055	0.650513
s__Lachnospiraceae_bacterium_MD308	treatment	ssri	1.43374	1.21952	20	8	0.255047	0.650513
s__GGB29668_SGB42476	treatment	ssri	1.4434	1.0889	20	9	0.201563	0.650513
s__Acutalibacter_SGB43256	treatment	ssri	1.31306	1.11072	20	9	0.25252	0.650513
s__GGB28880_SGB41560	treatment	ssri	-0.946043	0.724804	20	3	0.20825	0.650513
s__bacterium_1xD42_87	treatment	ssri	2.21231	1.93431	20	17	0.267721	0.653977
s__Bacteroidales_bacterium	treatment	ssri	-0.545386	0.47376	20	20	0.264719	0.653977
s__GGB42608_SGB59804	treatment	ssri	-0.484787	0.420645	20	3	0.264198	0.653977
s__GGB31823_SGB45199	treatment	ssri	-0.772316	0.675568	20	8	0.267929	0.653977
s__Adlercreutzia_equolifaciens	treatment	ssri	-0.47888	0.423638	20	18	0.273146	0.659619
s__Bifidobacterium_pseudolongum	treatment	ssri	-1.9331	1.72787	20	18	0.277944	0.660591
s__GGB42594_SGB59789	treatment	ssri	-2.19339	1.96654	20	14	0.279369	0.660591
s__Bacteroides_uniformis	treatment	ssri	-0.558108	0.515129	20	20	0.292916	0.671434
s__GGB79989_SGB41645	treatment	ssri	0.989081	0.924346	20	15	0.298744	0.671434
s__GGB79857_SGB41581	treatment	ssri	-1.43164	1.31174	20	12	0.289489	0.671434
s__GGB30296_SGB43260	treatment	ssri	-1.03418	0.961059	20	6	0.296103	0.671434
s__GGB29004_SGB41720	treatment	ssri	1.51852	1.41372	20	6	0.296954	0.671434
s__GGB20146_SGB29427	treatment	ssri	-0.896763	0.886721	20	11	0.325263	0.690044
s__GGB70855_SGB95308	treatment	ssri	0.33315	0.327396	20	20	0.322364	0.690044
s__Bacteroides_thetaiotaomicron	treatment	ssri	-0.449404	0.439923	20	20	0.320527	0.690044
s__GGB28387_SGB40967	treatment	ssri	-0.831609	0.816965	20	6	0.322201	0.690044
s__GGB3497_SGB4672	treatment	ssri	1.17205	1.15125	20	7	0.322134	0.690044
s__GGB28430_SGB41013	treatment	ssri	-0.500358	0.485328	20	7	0.31621	0.690044
s__GGB79698_SGB41545	treatment	ssri	-1.05671	1.06706	20	12	0.335152	0.697977
s__GGB28850_SGB41517	treatment	ssri	-1.62044	1.62866	20	13	0.332948	0.697977
s__Prevotella_sp_PCHR	treatment	ssri	0.284576	0.30153	20	20	0.357782	0.70495
s__GGB75098_SGB102301	treatment	ssri	-1.78298	1.85392	20	9	0.348926	0.70495
s__Bacteroides_intestinalis	treatment	ssri	-0.331569	0.364923	20	20	0.375567	0.70495
s__GGB29004_SGB41721	treatment	ssri	1.21187	1.31813	20	5	0.370051	0.70495
s__GGB30461_SGB43533	treatment	ssri	0.62656	0.665695	20	20	0.359057	0.70495
s__GGB28948_SGB41654	treatment	ssri	-1.21793	1.33688	20	17	0.374324	0.70495
s__GGB28927_SGB41625	treatment	ssri	-0.731158	0.789071	20	5	0.36639	0.70495
s__GGB28765_SGB41415	treatment	ssri	1.35182	1.3845	20	15	0.341812	0.70495
s__GGB28987_SGB41700	treatment	ssri	-1.25098	1.35029	20	13	0.366468	0.70495
s__GGB28853_SGB41521	treatment	ssri	-1.44918	1.50983	20	9	0.349858	0.70495
s__GGB42467_SGB59642	treatment	ssri	1.68487	1.85515	20	7	0.375766	0.70495
s__GGB28395_SGB40976	treatment	ssri	0.709209	0.747247	20	5	0.355142	0.70495
s__GGB31853_SGB45233	treatment	ssri	0.997717	1.12672	20	7	0.387561	0.721118
s__GGB28805_SGB41459	treatment	ssri	0.874751	1.00316	20	9	0.394696	0.728422
s__GGB30453_SGB63219	treatment	ssri	1.34991	1.5724	20	17	0.401902	0.7326
s__GGB9818_SGB15459	treatment	ssri	0.768052	0.897578	20	18	0.403414	0.7326
s__Candidatus_Metalachnospira_SGB63370	treatment	ssri	-0.681931	0.808116	20	13	0.409826	0.738338
s__GGB25056_SGB36978	treatment	ssri	0.741522	0.916852	20	20	0.429209	0.747479
s__GGB79838_SGB102243	treatment	ssri	-0.748638	0.916524	20	15	0.424709	0.747479
s__GGB30310_SGB43287	treatment	ssri	-0.918312	1.11167	20	15	0.419582	0.747479
s__GGB75036_SGB102224	treatment	ssri	-0.922441	1.14599	20	16	0.431365	0.747479
s__Lachnospiraceae_bacterium_10_1	treatment	ssri	0.167528	0.205485	20	3	0.425566	0.747479
s__GGB28955_SGB94887	treatment	ssri	-1.62531	2.04599	20	11	0.437317	0.752052
s__GGB30287_SGB43249	treatment	ssri	-0.469815	0.609816	20	11	0.451045	0.769828
s__bacterium_D16_29	treatment	ssri	-1.07893	1.41589	20	5	0.455922	0.772346
s__bacterium_1XD8_76	treatment	ssri	0.794666	1.09157	20	11	0.475976	0.792428
s__GGB79731_SGB41725	treatment	ssri	-1.21028	1.68978	20	8	0.483035	0.792428
s__GGB29003_SGB41719	treatment	ssri	0.496381	0.693502	20	12	0.483322	0.792428
s__GGB28951_SGB102295	treatment	ssri	0.640552	0.896493	20	11	0.484077	0.792428
s__GGB28893_SGB41574	treatment	ssri	-1.03738	1.45621	20	4	0.485359	0.792428
s__Lachnospiraceae_unclassified_SGB59788	treatment	ssri	1.98956	2.81476	20	10	0.488722	0.792428
s__Mucispirillum_schaedleri	treatment	ssri	0.572297	0.818358	20	20	0.493288	0.793223
s__GGB28763_SGB41411	treatment	ssri	1.13254	1.63059	20	8	0.496201	0.793223
s__Candidatus_Metaruminococcus_caecorum	treatment	ssri	-0.707771	1.02879	20	18	0.500244	0.794094
s__GGB30408_SGB43438	treatment	ssri	0.533179	0.785639	20	11	0.505988	0.797633
s__Ligilactobacillus_murinus	treatment	ssri	-0.390295	0.602661	20	20	0.525406	0.800451
s__GGB30454_SGB100837	treatment	ssri	0.682143	1.02786	20	9	0.515322	0.800451
s__GGB28388_SGB40968	treatment	ssri	0.683156	1.0547	20	6	0.525337	0.800451
s__Limosilactobacillus_reuteri	treatment	ssri	-1.08315	1.62097	20	14	0.512478	0.800451
s__Lachnospiraceae_bacterium	treatment	ssri	-1.06755	1.64582	20	9	0.52476	0.800451
s__GGB9062_SGB13981	treatment	ssri	0.667688	1.04519	20	8	0.530986	0.803559
s__GGB28793_SGB41446	treatment	ssri	0.61241	0.981083	20	17	0.540316	0.806919
s__GGB28870_SGB41549	treatment	ssri	0.760449	1.21546	20	13	0.5394	0.806919
s__GGB30468_SGB43552	treatment	ssri	0.684548	1.12449	20	17	0.550287	0.80989
s__GGB30466_SGB43544	treatment	ssri	0.373247	0.614346	20	20	0.551073	0.80989
s__GGB70521_SGB94953	treatment	ssri	-0.462931	0.772719	20	19	0.556576	0.80989
s__GGB34608_SGB94793	treatment	ssri	1.28079	2.12082	20	4	0.553438	0.80989
s__GGB28416_SGB40998	treatment	ssri	-0.571556	1.04922	20	7	0.592614	0.840647
s__GGB1512_SGB2092	treatment	ssri	-0.226246	0.408621	20	20	0.58661	0.840647
s__GGB28761_SGB41409	treatment	ssri	-0.613006	1.12461	20	12	0.592388	0.840647
s__GGB74395_SGB43523	treatment	ssri	-0.637473	1.19736	20	16	0.600962	0.840647
s__GGB45513_SGB63185	treatment	ssri	-0.391125	0.740123	20	16	0.603636	0.840647
s__Clostridiales_bacterium_VE202_01	treatment	ssri	0.497934	0.932757	20	6	0.59999	0.840647
s__GGB42598_SGB59794	treatment	ssri	0.370032	0.681663	20	4	0.5939	0.840647
s__GGB28981_SGB41693	treatment	ssri	0.481399	0.92359	20	7	0.608563	0.84234
s__GGB45536_SGB63216	treatment	ssri	0.648294	1.31725	20	13	0.628557	0.859533
s__GGB79594_SGB41414	treatment	ssri	-0.675655	1.36718	20	8	0.627145	0.859533
s__Muribaculum_intestinale	treatment	ssri	-0.0888011	0.187476	20	20	0.641433	0.867977
s__Bacteria_unclassified_SGB41710	treatment	ssri	-0.587054	1.25746	20	7	0.646203	0.867977
s__Lachnospiraceae_unclassified_SGB41492	treatment	ssri	0.146253	0.313115	20	3	0.646039	0.867977
s__GGB28949_SGB41655	treatment	ssri	-0.548239	1.21781	20	11	0.657952	0.872235
s__Parasutterella_excrementihominis	treatment	ssri	-0.417562	0.916205	20	20	0.654019	0.872235
s__GGB28981_SGB41694	treatment	ssri	0.529596	1.18738	20	12	0.660901	0.872235
s__GGB75051_SGB102154	treatment	ssri	0.364575	0.828381	20	4	0.6651	0.872704
s__GGB80168_SGB43527	treatment	ssri	-0.640378	1.48133	20	8	0.670659	0.87494
s__GGB79820_SGB41522	treatment	ssri	-0.688471	1.64786	20	11	0.681038	0.882859
s__GGB28946_SGB41652	treatment	ssri	0.449005	1.08726	20	10	0.684507	0.882859
s__GGB74511_SGB105989	treatment	ssri	0.251639	0.641168	20	19	0.69932	0.886847
s__GGB28989_SGB94891	treatment	ssri	-0.520608	1.31911	20	15	0.697726	0.886847
s__GGB28836_SGB41495	treatment	ssri	-0.182629	0.453145	20	3	0.691676	0.886847
s__GGB79824_SGB41709	treatment	ssri	-0.493698	1.27956	20	9	0.704141	0.888001
s__Muribaculum_gordoncarteri	treatment	ssri	-0.105636	0.283012	20	20	0.713317	0.892512
s__Bacteria_unclassified_SGB43541	treatment	ssri	0.362482	0.979256	20	14	0.715582	0.892512
s__GGB30470_SGB94994	treatment	ssri	-0.46081	1.42554	20	9	0.750229	0.900716
s__Lactobacillus_intestinalis	treatment	ssri	0.292497	0.874573	20	20	0.741909	0.900716
s__GGB15004_SGB41589	treatment	ssri	-0.353635	1.14114	20	18	0.760199	0.900716
s__GGB30461_SGB95004	treatment	ssri	-0.513739	1.63358	20	19	0.756767	0.900716
s__GGB28865_SGB43001	treatment	ssri	-0.355716	1.14563	20	10	0.759748	0.900716
s__GGB28761_SGB94892	treatment	ssri	-0.367666	1.14736	20	15	0.752322	0.900716
s__GGB30413_SGB43534	treatment	ssri	0.425116	1.38157	20	19	0.761839	0.900716
s__Oscillospiraceae_bacterium	treatment	ssri	0.246372	0.719498	20	17	0.735999	0.900716
s__GGB25113_SGB37040	treatment	ssri	0.548685	1.70086	20	14	0.75072	0.900716
s__GGB80168_SGB94890	treatment	ssri	0.367545	1.06335	20	12	0.733615	0.900716
s__GGB20145_SGB41587	treatment	ssri	0.237525	0.826728	20	17	0.777158	0.914067
s__Clostridium_SGB65123	treatment	ssri	0.359865	1.27684	20	18	0.78128	0.914179
s__Hungateiclostridiaceae_bacterium_KB18	treatment	ssri	-0.257551	1.07394	20	15	0.81318	0.927598
s__Parabacteroides_goldsteinii	treatment	ssri	-0.137181	0.549897	20	20	0.805824	0.927598
s__Lachnospiraceae_bacterium_MD329	treatment	ssri	0.225012	0.904089	20	9	0.806269	0.927598
s__GGB9716_SGB15269	treatment	ssri	0.154141	0.638084	20	5	0.811845	0.927598
s__GGB6006_SGB8630	treatment	ssri	0.300872	1.22187	20	5	0.808284	0.927598
s__GGB28392_SGB40972	treatment	ssri	0.158506	0.713145	20	6	0.826611	0.938203
s__Frisingicoccus_caecimuris	treatment	ssri	-0.0748885	0.427636	20	3	0.862939	0.974562
s__Staphylococcus_SGB41628	treatment	ssri	0.176252	1.08501	20	7	0.872766	0.980782
s__Lactobacillus_johnsonii	treatment	ssri	0.0818184	0.538648	20	6	0.880959	0.980968
s__GGB28980_SGB41692	treatment	ssri	0.109605	0.725363	20	8	0.881574	0.980968
s__GGB79683_SGB21436	treatment	ssri	-0.0573018	0.429111	20	20	0.895251	0.991327
s__GGB79872_SGB36958	treatment	ssri	0.0603715	1.42864	20	6	0.966758	0.992129
s__GGB1521_SGB2103	treatment	ssri	0.0420776	0.410227	20	20	0.919437	0.992129
s__GGB80108_SGB59650	treatment	ssri	0.0282946	0.878011	20	3	0.974647	0.992129
s__Phocaeicola_vulgatus	treatment	ssri	0.0307938	0.693503	20	20	0.965072	0.992129
s__GGB24147_SGB35951	treatment	ssri	-0.026317	0.357152	20	20	0.942073	0.992129
s__bacterium_1XD42_1	treatment	ssri	-0.199952	1.65251	20	16	0.905032	0.992129
s__GGB62427_SGB41546	treatment	ssri	0.0665604	1.13314	20	12	0.953807	0.992129
s__GGB28999_SGB41715	treatment	ssri	-0.0735508	0.709311	20	4	0.918559	0.992129
s__Eubacterium_SGB102306	treatment	ssri	0.0842533	1.30824	20	4	0.94936	0.992129
s__GGB42949_SGB43520	treatment	ssri	0.165611	1.48677	20	9	0.91254	0.992129
s__GGB30295_SGB43259	treatment	ssri	-0.0491776	0.612896	20	18	0.936933	0.992129
s__Odoribacter_laneus	treatment	ssri	0.0331112	0.887876	20	6	0.970662	0.992129
s__GGB28766_SGB41418	treatment	ssri	-0.0668882	1.24312	20	19	0.957682	0.992129
s__GGB42646_SGB59844	treatment	ssri	0.136568	1.16851	20	15	0.908255	0.992129
s__Bacteroides_caccae	treatment	ssri	-0.0607618	0.870404	20	17	0.945116	0.992129
s__GGB42579_SGB59774	treatment	ssri	-0.0506265	0.698561	20	17	0.943025	0.992129
s__GGB79760_SGB63182	treatment	ssri	0.0274669	0.740143	20	9	0.970806	0.992129
s__Alistipes_ihumii	treatment	ssri	0.0660212	0.876257	20	18	0.940772	0.992129
s__GGB25052_SGB36974	treatment	ssri	-0.0241419	0.936003	20	8	0.979707	0.992828
s__GGB50207_SGB70279	treatment	ssri	-0.00698612	0.521899	20	20	0.989467	0.998262
s__GGB30461_SGB63209	treatment	ssri	1.84991e-05	0.987265	20	19	0.999985	0.999985
s__GGB28888_SGB41569	treatment	ssri	-0.000580853	0.935236	20	14	0.999511	0.999985
