# Supplementary material for: Perinatal citalopram exposure alters the gut composition and microbial metabolic profiles of Sprague-Dawley rat dams and female offspring but not male offspring
Source: Biol Sex Differ. 2025 Dec 3;17:2. doi: 10.1186/s13293-025-00794-5 (PMC12781396; doi:10.1186/s13293-025-00794-5)
Supplement: Supplementary file 5 — Supplementary Material S5: List of the mean Gini-Simpson index for the metabolic pathways of each subject. [file 13293_2025_794_MOESM5_ESM.xlsx]

## Sheet: mean_offspring_alpha
sample_id	mean_alpha_div		sample_id	mean_alpha_div
A1_male_SSRI_host_removed_merged_Abundance	0.39382		Mom_A_SSRI_host_removed_merged_Abundance	0.462211
A2_male_SSRI_host_removed_merged_Abundance	0.456791		Mom_B_SSRI_host_removed_merged_Abundance	0.508051
B1_male_SSRI_host_removed_merged_Abundance	0.490955		Mom_C_SSRI_host_removed_merged_Abundance	0.512217
B3_female_SSRI_host_removed_merged_Abundance	0.491131		Mom_D_SSRI_host_removed_merged_Abundance	0.511045
B3_male_SSRI_host_removed_merged_Abundance	0.285334		Mom_E_SSRI_host_removed_merged_Abundance	0.554415
B4_female_SSRI_host_removed_merged_Abundance	0.427115		Mom_F_SSRI_host_removed_merged_Abundance	0.544474
C2_male_SSRI_host_removed_merged_Abundance	0.411054		Mom_G_SSRI_host_removed_merged_Abundance	0.460172
C3_male_SSRI_host_removed_merged_Abundance	0.361732		Mom_H_SSRI_host_removed_merged_Abundance	0.438078
E1_female_SSRI_host_removed_merged_Abundance	0.401935		Mom_I_CTL_host_removed_merged_Abundance	0.533262
E1_male_SSRI_host_removed_merged_Abundance	0.48398		Mom_J_CTL_host_removed_merged_Abundance	0.517687
E2_male_SSRI_host_removed_merged_Abundance	0.423895		Mom_K_CTL_host_removed_merged_Abundance	0.529358
E4_female_SSRI_host_removed_merged_Abundance	0.393637		Mom_L_CTL_host_removed_merged_Abundance	0.55046
F2_female_SSRI_host_removed_merged_Abundance	0.415613		Mom_M_CTL_host_removed_merged_Abundance	0.548133
F2_male_SSRI_host_removed_merged_Abundance	0.344698		Mom_N_CTL_host_removed_merged_Abundance	0.373469
F3_female_SSRI_host_removed_merged_Abundance	0.476052		Mom_O_CTL_host_removed_merged_Abundance	0.45417
F3_male_SSRI_host_removed_merged_Abundance	0.487882		Mom_P_CTL_host_removed_merged_Abundance	0.532509
G1_female_SSRI_host_removed_merged_Abundance	0.38461
G2_female_SSRI_host_removed_merged_Abundance	0.422617
H1_female_SSRI_host_removed_merged_Abundance	0.441925
H2_female_SSRI_host_removed_merged_Abundance	0.35321
I1_female_CTL_host_removed_merged_Abundance	0.380251
I1_male_CTL_host_removed_merged_Abundance	0.342639
I2_female_CTL_host_removed_merged_Abundance	0.417886
I2_male_CTL_host_removed_merged_Abundance	0.359676
K1_female_CTL_host_removed_merged_Abundance	0.418695
K2_female_CTL_host_removed_merged_Abundance	0.324327
M1_male_CTL_host_removed_merged_Abundance	0.381588
M2_male_CTL_host_removed_merged_Abundance	0.362178
N1_female_CTL_host_removed_merged_Abundance	0.495336
N1_male_CTL_host_removed_merged_Abundance	0.399693
N2_female_CTL_host_removed_merged_Abundance	0.477317
N2_male_CTL_host_removed_merged_Abundance	0.414129
O1_female_CTL_host_removed_merged_Abundance	0.42082
O1_male_CTL_host_removed_merged_Abundance	0.480587
O2_female_CTL_host_removed_merged_Abundance	0.478216
O2_male_CTL_host_removed_merged_Abundance	0.369045
P1_male_CTL_host_removed_merged_Abundance	0.368954
P3_female_CTL_host_removed_merged_Abundance	0.505688
P4_female_CTL_host_removed_merged_Abundance	0.424378
P4_male_CTL_host_removed_merged_Abundance	0.418337
