# Supplementary material for: Perinatal citalopram exposure alters the gut composition and microbial metabolic profiles of Sprague-Dawley rat dams and female offspring but not male offspring
Source: Biol Sex Differ. 2025 Dec 3;17:2. doi: 10.1186/s13293-025-00794-5 (PMC12781396; doi:10.1186/s13293-025-00794-5)
Supplement: Supplementary file 6 — Supplementary Material S6: Full results tables for maaslin2 comparisons of metabolic pathways by group and variable compared. [file 13293_2025_794_MOESM6_ESM.xlsx]

## Sheet: All_DamsvOffspring
feature	metadata	value	coef	stderr	N	N.not.0	pval	qval
HISDEG.PWY..L.histidine.degradation.I	generation	offspring	-1.13401	0.125558	56	56	2.21301e-12	8.65285e-10
CITRULBIO.PWY..L.citrulline.biosynthesis	generation	offspring	-2.01783	0.238007	56	56	1.68186e-11	3.28803e-09
PWY.6572..chondroitin.sulfate.degradation.I..bacterial.	generation	offspring	-1.95404	0.238617	56	17	4.89314e-11	6.37739e-09
ARGININE.SYN4.PWY..L.ornithine.biosynthesis.II	generation	offspring	-2.35335	0.312911	56	56	5.87907e-10	5.74679e-08
PWY.5030..L.histidine.degradation.III	generation	offspring	-0.859896	0.119647	56	56	2.04795e-09	1.6015e-07
PWY.6902..chitin.degradation.II..Vibrio.	generation	offspring	-2.53021	0.367658	56	55	6.40606e-09	4.17462e-07
PRPP.PWY..superpathway.of.histidine..purine..and.pyrimidine.biosynthesis	generation	offspring	1.54044	0.237479	56	55	2.8027e-08	1.56551e-06
PWY.7316..dTDP.N.acetylviosamine.biosynthesis	generation	offspring	2.84014	0.449076	56	54	5.12568e-08	2.50518e-06
PWY0.1261..anhydromuropeptides.recycling.I	generation	offspring	-1.49196	0.238065	56	55	6.34441e-08	2.75629e-06
DENOVOPURINE2.PWY..superpathway.of.purine.nucleotides.de.novo.biosynthesis.II	generation	offspring	1.8913	0.30731	56	55	9.63423e-08	3.76698e-06
PWY.6168..flavin.biosynthesis.III..fungi.	generation	offspring	-1.76991	0.291314	56	52	1.28959e-07	4.58391e-06
PWY.6478..GDP.D.glycero..alpha..D.manno.heptose.biosynthesis	generation	offspring	-1.05524	0.178048	56	56	2.23484e-07	7.28184e-06
PWY.5130..2.oxobutanoate.degradation.I	generation	offspring	-1.27817	0.219682	56	56	3.33029e-07	1.00165e-05
GLUDEG.II.PWY..L.glutamate.degradation.VII..to.butanoate.	generation	offspring	-3.90079	0.673566	56	26	3.67777e-07	1.02715e-05
RHAMCAT.PWY..L.rhamnose.degradation.I	generation	offspring	-0.761855	0.13403	56	56	5.44361e-07	1.41897e-05
PWY.6293..superpathway.of.L.cysteine.biosynthesis..fungi.	generation	offspring	2.38543	0.423366	56	55	6.52946e-07	1.47316e-05
PWY.801..homocysteine.and.cysteine.interconversion	generation	offspring	2.53113	0.450055	56	55	6.78182e-07	1.47316e-05
PWY0.845..superpathway.of.pyridoxal.5..phosphate.biosynthesis.and.salvage	generation	offspring	-1.64824	0.29153	56	55	6.08498e-07	1.47316e-05
PYRIDOXSYN.PWY..pyridoxal.5..phosphate.biosynthesis.I	generation	offspring	-1.68804	0.301306	56	55	7.33877e-07	1.51024e-05
FASYN.ELONG.PWY..fatty.acid.elongation....saturated	generation	offspring	-0.472752	0.0855692	56	56	9.73547e-07	1.58607e-05
LACTOSECAT.PWY..lactose.and.galactose.degradation.I	generation	offspring	1.87467	0.337524	56	55	8.74835e-07	1.58607e-05
PWY.6803..phosphatidylcholine.acyl.editing	generation	offspring	-2.15442	0.38826	56	23	8.91738e-07	1.58607e-05
PWY.7560..methylerythritol.phosphate.pathway.II	generation	offspring	0.452426	0.0817872	56	56	9.49245e-07	1.58607e-05
PWY0.1241..ADP.L.glycero..beta..D.manno.heptose.biosynthesis	generation	offspring	-1.58166	0.285107	56	55	8.9606e-07	1.58607e-05
PWY.621..sucrose.degradation.III..sucrose.invertase.	generation	offspring	0.610435	0.112051	56	56	1.28728e-06	1.93587e-05
PWY.7282..4.amino.2.methyl.5.diphosphomethylpyrimidine.biosynthesis.II	generation	offspring	-1.24583	0.228663	56	55	1.28502e-06	1.93587e-05
P124.PWY..Bifidobacterium.shunt	generation	offspring	1.76339	0.332628	56	56	2.18453e-06	3.06176e-05
PWY.5384..sucrose.degradation.IV..sucrose.phosphorylase.	generation	offspring	0.445778	0.084103	56	56	2.19257e-06	3.06176e-05
PWY.6270..isoprene.biosynthesis.I	generation	offspring	0.447891	0.0850218	56	56	2.46383e-06	3.32192e-05
PWY.7234..inosine.5..phosphate.biosynthesis.III	generation	offspring	1.54191	0.296454	56	56	3.13072e-06	4.08037e-05
PWY0.1477..ethanolamine.utilization	generation	offspring	-0.53561	0.104236	56	56	3.91852e-06	4.94239e-05
PPGPPMET.PWY..ppGpp.metabolism	generation	offspring	1.33299	0.265496	56	56	5.95542e-06	7.27678e-05
NONOXIPENT.PWY..pentose.phosphate.pathway..non.oxidative.branch..I	generation	offspring	-0.266288	0.0531979	56	56	6.2839e-06	7.44547e-05
PWY.6305..superpathway.of.putrescine.biosynthesis	generation	offspring	-1.25211	0.252715	56	56	7.52488e-06	8.65361e-05
PWY.8178..pentose.phosphate.pathway..non.oxidative.branch..II	generation	offspring	-0.202778	0.0416156	56	56	1.00448e-05	0.000112214
ANAGLYCOLYSIS.PWY..glycolysis.III..from.glucose.	generation	offspring	0.171795	0.0356019	56	56	1.1854e-05	0.000128747
PWY.6471..peptidoglycan.biosynthesis.IV..Enterococcus.faecium.	generation	offspring	1.13123	0.239156	56	55	1.65334e-05	0.000174718
PWY.6470..peptidoglycan.biosynthesis.V...beta..lactam.resistance.	generation	offspring	0.905127	0.196636	56	56	2.5669e-05	0.000264121
PWY.7953..UDP.N.acetylmuramoyl.pentapeptide.biosynthesis.III..meso.diaminopimelate.containing.	generation	offspring	-0.174851	0.0381003	56	56	2.69194e-05	0.000269884
PWY.7977..L.methionine.biosynthesis.IV	generation	offspring	-0.251801	0.0555933	56	56	3.30662e-05	0.000323222
PWY.4984..urea.cycle	generation	offspring	-1.83897	0.407212	56	54	3.46117e-05	0.000330077
PWY.2941..L.lysine.biosynthesis.II	generation	offspring	0.813776	0.181963	56	56	4.01944e-05	0.00037419
FUC.RHAMCAT.PWY..superpathway.of.fucose.and.rhamnose.degradation	generation	offspring	-2.23521	0.502807	56	21	4.4026e-05	0.000385762
FUCCAT.PWY..fucose.degradation	generation	offspring	-2.29073	0.515581	56	21	4.43972e-05	0.000385762
PWY.7198..pyrimidine.deoxyribonucleotides.de.novo.biosynthesis.IV	generation	offspring	0.514085	0.115664	56	56	4.41501e-05	0.000385762
PWY.7200..superpathway.of.pyrimidine.deoxyribonucleoside.salvage	generation	offspring	-1.39366	0.316305	56	32	5.03265e-05	0.000427775
P163.PWY..L.lysine.fermentation.to.acetate.and.butanoate	generation	offspring	-0.947471	0.218629	56	54	6.42685e-05	0.000534659
P161.PWY..acetylene.degradation..anaerobic.	generation	offspring	-0.480885	0.112315	56	56	7.65682e-05	0.000618262
PWY.6731..starch.degradation.III	generation	offspring	-1.28161	0.299647	56	55	7.77299e-05	0.000618262
PWY0.1297..superpathway.of.purine.deoxyribonucleosides.degradation	generation	offspring	-0.473062	0.110736	56	56	7.90616e-05	0.000618262
PWY.7323..superpathway.of.GDP.mannose.derived.O.antigen.building.blocks.biosynthesis	generation	offspring	-0.445008	0.104879	56	56	8.70858e-05	0.000667658
PWY.6385..peptidoglycan.biosynthesis.III..mycobacteria.	generation	offspring	-0.133818	0.0321985	56	56	0.000116305	0.000874521
CALVIN.PWY..Calvin.Benson.Bassham.cycle	generation	offspring	-0.12528	0.0310165	56	56	0.000170851	0.00122688
PWY.5497..purine.nucleobases.degradation.II..anaerobic.	generation	offspring	1.51534	0.375452	56	52	0.000172579	0.00122688
PWY.6292..superpathway.of.L.cysteine.biosynthesis..mammalian.	generation	offspring	1.27762	0.315994	56	56	0.000168613	0.00122688
PWY.7663..gondoate.biosynthesis..anaerobic.	generation	offspring	-0.404089	0.100279	56	56	0.000176216	0.00123037
PWY.7400..L.arginine.biosynthesis.IV..archaebacteria.	generation	offspring	-0.205076	0.051544	56	56	0.000208058	0.0014026
PWY4LZ.257..superpathway.of.fermentation..Chlamydomonas.reinhardtii.	generation	offspring	-0.34181	0.0858799	56	56	0.000207087	0.0014026
PWY.5973..cis.vaccenate.biosynthesis	generation	offspring	-0.374269	0.0954953	56	56	0.000252164	0.00167112
X1CMET2.PWY..folate.transformations.III..E..coli.	generation	offspring	-0.195292	0.0499446	56	56	0.000259638	0.00169198
THISYNARA.PWY..superpathway.of.thiamine.diphosphate.biosynthesis.III..eukaryotes.	generation	offspring	-0.368963	0.0945012	56	56	0.000264577	0.0016959
PWY.5004..superpathway.of.L.citrulline.metabolism	generation	offspring	-1.15882	0.297977	56	6	0.000277979	0.00175306
PWY.6562..norspermidine.biosynthesis	generation	offspring	-0.604371	0.156309	56	5	0.000298735	0.00182508
PWY0.1298..superpathway.of.pyrimidine.deoxyribonucleosides.degradation	generation	offspring	-0.449136	0.116108	56	56	0.000297065	0.00182508
PWY.5981..CDP.diacylglycerol.biosynthesis.III	generation	offspring	1.19761	0.311094	56	56	0.000315287	0.0018805
PWY.6922..L.N.delta..acetylornithine.biosynthesis	generation	offspring	-1.11691	0.290292	56	6	0.000317425	0.0018805
HSERMETANA.PWY..L.methionine.biosynthesis.III	generation	offspring	-0.250867	0.0653767	56	56	0.000328052	0.00191445
P122.PWY..heterolactic.fermentation	generation	offspring	0.805237	0.213055	56	56	0.000394248	0.00226693
P164.PWY..purine.nucleobases.degradation.I..anaerobic.	generation	offspring	-0.847882	0.22656	56	56	0.0004433	0.00251203
PWY.6906..chitin.derivatives.degradation	generation	offspring	-0.615322	0.169513	56	56	0.000630513	0.00346386
PWY4FS.7..phosphatidylglycerol.biosynthesis.I..plastidic.	generation	offspring	-0.872005	0.240472	56	55	0.000637847	0.00346386
PWY4FS.8..phosphatidylglycerol.biosynthesis.II..non.plastidic.	generation	offspring	-0.872005	0.240472	56	55	0.000637847	0.00346386
ARO.PWY..chorismate.biosynthesis.I	generation	offspring	-0.268822	0.0742631	56	56	0.000650573	0.00348457
PWY.822..fructan.biosynthesis	generation	offspring	1.93659	0.536555	56	20	0.000672257	0.00355206
PWY.6892..thiazole.component.of.thiamine.diphosphate.biosynthesis.I	generation	offspring	1.15058	0.322852	56	50	0.000773726	0.00403369
PWY.7187..pyrimidine.deoxyribonucleotides.de.novo.biosynthesis.II	generation	offspring	1.86694	0.526674	56	51	0.000820377	0.00422062
PWY.5723..Rubisco.shunt	generation	offspring	-1.59357	0.451877	56	33	0.000867505	0.00434865
PWY.7199..pyrimidine.deoxyribonucleosides.salvage	generation	offspring	-0.147516	0.0418267	56	56	0.000866806	0.00434865
THISYN.PWY..superpathway.of.thiamine.diphosphate.biosynthesis.I	generation	offspring	0.970947	0.278375	56	50	0.000976245	0.00483179
PWY.7357..thiamine.phosphate.formation.from.pyrithiamine.and.oxythiamine..yeast.	generation	offspring	-0.305062	0.0879027	56	56	0.00102952	0.00503176
HISTSYN.PWY..L.histidine.biosynthesis	generation	offspring	-0.229289	0.0667233	56	56	0.00114138	0.00550963
PWY.5918..superpathway.of.heme.b.biosynthesis.from.glutamate	generation	offspring	-0.956173	0.281203	56	52	0.00127271	0.00599552
PWY.6897..thiamine.diphosphate.salvage.II	generation	offspring	-0.244571	0.0718996	56	56	0.0012679	0.00599552
PWY.6969..TCA.cycle.V..2.oxoglutarate.synthase.	generation	offspring	-0.326757	0.0967222	56	56	0.00135958	0.0063285
PWY.6160..3.dehydroquinate.biosynthesis.II..archaea.	generation	offspring	-0.432531	0.128474	56	4	0.00140773	0.00640025
PWY.6165..chorismate.biosynthesis.II..archaea.	generation	offspring	-0.431258	0.127978	56	4	0.00139467	0.00640025
ANAEROFRUCAT.PWY..homolactic.fermentation	generation	offspring	0.312808	0.0939361	56	56	0.00157039	0.00705774
PWY.7211..superpathway.of.pyrimidine.deoxyribonucleotides.de.novo.biosynthesis	generation	offspring	0.330521	0.0996694	56	56	0.00163628	0.00727027
PWY.6565..superpathway.of.polyamine.biosynthesis.III	generation	offspring	-0.493492	0.149222	56	4	0.00168088	0.00738454
PWY.5484..glycolysis.II..from.fructose.6.phosphate.	generation	offspring	0.38251	0.116912	56	56	0.00186585	0.00810607
HEME.BIOSYNTHESIS.II..heme.b.biosynthesis.I..aerobic.	generation	offspring	-0.988294	0.302908	56	52	0.00191636	0.00823404
UDPNAGSYN.PWY..UDP.N.acetyl.D.glucosamine.biosynthesis.I	generation	offspring	0.347007	0.107525	56	56	0.00212639	0.00903717
PWY.7196..superpathway.of.pyrimidine.ribonucleosides.salvage	generation	offspring	2.12281	0.659694	56	40	0.00218535	0.00918787
PWY.7456...beta...1.4..mannan.degradation	generation	offspring	-0.275559	0.0858153	56	56	0.00222909	0.00927209
PWY.1042..glycolysis.IV	generation	offspring	-0.0876686	0.0275494	56	56	0.00242418	0.00985323
PWY.5667..CDP.diacylglycerol.biosynthesis.I	generation	offspring	-0.246871	0.0776478	56	56	0.00244441	0.00985323
PWY0.1319..CDP.diacylglycerol.biosynthesis.II	generation	offspring	-0.246871	0.0776478	56	56	0.00244441	0.00985323
DARABCATK12.PWY..D.arabinose.degradation.I	generation	offspring	-1.37627	0.436169	56	27	0.00262023	0.0104542
PWY.6807..xyloglucan.degradation.II..exoglucanase.	generation	offspring	-0.897507	0.287283	56	54	0.00286698	0.0113231
PWY.7345..superpathway.of.anaerobic.sucrose.degradation	generation	offspring	1.6465	0.527789	56	48	0.00290431	0.0113559
P185.PWY..formaldehyde.assimilation.III..dihydroxyacetone.cycle.	generation	offspring	1.17004	0.375747	56	55	0.00295224	0.011429
PWY.6823..molybdopterin.biosynthesis	generation	offspring	-0.678442	0.218986	56	56	0.00308885	0.0118406
METHGLYUT.PWY..superpathway.of.methylglyoxal.degradation	generation	offspring	1.25133	0.405619	56	35	0.00320686	0.0121212
PWY.6121..5.aminoimidazole.ribonucleotide.biosynthesis.I	generation	offspring	0.150914	0.0489486	56	56	0.00322406	0.0121212
PWY.7413..dTDP.6.deoxy..alpha..D.allose.biosynthesis	generation	offspring	-1.24762	0.405494	56	20	0.00328254	0.0122236
FERMENTATION.PWY..mixed.acid.fermentation	generation	offspring	-0.172318	0.0563597	56	56	0.00346804	0.0127925
GLYCOLYSIS.E.D..superpathway.of.glycolysis.and.the.Entner.Doudoroff.pathway	generation	offspring	1.56597	0.517842	56	48	0.00381212	0.0139303
PWY.6609..adenine.and.adenosine.salvage.III	generation	offspring	-0.117974	0.0394276	56	56	0.00416934	0.0150946
GLYCOLYSIS..glycolysis.I..from.glucose.6.phosphate.	generation	offspring	0.227299	0.0761632	56	56	0.00426146	0.015163
PWY0.1479..tRNA.processing	generation	offspring	-1.48439	0.497447	56	49	0.00426579	0.015163
DTDPRHAMSYN.PWY..dTDP..beta..L.rhamnose.biosynthesis	generation	offspring	-0.136059	0.0456646	56	56	0.00431949	0.0152155
PWY.7328..superpathway.of.UDP.glucose.derived.O.antigen.building.blocks.biosynthesis	generation	offspring	0.389868	0.13159	56	56	0.00452688	0.0158037
PWY.6749..CMP.legionaminate.biosynthesis.I	generation	offspring	-0.569153	0.192677	56	56	0.00463942	0.0160532
OANTIGEN.PWY..O.antigen.building.blocks.biosynthesis..E..coli.	generation	offspring	0.181564	0.0615982	56	56	0.00472241	0.016197
PWY.724..superpathway.of.L.lysine..L.threonine.and.L.methionine.biosynthesis.II	generation	offspring	0.125237	0.0426789	56	56	0.00489801	0.0165097
PWY.8187..L.arginine.degradation.XIII..reductive.Stickland.reaction.	generation	offspring	-0.408237	0.139062	56	56	0.00488111	0.0165097
PWY.5097..L.lysine.biosynthesis.VI	generation	offspring	0.0803561	0.0274437	56	56	0.00498528	0.016519
PWY.7385..1.3.propanediol.biosynthesis..engineered.	generation	offspring	-0.844078	0.288025	56	12	0.00495028	0.016519
NONMEVIPP.PWY..methylerythritol.phosphate.pathway.I	generation	offspring	-0.131213	0.0461154	56	56	0.00625669	0.0203864
PWY.5188..tetrapyrrole.biosynthesis.I..from.glutamate.	generation	offspring	-0.393504	0.13824	56	56	0.00623607	0.0203864
GOLPDLCAT.PWY..superpathway.of.glycerol.degradation.to.1.3.propanediol	generation	offspring	0.554482	0.197996	56	56	0.00706591	0.0225117
PWY.5686..UMP.biosynthesis.I	generation	offspring	0.0921445	0.0329483	56	56	0.00713926	0.0225117
PWY.7790..UMP.biosynthesis.II	generation	offspring	0.0921445	0.0329483	56	56	0.00713926	0.0225117
PWY.7791..UMP.biosynthesis.III	generation	offspring	0.0921445	0.0329483	56	56	0.00713926	0.0225117
PWY.7688..dTDP..alpha..D.ravidosamine.and.dTDP.4.acetyl..alpha..D.ravidosamine.biosynthesis	generation	offspring	0.939552	0.339366	56	54	0.00769933	0.0240835
PWY0.166..superpathway.of.pyrimidine.deoxyribonucleotides.de.novo.biosynthesis..E..coli.	generation	offspring	1.50667	0.550852	56	51	0.00841758	0.0261212
PWY.5189..tetrapyrrole.biosynthesis.II..from.glycine.	generation	offspring	-0.449659	0.166255	56	56	0.00912762	0.0276744
PWY.6895..superpathway.of.thiamine.diphosphate.biosynthesis.II	generation	offspring	1.11497	0.411872	56	34	0.00906899	0.0276744
PWY.7184..pyrimidine.deoxyribonucleotides.de.novo.biosynthesis.I	generation	offspring	0.300291	0.111033	56	56	0.00913042	0.0276744
PWY.6549..L.glutamine.biosynthesis.III	generation	offspring	0.756676	0.281146	56	56	0.00945234	0.0284297
PWY.6527..stachyose.degradation	generation	offspring	0.184114	0.0695112	56	56	0.0105731	0.0315579
PWY.702..L.methionine.biosynthesis.II	generation	offspring	0.616161	0.23294	56	56	0.0106714	0.03161
GLYCOGENSYNTH.PWY..glycogen.biosynthesis.I..from.ADP.D.Glucose.	generation	offspring	-0.181322	0.0687	56	56	0.0108346	0.0316321
PWY.2942..L.lysine.biosynthesis.III	generation	offspring	-0.0906102	0.0343335	56	56	0.0108407	0.0316321
POLYAMSYN.PWY..superpathway.of.polyamine.biosynthesis.I	generation	offspring	-0.97549	0.373416	56	52	0.0116217	0.0336599
PWY.6607..guanosine.nucleotides.degradation.I	generation	offspring	0.8804	0.338553	56	19	0.0119839	0.0344538
GLUTORN.PWY..L.ornithine.biosynthesis.I	generation	offspring	-0.19892	0.0767013	56	56	0.0122038	0.0347073
PWY.6606..guanosine.nucleotides.degradation.II	generation	offspring	-0.612317	0.236235	56	56	0.0122496	0.0347073
ARG.POLYAMINE.SYN..superpathway.of.arginine.and.polyamine.biosynthesis	generation	offspring	-0.935537	0.362802	56	52	0.0126776	0.0347229
PWY.5101..L.isoleucine.biosynthesis.II	generation	offspring	-1.18276	0.458795	56	19	0.0126992	0.0347229
PWY.6353..purine.nucleotides.degradation.II..aerobic.	generation	offspring	-0.543068	0.210649	56	56	0.0126964	0.0347229
PWY.6595..superpathway.of.guanosine.nucleotides.degradation..plants.	generation	offspring	0.863333	0.333912	56	19	0.0124556	0.0347229
PWY.7883..anhydromuropeptides.recycling.II	generation	offspring	-1.02921	0.398576	56	35	0.0125619	0.0347229
PWY.8190..L.glutamate.degradation.XI..reductive.Stickland.reaction.	generation	offspring	-0.561564	0.219272	56	56	0.0132633	0.0360136
COMPLETE.ARO.PWY..superpathway.of.aromatic.amino.acid.biosynthesis	generation	offspring	-0.188019	0.0738559	56	56	0.0137916	0.0371899
NAGLIPASYN.PWY..lipid.IVA.biosynthesis..E..coli.	generation	offspring	-0.579445	0.228651	56	56	0.0142038	0.0377802
PWY.8073..lipid.IVA.biosynthesis..P..putida.	generation	offspring	-0.579445	0.228651	56	56	0.0142038	0.0377802
ASPASN.PWY..superpathway.of.L.aspartate.and.L.asparagine.biosynthesis	generation	offspring	0.30074	0.118928	56	56	0.0144014	0.0377917
PWY.6143..CMP.pseudaminate.biosynthesis	generation	offspring	-0.946866	0.374246	56	46	0.0143536	0.0377917
PWY.6545..pyrimidine.deoxyribonucleotides.de.novo.biosynthesis.III	generation	offspring	0.267087	0.106452	56	56	0.0151414	0.0392073
PWY66.398..TCA.cycle.III..animals.	generation	offspring	-0.783522	0.312149	56	24	0.0150989	0.0392073
PWY.5055..nicotinate.degradation.III	generation	offspring	-0.685026	0.27533	56	22	0.0159636	0.0406159
PWY.6953..dTDP.3.acetamido..alpha..D.fucose.biosynthesis	generation	offspring	0.981132	0.394449	56	41	0.0159903	0.0406159
PWY.7761..NAD.salvage.pathway.II..PNC.IV.cycle.	generation	offspring	0.295125	0.118658	56	56	0.0159971	0.0406159
COA.PWY.1..superpathway.of.coenzyme.A.biosynthesis.III..mammals.	generation	offspring	0.137191	0.0552459	56	56	0.0161547	0.0406348
PWY.7111..pyruvate.fermentation.to.isobutanol..engineered.	generation	offspring	-0.113477	0.0457226	56	56	0.0162123	0.0406348
PWY.6519..8.amino.7.oxononanoate.biosynthesis.I	generation	offspring	-0.377567	0.153314	56	56	0.0170098	0.0423621
BIOTIN.BIOSYNTHESIS.PWY..biotin.biosynthesis.I	generation	offspring	-0.363984	0.14991	56	56	0.0185436	0.0458894
P42.PWY..incomplete.reductive.TCA.cycle	generation	offspring	-0.529246	0.21971	56	56	0.0194448	0.0478172
PHOSLIPSYN.PWY..superpathway.of.phospholipid.biosynthesis.I..bacteria.	generation	offspring	-1.2094	0.506046	56	49	0.0203721	0.0497843
PWY.3001..superpathway.of.L.isoleucine.biosynthesis.I	generation	offspring	0.139306	0.0583791	56	56	0.0205569	0.0499239
P441.PWY..superpathway.of.N.acetylneuraminate.degradation	generation	offspring	0.967778	0.407237	56	51	0.0210553	0.0508187
PWY0.1586..peptidoglycan.maturation..meso.diaminopimelate.containing.	generation	offspring	-0.235535	0.0999944	56	56	0.0221607	0.0531586
PWY.6608..guanosine.nucleotides.degradation.III	generation	offspring	-0.460679	0.196218	56	56	0.0225787	0.0538309
PWY.5154..L.arginine.biosynthesis.III..via.N.acetyl.L.citrulline.	generation	offspring	-0.177869	0.0763502	56	56	0.023594	0.0555738
PWY.5913..partial.TCA.cycle..obligate.autotrophs.	generation	offspring	1.22784	0.526752	56	55	0.0235187	0.0555738
PWY.5100..pyruvate.fermentation.to.acetate.and.lactate.II	generation	offspring	0.153339	0.0669491	56	56	0.0259303	0.0607111
PWY.7851..coenzyme.A.biosynthesis.II..eukaryotic.	generation	offspring	0.140364	0.0615132	56	56	0.0264641	0.0615921
PWY0.162..superpathway.of.pyrimidine.ribonucleotides.de.novo.biosynthesis	generation	offspring	0.236818	0.103991	56	56	0.0267547	0.0619
COA.PWY..coenzyme.A.biosynthesis.I..prokaryotic.	generation	offspring	0.138024	0.061257	56	56	0.0283304	0.06516
PWY.6147..6.hydroxymethyl.dihydropterin.diphosphate.biosynthesis.I	generation	offspring	0.436179	0.194757	56	56	0.0292555	0.0668943
PWY.6936..seleno.amino.acid.biosynthesis..plants.	generation	offspring	1.34735	0.610144	56	53	0.0314932	0.0715921
PWY.7820..teichuronic.acid.biosynthesis..B..subtilis.168.	generation	offspring	0.760163	0.35043	56	50	0.0344865	0.0779435
PWY.5514..UDP.N.acetyl.D.galactosamine.biosynthesis.II	generation	offspring	-0.600531	0.277259	56	56	0.0347486	0.0780846
PWY66.399..gluconeogenesis.III	generation	offspring	0.169962	0.0791593	56	56	0.0362938	0.0810907
THRESYN.PWY..superpathway.of.L.threonine.biosynthesis	generation	offspring	0.195807	0.0916664	56	56	0.0372227	0.0826935
POLYISOPRENSYN.PWY..polyisoprenoid.biosynthesis..E..coli.	generation	offspring	0.405439	0.192242	56	56	0.0395976	0.0874727
PWY66.409..superpathway.of.purine.nucleotide.salvage	generation	offspring	-0.803748	0.385659	56	52	0.0418975	0.0920333
PENTOSE.P.PWY..pentose.phosphate.pathway	generation	offspring	0.333801	0.1604	56	56	0.0421854	0.0921479
PWY.6590..superpathway.of.Clostridium.acetobutylicum.acidogenic.fermentation	generation	offspring	-0.331335	0.160163	56	56	0.043373	0.0942158
PWY.6876..isopropanol.biosynthesis..engineered.	generation	offspring	-0.541534	0.262316	56	20	0.0437935	0.0946035
PWY.7858...5Z..dodecenoate.biosynthesis.II	generation	offspring	-0.325107	0.158299	56	3	0.0448548	0.096364
PWY.6588..pyruvate.fermentation.to.acetone	generation	offspring	-0.765032	0.3764	56	53	0.0470337	0.100493
PWY.7117..C4.photosynthetic.carbon.assimilation.cycle..PEPCK.type	generation	offspring	1.0816	0.533724	56	51	0.0476621	0.101282
CENTFERM.PWY..pyruvate.fermentation.to.butanoate	generation	offspring	-0.35338	0.175265	56	56	0.0487581	0.103051
PWY.6583..pyruvate.fermentation.to.butanol.I	generation	offspring	-0.479385	0.23937	56	56	0.0502409	0.105614
PWY.6629..superpathway.of.L.tryptophan.biosynthesis	generation	offspring	-0.120762	0.060437	56	56	0.0507476	0.106109
COBALSYN.PWY..superpathway.of.adenosylcobalamin.salvage.from.cobinamide.I	generation	offspring	-0.957498	0.481026	56	51	0.0516037	0.107325
MET.SAM.PWY..superpathway.of.S.adenosyl.L.methionine.biosynthesis	generation	offspring	1.07599	0.543557	56	53	0.0528621	0.10936
PWY.7279..aerobic.respiration.II..cytochrome.c...yeast.	generation	offspring	0.621298	0.314606	56	9	0.0534078	0.109908
UDPNACETYLGALSYN.PWY..UDP.N.acetyl.D.glucosamine.biosynthesis.II	generation	offspring	-0.692267	0.352575	56	56	0.0547511	0.112082
VALSYN.PWY..L.valine.biosynthesis	generation	offspring	-0.165104	0.0849928	56	56	0.0572917	0.116672
PWY.7269..mitochondrial.NADPH.production..yeast.	generation	offspring	1.02582	0.530569	56	44	0.0584314	0.118377
PWY.241..C4.photosynthetic.carbon.assimilation.cycle..NADP.ME.type	generation	offspring	1.05192	0.549706	56	51	0.0609789	0.122901
HOMOSER.METSYN.PWY..L.methionine.biosynthesis.I	generation	offspring	1.00052	0.530304	56	53	0.064584	0.129499
PWY.5941..glycogen.degradation.II	generation	offspring	-0.204879	0.109138	56	56	0.0658915	0.131447
PWY.7115..C4.photosynthetic.carbon.assimilation.cycle..NAD.ME.type	generation	offspring	0.753014	0.403679	56	54	0.0675654	0.134102
METSYN.PWY..superpathway.of.L.homoserine.and.L.methionine.biosynthesis	generation	offspring	0.938096	0.510147	56	53	0.0714348	0.141029
PWY.5392..reductive.TCA.cycle.II	generation	offspring	-0.852129	0.463973	56	46	0.071777	0.141029
BRANCHED.CHAIN.AA.SYN.PWY..superpathway.of.branched.chain.amino.acid.biosynthesis	generation	offspring	-0.0723676	0.0394983	56	56	0.072443	0.141626
PWY0.1415..superpathway.of.heme.b.biosynthesis.from.uroporphyrinogen.III	generation	offspring	-0.594739	0.326485	56	52	0.0740504	0.144048
PWY.922..mevalonate.pathway.I..eukaryotes.and.bacteria.	generation	offspring	0.471635	0.25973	56	8	0.0749444	0.145066
PWY.6612..superpathway.of.tetrahydrofolate.biosynthesis	generation	offspring	0.545284	0.301418	56	13	0.0760098	0.146403
FOLSYN.PWY..superpathway.of.tetrahydrofolate.biosynthesis.and.salvage	generation	offspring	0.541262	0.29962	56	13	0.0764144	0.146461
PWY.5347..superpathway.of.L.methionine.biosynthesis..transsulfuration.	generation	offspring	0.881035	0.490069	56	53	0.0778036	0.148396
PWY.6992..1.5.anhydrofructose.degradation	generation	offspring	-0.260685	0.147081	56	56	0.08197	0.155584
PWY.8086...S..lactate.fermentation.to.propanoate..acetate.and.hydrogen	generation	offspring	0.338083	0.192691	56	7	0.0850118	0.160578
PWY.5695..inosine.5..phosphate.degradation	generation	offspring	-0.0831307	0.0483977	56	56	0.0915889	0.17217
PWY.6383..mono.trans..poly.cis.decaprenyl.phosphate.biosynthesis	generation	offspring	0.7844	0.459367	56	21	0.0934607	0.174848
PWY.6901..superpathway.of.glucose.and.xylose.degradation	generation	offspring	0.185299	0.111343	56	56	0.10186	0.189653
PWY.6138..CMP.N.acetylneuraminate.biosynthesis.I..eukaryotes.	generation	offspring	-0.558908	0.34154	56	43	0.107565	0.199326
PWY.5494..pyruvate.fermentation.to.propanoate.II..acrylate.pathway.	generation	offspring	-0.472412	0.292563	56	48	0.112196	0.206928
PWY.6883..pyruvate.fermentation.to.butanol.II..engineered.	generation	offspring	0.227986	0.141494	56	6	0.11295	0.207341
PROPFERM.PWY..superpathway.of.L.alanine.fermentation..Stickland.reaction.	generation	offspring	-0.458529	0.286927	56	48	0.115863	0.208767
PWY.7616..methanol.oxidation.to.carbon.dioxide	generation	offspring	0.352779	0.220534	56	9	0.11551	0.208767
PWY.8188..L.alanine.degradation.VI..reductive.Stickland.reaction.	generation	offspring	-0.458529	0.286927	56	48	0.115863	0.208767
PWY.8189..L.alanine.degradation.V..oxidative.Stickland.reaction.	generation	offspring	-0.458529	0.286927	56	48	0.115863	0.208767
PWY.6163..chorismate.biosynthesis.from.3.dehydroquinate	generation	offspring	-0.0924871	0.0589707	56	56	0.12264	0.218959
PWY.7185..UTP.and.CTP.dephosphorylation.I	generation	offspring	0.215104	0.137021	56	56	0.12229	0.218959
PWY.I9..L.cysteine.biosynthesis.VI..from.L.methionine.	generation	offspring	0.10062	0.0657775	56	56	0.131927	0.23447
HEME.BIOSYNTHESIS.II.1..heme.b.biosynthesis.V..aerobic.	generation	offspring	-0.478718	0.323384	56	52	0.144593	0.255819
PWY.6123..inosine.5..phosphate.biosynthesis.I	generation	offspring	0.111525	0.0759146	56	56	0.147611	0.258815
PWY0.1061..superpathway.of.L.alanine.biosynthesis	generation	offspring	0.242968	0.165304	56	56	0.147412	0.258815
PWY.6124..inosine.5..phosphate.biosynthesis.II	generation	offspring	0.125896	0.0866901	56	56	0.152217	0.265701
PWY.5675..nitrate.reduction.V..assimilatory.	generation	offspring	0.746433	0.515765	56	21	0.153612	0.266943
PWY.7295..L.arabinose.degradation.IV	generation	offspring	0.204431	0.141687	56	5	0.154842	0.267891
PWY.7238..sucrose.biosynthesis.II	generation	offspring	-0.181143	0.126788	56	56	0.158847	0.273609
PWY.5104..L.isoleucine.biosynthesis.IV	generation	offspring	0.198237	0.139886	56	5	0.162187	0.277091
PWY.6122..5.aminoimidazole.ribonucleotide.biosynthesis.II	generation	offspring	0.0714121	0.0504905	56	56	0.162995	0.277091
PWY.6277..superpathway.of.5.aminoimidazole.ribonucleotide.biosynthesis	generation	offspring	0.0714121	0.0504905	56	56	0.162995	0.277091
P105.PWY..TCA.cycle.IV..2.oxoglutarate.decarboxylase.	generation	offspring	0.621778	0.44181	56	21	0.165056	0.27938
ARGSYN.PWY..L.arginine.biosynthesis.I..via.L.ornithine.	generation	offspring	-0.0585699	0.0419354	56	56	0.168227	0.281097
PWY.7384..anaerobic.energy.metabolism..invertebrates..mitochondrial.	generation	offspring	0.195995	0.140267	56	5	0.168037	0.281097
PWY.7389..superpathway.of.anaerobic.energy.metabolism..invertebrates.	generation	offspring	0.195035	0.139308	56	5	0.167225	0.281097
P162.PWY..L.glutamate.degradation.V..via.hydroxyglutarate.	generation	offspring	-0.354478	0.254806	56	54	0.16988	0.281454
PWY.5022..4.aminobutanoate.degradation.V	generation	offspring	0.537084	0.385637	56	55	0.169412	0.281454
PWY.2221..Entner.Doudoroff.pathway.III..semi.phosphorylative.	generation	offspring	-0.135586	0.0981736	56	3	0.172941	0.285316
COLANSYN.PWY..colanic.acid.building.blocks.biosynthesis	generation	offspring	-0.0737936	0.0541125	56	56	0.178318	0.292951
PWY.4041...gamma..glutamyl.cycle	generation	offspring	-0.227126	0.168116	56	56	0.182327	0.298284
PWY.7210..pyrimidine.deoxyribonucleotides.biosynthesis.from.CTP	generation	offspring	0.137298	0.102689	56	56	0.186818	0.304358
PWY.7356..thiamine.diphosphate.salvage.IV..yeast.	generation	offspring	0.231661	0.174124	56	56	0.188966	0.305313
TRNA.CHARGING.PWY..tRNA.charging	generation	offspring	0.0392709	0.029504	56	56	0.188769	0.305313
PWY.5690..TCA.cycle.II..plants.and.fungi.	generation	offspring	-0.458676	0.349315	56	51	0.194711	0.313301
HEXITOLDEGSUPER.PWY..superpathway.of.hexitol.degradation..bacteria.	generation	offspring	0.56794	0.43372	56	46	0.195922	0.313526
METH.ACETATE.PWY..methanogenesis.from.acetate	generation	offspring	-0.311938	0.239261	56	55	0.197847	0.313526
P41.PWY..pyruvate.fermentation.to.acetate.and..S..lactate.I	generation	offspring	0.1221	0.0936219	56	56	0.197705	0.313526
PWY0.1296..purine.ribonucleosides.degradation	generation	offspring	-0.111608	0.0856457	56	56	0.198059	0.313526
PANTO.PWY..phosphopantothenate.biosynthesis.I	generation	offspring	-0.0837779	0.0651184	56	56	0.20374	0.320955
PWY.5464..superpathway.of.cytosolic.glycolysis..plants...pyruvate.dehydrogenase.and.TCA.cycle	generation	offspring	-0.488415	0.380189	56	28	0.204393	0.320955
RIBOSYN2.PWY..flavin.biosynthesis.I..bacteria.and.plants.	generation	offspring	0.0735371	0.0577272	56	56	0.208164	0.325569
PWY.7013...S..propane.1.2.diol.degradation	generation	offspring	-0.557754	0.443782	56	56	0.214229	0.333719
PWY.7383..anaerobic.energy.metabolism..invertebrates..cytosol.	generation	offspring	0.116396	0.0931879	56	56	0.217034	0.335416
PWY.8004..Entner.Doudoroff.pathway.I	generation	offspring	0.172888	0.13828	56	56	0.216591	0.335416
PWY.6386..UDP.N.acetylmuramoyl.pentapeptide.biosynthesis.II..lysine.containing.	generation	offspring	0.0342294	0.0275098	56	56	0.218778	0.33546
SER.GLYSYN.PWY..superpathway.of.L.serine.and.glycine.biosynthesis.I	generation	offspring	0.069795	0.0560449	56	56	0.218384	0.33546
PWY0.781..aspartate.superpathway	generation	offspring	0.512145	0.416182	56	48	0.223815	0.341842
PWY.7434..terminal.O.glycans.residues.modification..via.type.2.precursor.disaccharide.	generation	offspring	-0.47087	0.384194	56	21	0.225667	0.341999
PWY1G.0..mycothiol.biosynthesis	generation	offspring	0.400499	0.326239	56	14	0.224912	0.341999
PWY0.42..2.methylcitrate.cycle.I	generation	offspring	0.256733	0.210371	56	9	0.227622	0.34363
KETOGLUCONMET.PWY..ketogluconate.metabolism	generation	offspring	0.524089	0.433634	56	10	0.232084	0.349018
PWY.5659..GDP.mannose.biosynthesis	generation	offspring	-0.126992	0.10758	56	56	0.242995	0.364028
PYRIDNUCSYN.PWY..NAD.de.novo.biosynthesis.I..from.aspartate.	generation	offspring	0.0839388	0.0714395	56	56	0.245164	0.365875
PWY.7315..dTDP.N.acetylthomosamine.biosynthesis	generation	offspring	0.157129	0.136128	56	56	0.253471	0.376834
PWY.3841..folate.transformations.II..plants.	generation	offspring	0.0559784	0.0487729	56	56	0.256137	0.379354
SALVADEHYPOX.PWY..adenosine.nucleotides.degradation.II	generation	offspring	-0.25653	0.224017	56	56	0.257204	0.379497
P4.PWY..superpathway.of.L.lysine..L.threonine.and.L.methionine.biosynthesis.I	generation	offspring	0.474487	0.417847	56	48	0.261159	0.383884
PWY.6594..superpathway.of.Clostridium.acetobutylicum.solventogenic.fermentation	generation	offspring	-0.317523	0.282768	56	19	0.266444	0.390186
PWY0.1277..3.phenylpropanoate.and.3..3.hydroxyphenyl.propanoate.degradation	generation	offspring	0.0892804	0.0803807	56	3	0.27161	0.396267
ILEUSYN.PWY..L.isoleucine.biosynthesis.I..from.threonine.	generation	offspring	-0.0500498	0.0451574	56	56	0.272626	0.396271
PWY.6604..superpathway.of.Clostridium.acetobutylicum.acidogenic.and.solventogenic.fermentation	generation	offspring	-0.307921	0.279387	56	19	0.275293	0.398666
PWY.7409..phospholipid.remodeling..phosphatidylethanolamine..yeast.	generation	offspring	0.0995456	0.0912516	56	3	0.280164	0.401261
PWY.7807..glyphosate.degradation.III	generation	offspring	0.103229	0.0942787	56	3	0.278403	0.401261
PWY.8182..valproate..beta..oxidation	generation	offspring	-0.294695	0.269567	56	54	0.279151	0.401261
PWY0.1533..methylphosphonate.degradation.I	generation	offspring	0.110449	0.101485	56	3	0.281282	0.401391
GLYCOLYSIS.TCA.GLYOX.BYPASS..superpathway.of.glycolysis..pyruvate.dehydrogenase..TCA..and.glyoxylate.bypass	generation	offspring	0.238862	0.220618	56	10	0.283754	0.403447
PWY.5088..L.glutamate.degradation.VIII..to.propanoate.	generation	offspring	0.109505	0.101506	56	3	0.285468	0.404413
HCAMHPDEG.PWY..3.phenylpropanoate.and.3..3.hydroxyphenyl.propanoate.degradation.to.2.hydroxypentadienoate	generation	offspring	0.115847	0.108323	56	3	0.289619	0.407341
PWY.6690..cinnamate.and.3.hydroxycinnamate.degradation.to.2.hydroxypentadienoate	generation	offspring	0.115847	0.108323	56	3	0.289619	0.407341
PWY.5345..superpathway.of.L.methionine.biosynthesis..by.sulfhydrylation.	generation	offspring	0.369015	0.347535	56	54	0.293049	0.407766
PWY.5838..superpathway.of.menaquinol.8.biosynthesis.I	generation	offspring	0.34338	0.322995	56	16	0.292462	0.407766
PWY.5861..superpathway.of.demethylmenaquinol.8.biosynthesis.I	generation	offspring	0.350125	0.329193	56	16	0.292249	0.407766
PWY.5823..superpathway.of.CDP.glucose.derived.O.antigen.building.blocks.biosynthesis	generation	offspring	-0.365347	0.3478	56	42	0.298189	0.409196
PWY.5897..superpathway.of.menaquinol.11.biosynthesis	generation	offspring	0.345809	0.329251	56	16	0.298263	0.409196
PWY.5898..superpathway.of.menaquinol.12.biosynthesis	generation	offspring	0.345809	0.329251	56	16	0.298263	0.409196
PWY.5899..superpathway.of.menaquinol.13.biosynthesis	generation	offspring	0.345809	0.329251	56	16	0.298263	0.409196
PWY.5840..superpathway.of.menaquinol.7.biosynthesis	generation	offspring	0.337016	0.322869	56	16	0.301221	0.411809
PWY.5837..2.carboxy.1.4.naphthoquinol.biosynthesis	generation	offspring	0.357262	0.343141	56	16	0.302444	0.41204
P23.PWY..reductive.TCA.cycle.I	generation	offspring	-0.537145	0.518307	56	41	0.30466	0.413618
PWY0.1338..polymyxin.resistance	generation	offspring	-0.135058	0.131175	56	3	0.307787	0.416418
FAO.PWY..fatty.acid..beta..oxidation.I..generic.	generation	offspring	0.12872	0.125535	56	3	0.309758	0.41764
PWY.5138..fatty.acid..beta..oxidation.IV..unsaturated..even.number.	generation	offspring	0.144569	0.142871	56	3	0.316104	0.424731
PWY0.41..allantoin.degradation.IV..anaerobic.	generation	offspring	-0.252291	0.252187	56	5	0.321574	0.4306
PWY.7900..glycogen.biosynthesis.III..from..alpha..maltose.1.phosphate.	generation	offspring	0.123755	0.12577	56	3	0.329513	0.439726
PWY.7237..myo...chiro..and.scyllo.inositol.degradation	generation	offspring	-0.288009	0.302914	56	30	0.345946	0.458524
PWY.8131..5..deoxyadenosine.degradation.II	generation	offspring	-0.421939	0.44311	56	53	0.345228	0.458524
PWY.6507..4.deoxy.L.threo.hex.4.enopyranuronate.degradation	generation	offspring	0.119229	0.127284	56	56	0.353074	0.466392
GLCMANNANAUT.PWY..superpathway.of.N.acetylglucosamine..N.acetylmannosamine.and.N.acetylneuraminate.degradation	generation	offspring	0.118664	0.127753	56	56	0.3571	0.469293
POLYAMINSYN3.PWY..superpathway.of.polyamine.biosynthesis.II	generation	offspring	-0.463167	0.499519	56	46	0.357935	0.469293
PWY.5676..acetyl.CoA.fermentation.to.butanoate.II	generation	offspring	-0.138231	0.149749	56	56	0.360072	0.469293
PWY.7254..TCA.cycle.VII..acetate.producers.	generation	offspring	0.387997	0.419951	56	39	0.359644	0.469293
PWY.5505..L.glutamate.and.L.glutamine.biosynthesis	generation	offspring	0.21469	0.237607	56	54	0.370245	0.48095
GLUCONEO.PWY..gluconeogenesis.I	generation	offspring	-0.0875836	0.0972782	56	56	0.371937	0.481547
PWY.5265..peptidoglycan.biosynthesis.II..staphylococci.	generation	offspring	-0.382187	0.433316	56	49	0.381682	0.492534
PWY.7204..pyridoxal.5..phosphate.salvage.II..plants.	generation	offspring	-0.202058	0.232862	56	9	0.38939	0.500827
X3.HYDROXYPHENYLACETATE.DEGRADATION.PWY..4.hydroxyphenylacetate.degradation	generation	offspring	-0.120329	0.145646	56	3	0.412339	0.528605
GLYCOL.GLYOXDEG.PWY..superpathway.of.glycol.metabolism.and.degradation	generation	offspring	-0.341562	0.416121	56	18	0.415356	0.530733
PWY0.862...5Z..dodecenoate.biosynthesis.I	generation	offspring	0.0875318	0.108063	56	56	0.421489	0.536815
PWY.5656..mannosylglycerate.biosynthesis.I	generation	offspring	-0.147355	0.1846	56	5	0.428228	0.541868
PWY.7118..chitin.deacetylation	generation	offspring	-0.343395	0.429673	56	16	0.427676	0.541868
PWY.5705..allantoin.degradation.to.glyoxylate.III	generation	offspring	-0.298208	0.377991	56	15	0.433604	0.545349
PWY.6344..L.arginine.degradation.XIV..oxidative.Stickland.reaction.	generation	offspring	-0.281516	0.356962	56	36	0.433769	0.545349
ARGSYNBSUB.PWY..L.arginine.biosynthesis.II..acetyl.cycle.	generation	offspring	-0.0510885	0.0680771	56	56	0.456241	0.571764
GLUCOSE1PMETAB.PWY..glucose.and.glucose.1.phosphate.degradation	generation	offspring	-0.222118	0.299843	56	30	0.462036	0.575337
PWY.7208..superpathway.of.pyrimidine.nucleobases.salvage	generation	offspring	-0.102836	0.138572	56	56	0.461234	0.575337
PWY.5136..fatty.acid..beta..oxidation.II..plant.peroxisome.	generation	offspring	-0.209919	0.285117	56	54	0.464763	0.576896
PWY.6317..D.galactose.degradation.I..Leloir.pathway.	generation	offspring	0.042341	0.0582757	56	56	0.470631	0.582332
GALACTITOLCAT.PWY..galactitol.degradation	generation	offspring	0.257837	0.375756	56	54	0.495534	0.609782
PWY.5005..biotin.biosynthesis.II	generation	offspring	-0.299471	0.438292	56	45	0.497359	0.609782
PWY.6961..L.ascorbate.degradation.II..bacterial..aerobic.	generation	offspring	-0.281129	0.411578	56	25	0.497495	0.609782
P108.PWY..pyruvate.fermentation.to.propanoate.I	generation	offspring	-0.246954	0.369262	56	47	0.506487	0.616935
PWY.7209..superpathway.of.pyrimidine.ribonucleosides.degradation	generation	offspring	-0.171976	0.256928	56	6	0.506122	0.616935
PWY.6531..mannitol.cycle	generation	offspring	-0.202152	0.315832	56	52	0.524839	0.637305
PWY.7221..guanosine.ribonucleotides.de.novo.biosynthesis	generation	offspring	0.0265582	0.0417728	56	56	0.527607	0.638682
GLUCUROCAT.PWY..superpathway.of..beta..D.glucuronosides.degradation	generation	offspring	-0.360727	0.57436	56	50	0.532619	0.642759
PWY0.301..L.ascorbate.degradation.I..bacterial..anaerobic.	generation	offspring	-0.262776	0.429533	56	25	0.543257	0.651594
TCA..TCA.cycle.I..prokaryotic.	generation	offspring	-0.204948	0.335021	56	50	0.543272	0.651594
GLYCOCAT.PWY..glycogen.degradation.I	generation	offspring	-0.0702543	0.118387	56	56	0.55537	0.660831
P221.PWY..octane.oxidation	generation	offspring	-0.15177	0.257292	56	12	0.557735	0.660831
PWY.6282..palmitoleate.biosynthesis.I..from..5Z..dodec.5.enoate.	generation	offspring	0.0632403	0.107092	56	56	0.557305	0.660831
TRPSYN.PWY..L.tryptophan.biosynthesis	generation	offspring	-0.0400645	0.0676037	56	56	0.555898	0.660831
THREOCAT.PWY..superpathway.of.L.threonine.metabolism	generation	offspring	-0.057432	0.0987084	56	3	0.563099	0.665171
PWY.7197..pyrimidine.deoxyribonucleotide.phosphorylation	generation	offspring	-0.0745839	0.12882	56	56	0.565013	0.665421
PWY.7242..D.fructuronate.degradation	generation	offspring	-0.340957	0.600458	56	50	0.572505	0.672221
PWY.6125..superpathway.of.guanosine.nucleotides.de.novo.biosynthesis.II	generation	offspring	-0.0743882	0.136337	56	56	0.587574	0.687849
PWY.7392..taxadiene.biosynthesis..engineered.	generation	offspring	0.278812	0.51808	56	26	0.592675	0.691748
PWY66.389..phytol.degradation	generation	offspring	0.361005	0.685089	56	44	0.600389	0.698667
PANTOSYN.PWY..superpathway.of.coenzyme.A.biosynthesis.I..bacteria.	generation	offspring	0.0200032	0.0385838	56	56	0.606272	0.70342
PWY.7664..oleate.biosynthesis.IV..anaerobic.	generation	offspring	0.0530673	0.10373	56	56	0.611022	0.706833
PWY.7228..superpathway.of.guanosine.nucleotides.de.novo.biosynthesis.I	generation	offspring	-0.0653914	0.130155	56	56	0.617421	0.712129
PWY.6703..preQ0.biosynthesis	generation	offspring	-0.0607628	0.125091	56	56	0.629111	0.723477
GALACTUROCAT.PWY..D.galacturonate.degradation.I	generation	offspring	-0.0502414	0.109182	56	56	0.647248	0.738703
PWY.5121..superpathway.of.geranylgeranyl.diphosphate.biosynthesis.II..via.MEP.	generation	offspring	0.247284	0.554593	56	30	0.657464	0.738703
PWY.5367..petroselinate.biosynthesis	generation	offspring	-0.0802617	0.179107	56	3	0.655859	0.738703
PWY.5989..stearate.biosynthesis.II..bacteria.and.plants.	generation	offspring	0.0468708	0.104103	56	56	0.654344	0.738703
PWY.6284..superpathway.of.unsaturated.fatty.acids.biosynthesis..E..coli.	generation	offspring	-0.0785461	0.175888	56	3	0.656973	0.738703
PWY.6859..all.trans.farnesol.biosynthesis	generation	offspring	0.252094	0.557232	56	30	0.65279	0.738703
PWY.7388..octanoyl..acyl.carrier.protein..biosynthesis..mitochondria..yeast.	generation	offspring	-0.26001	0.569635	56	12	0.649897	0.738703
PWY.821..superpathway.of.sulfur.amino.acid.biosynthesis..Saccharomyces.cerevisiae.	generation	offspring	-0.220441	0.476566	56	29	0.645537	0.738703
PWY66.391..fatty.acid..beta..oxidation.VI..mammalian.peroxisome.	generation	offspring	-0.167543	0.380448	56	22	0.661417	0.741014
PWY.561..superpathway.of.glyoxylate.cycle.and.fatty.acid.degradation	generation	offspring	0.144931	0.339848	56	11	0.671468	0.750125
PWY.5920..superpathway.of.heme.b.biosynthesis.from.glycine	generation	offspring	0.0765825	0.182343	56	5	0.676159	0.753214
P125.PWY..superpathway.of..R.R..butanediol.biosynthesis	generation	offspring	0.173161	0.420037	56	24	0.681788	0.754621
PWY.5971..palmitate.biosynthesis..type.II.fatty.acid.synthase.	generation	offspring	-0.0554329	0.133629	56	3	0.679911	0.754621
PWY.6151..S.adenosyl.L.methionine.salvage.I	generation	offspring	0.0159834	0.0392085	56	56	0.685142	0.754621
PWY.6700..queuosine.biosynthesis.I..de.novo.	generation	offspring	-0.0301441	0.0736203	56	56	0.683826	0.754621
P461.PWY..hexitol.fermentation.to.lactate..formate..ethanol.and.acetate	generation	offspring	0.0945081	0.239475	56	56	0.694658	0.762953
RUMP.PWY..formaldehyde.oxidation.I	generation	offspring	-0.184363	0.471129	56	37	0.6971	0.76349
PWY.7090..UDP.2.3.diacetamido.2.3.dideoxy..alpha..D.mannuronate.biosynthesis	generation	offspring	0.137315	0.358217	56	18	0.70298	0.76778
PWY.1861..formaldehyde.assimilation.II..assimilatory.RuMP.Cycle.	generation	offspring	-0.125916	0.352478	56	53	0.722311	0.786696
PWY66.429..fatty.acid.biosynthesis.initiation..mitochondria.	generation	offspring	0.0269276	0.0761502	56	56	0.725007	0.787438
PWY.6628..superpathway.of.L.phenylalanine.biosynthesis	generation	offspring	0.0239792	0.0740557	56	56	0.74734	0.809446
GALACTARDEG.PWY..D.galactarate.degradation.I	generation	offspring	0.159635	0.508319	56	43	0.754697	0.812911
GLUCARGALACTSUPER.PWY..superpathway.of.D.glucarate.and.D.galactarate.degradation	generation	offspring	0.159635	0.508319	56	43	0.754697	0.812911
PWY.5677..succinate.fermentation.to.butanoate	generation	offspring	-0.107458	0.349753	56	17	0.759843	0.816205
GALACT.GLUCUROCAT.PWY..superpathway.of.hexuronide.and.hexuronate.degradation	generation	offspring	-0.15702	0.517732	56	20	0.762838	0.816922
GLUCARDEG.PWY..D.glucarate.degradation.I	generation	offspring	0.151241	0.502723	56	43	0.764689	0.816922
HEMESYN2.PWY..heme.b.biosynthesis.II..oxygen.independent.	generation	offspring	-0.047331	0.163663	56	56	0.773538	0.818631
PWY.5103..L.isoleucine.biosynthesis.III	generation	offspring	-0.0121774	0.0418677	56	56	0.772277	0.818631
PWY.7229..superpathway.of.adenosine.nucleotides.de.novo.biosynthesis.I	generation	offspring	0.0301431	0.104766	56	56	0.774663	0.818631
PWY1ZNC.1..assimilatory.sulfate.reduction.IV	generation	offspring	-0.0981788	0.332236	56	55	0.768738	0.818631
PWY3O.4107..NAD.salvage.pathway.V..PNC.V.cycle.	generation	offspring	-0.213434	0.824716	56	18	0.796776	0.838678
PYRIDNUCSAL.PWY..NAD.salvage.pathway.I..PNC.VI.cycle.	generation	offspring	-0.209612	0.814655	56	18	0.797924	0.838678
PWY.7942..5.oxo.L.proline.metabolism	generation	offspring	0.100785	0.39797	56	18	0.801038	0.839694
REDCITCYC..TCA.cycle.VI..Helicobacter.	generation	offspring	-0.0912677	0.375862	56	44	0.809063	0.845839
ORNDEG.PWY..superpathway.of.ornithine.degradation	generation	offspring	-0.0701637	0.315621	56	8	0.824916	0.860113
PWY.1269..CMP.3.deoxy.D.manno.octulosonate.biosynthesis	generation	offspring	-0.0253023	0.124982	56	56	0.840327	0.873851
PWY.7220..adenosine.deoxyribonucleotides.de.novo.biosynthesis.II	generation	offspring	-0.0297277	0.154327	56	56	0.847973	0.877136
PWY.7222..guanosine.deoxyribonucleotides.de.novo.biosynthesis.II	generation	offspring	-0.0297277	0.154327	56	56	0.847973	0.877136
SULFATE.CYS.PWY..superpathway.of.sulfate.assimilation.and.cysteine.biosynthesis	generation	offspring	0.0527201	0.302809	56	56	0.862435	0.889742
PROTOCATECHUATE.ORTHO.CLEAVAGE.PWY..protocatechuate.degradation.II..ortho.cleavage.pathway.	generation	offspring	0.0464347	0.301761	56	12	0.878279	0.903703
PWY.7003..glycerol.degradation.to.butanol	generation	offspring	0.0304583	0.253828	56	55	0.904932	0.928683
SO4ASSIM.PWY..assimilatory.sulfate.reduction.I	generation	offspring	0.033427	0.333073	56	56	0.920431	0.942116
DAPLYSINESYN.PWY..L.lysine.biosynthesis.I	generation	offspring	-0.0215015	0.256301	56	55	0.933453	0.952951
PWY.6126..superpathway.of.adenosine.nucleotides.de.novo.biosynthesis.II	generation	offspring	-0.00574402	0.120105	56	56	0.962032	0.979569
PWY.7094..fatty.acid.salvage	generation	offspring	0.00765875	0.184135	56	5	0.966976	0.982046
GLYOXYLATE.BYPASS..glyoxylate.cycle	generation	offspring	0.0113347	0.496247	56	21	0.981861	0.994384
PEPTIDOGLYCANSYN.PWY..peptidoglycan.biosynthesis.I..meso.diaminopimelate.containing.	generation	offspring	0.000383096	0.0229693	56	56	0.986754	0.994384
PWY.6630..superpathway.of.L.tyrosine.biosynthesis	generation	offspring	-0.00120601	0.0661842	56	56	0.985529	0.994384
PWY.6387..UDP.N.acetylmuramoyl.pentapeptide.biosynthesis.I..meso.diaminopimelate.containing.	generation	offspring	-0.000264081	0.0263423	56	56	0.992038	0.997139
PWY.841..superpathway.of.purine.nucleotides.de.novo.biosynthesis.I	generation	offspring	-0.000300355	0.0977956	56	56	0.997561	0.998457
TCA.GLYOX.BYPASS..superpathway.of.glyoxylate.bypass.and.TCA	generation	offspring	0.000594304	0.305815	56	16	0.998457	0.998457

## Sheet: Dams_SSRIvVeh
feature	metadata	value	coef	stderr	N	N.not.0	pval	qval
PWY.6700..queuosine.biosynthesis.I..de.novo.	treatment	ssri	-0.334117	0.056188	16	16	3.56962e-05	0.0134575
PWY.5097..L.lysine.biosynthesis.VI	treatment	ssri	0.105737	0.0217012	16	16	0.000246703	0.0442046
PWY.7199..pyrimidine.deoxyribonucleosides.salvage	treatment	ssri	-0.258758	0.0552443	16	16	0.000351761	0.0442046
PWY.7357..thiamine.phosphate.formation.from.pyrithiamine.and.oxythiamine..yeast.	treatment	ssri	0.53649	0.11839	16	16	0.00046997	0.0442947
PWY.6123..inosine.5..phosphate.biosynthesis.I	treatment	ssri	-0.423155	0.101574	16	16	0.000951477	0.0512438
PWY.6124..inosine.5..phosphate.biosynthesis.II	treatment	ssri	-0.4776	0.113283	16	16	0.000863308	0.0512438
PWY.7221..guanosine.ribonucleotides.de.novo.biosynthesis	treatment	ssri	-0.249988	0.0592905	16	16	0.000862739	0.0512438
GLYCOLYSIS..glycolysis.I..from.glucose.6.phosphate.	treatment	ssri	-0.328901	0.0807172	16	16	0.0011369	0.0535765
GLYCOLYSIS.E.D..superpathway.of.glycolysis.and.the.Entner.Doudoroff.pathway	treatment	ssri	1.36606	0.36054	16	15	0.0019939	0.0644086
GOLPDLCAT.PWY..superpathway.of.glycerol.degradation.to.1.3.propanediol	treatment	ssri	1.25857	0.340438	16	16	0.00239183	0.0644086
NONMEVIPP.PWY..methylerythritol.phosphate.pathway.I	treatment	ssri	0.128358	0.0344944	16	16	0.00227995	0.0644086
PWY.5484..glycolysis.II..from.fructose.6.phosphate.	treatment	ssri	-0.485582	0.129854	16	16	0.00219875	0.0644086
PWY.7013...S..propane.1.2.diol.degradation	treatment	ssri	2.08084	0.549842	16	16	0.00201173	0.0644086
PWY.7345..superpathway.of.anaerobic.sucrose.degradation	treatment	ssri	1.32644	0.354372	16	15	0.00218314	0.0644086
GLUDEG.II.PWY..L.glutamate.degradation.VII..to.butanoate.	treatment	ssri	1.13167	0.316848	16	14	0.00306631	0.0770665
COMPLETE.ARO.PWY..superpathway.of.aromatic.amino.acid.biosynthesis	treatment	ssri	0.22551	0.0676269	16	16	0.00491195	0.104622
PWY.5667..CDP.diacylglycerol.biosynthesis.I	treatment	ssri	0.261583	0.0805192	16	16	0.00582777	0.104622
PWY.7328..superpathway.of.UDP.glucose.derived.O.antigen.building.blocks.biosynthesis	treatment	ssri	-0.742794	0.220149	16	16	0.00454142	0.104622
PWY.7400..L.arginine.biosynthesis.IV..archaebacteria.	treatment	ssri	0.179517	0.0544605	16	16	0.00530146	0.104622
PWY.7883..anhydromuropeptides.recycling.II	treatment	ssri	1.47079	0.447794	16	14	0.00542693	0.104622
PWY0.1319..CDP.diacylglycerol.biosynthesis.II	treatment	ssri	0.261583	0.0805192	16	16	0.00582777	0.104622
GLUCONEO.PWY..gluconeogenesis.I	treatment	ssri	-0.537764	0.168311	16	16	0.00648398	0.111112
HEXITOLDEGSUPER.PWY..superpathway.of.hexitol.degradation..bacteria.	treatment	ssri	1.19205	0.376794	16	14	0.0069017	0.111956
PWY.5392..reductive.TCA.cycle.II	treatment	ssri	1.32244	0.420157	16	15	0.00712716	0.111956
PROPFERM.PWY..superpathway.of.L.alanine.fermentation..Stickland.reaction.	treatment	ssri	1.05395	0.349413	16	15	0.00924728	0.129119
PWY.8188..L.alanine.degradation.VI..reductive.Stickland.reaction.	treatment	ssri	1.05395	0.349413	16	15	0.00924728	0.129119
PWY.8189..L.alanine.degradation.V..oxidative.Stickland.reaction.	treatment	ssri	1.05395	0.349413	16	15	0.00924728	0.129119
LACTOSECAT.PWY..lactose.and.galactose.degradation.I	treatment	ssri	-1.56384	0.539781	16	15	0.0117072	0.134138
PWY.3841..folate.transformations.II..plants.	treatment	ssri	-0.273255	0.0929023	16	16	0.0107288	0.134138
PWY.5188..tetrapyrrole.biosynthesis.I..from.glutamate.	treatment	ssri	0.436631	0.150489	16	16	0.0116095	0.134138
PWY.5494..pyruvate.fermentation.to.propanoate.II..acrylate.pathway.	treatment	ssri	1.06802	0.358877	16	15	0.0100164	0.134138
PWY.5981..CDP.diacylglycerol.biosynthesis.III	treatment	ssri	-1.33691	0.461689	16	16	0.0117415	0.134138
SER.GLYSYN.PWY..superpathway.of.L.serine.and.glycine.biosynthesis.I	treatment	ssri	-0.309956	0.106537	16	16	0.0114285	0.134138
ANAEROFRUCAT.PWY..homolactic.fermentation	treatment	ssri	-0.317442	0.111116	16	16	0.0126773	0.138418
PWY.6992..1.5.anhydrofructose.degradation	treatment	ssri	0.676693	0.238805	16	16	0.0132705	0.138418
PWY.7238..sucrose.biosynthesis.II	treatment	ssri	0.48362	0.170544	16	16	0.0132162	0.138418
THISYNARA.PWY..superpathway.of.thiamine.diphosphate.biosynthesis.III..eukaryotes.	treatment	ssri	0.414473	0.146883	16	16	0.0135848	0.138418
PWY.7356..thiamine.diphosphate.salvage.IV..yeast.	treatment	ssri	0.510829	0.182194	16	16	0.0140757	0.138905
PWY0.1586..peptidoglycan.maturation..meso.diaminopimelate.containing.	treatment	ssri	0.376586	0.134819	16	16	0.0143695	0.138905
PWY.6583..pyruvate.fermentation.to.butanol.I	treatment	ssri	0.740987	0.267125	16	16	0.0149264	0.140681
PWY.5941..glycogen.degradation.II	treatment	ssri	0.36672	0.133264	16	16	0.0155885	0.143338
PWY.7229..superpathway.of.adenosine.nucleotides.de.novo.biosynthesis.I	treatment	ssri	-0.352555	0.13002	16	16	0.0168704	0.15112
PWY.7269..mitochondrial.NADPH.production..yeast.	treatment	ssri	-1.64224	0.608102	16	11	0.0172365	0.15112
ARGSYNBSUB.PWY..L.arginine.biosynthesis.II..acetyl.cycle.	treatment	ssri	0.234406	0.0910959	16	16	0.0221006	0.170039
BRANCHED.CHAIN.AA.SYN.PWY..superpathway.of.branched.chain.amino.acid.biosynthesis	treatment	ssri	0.126547	0.0488056	16	16	0.0212698	0.170039
PWY.6609..adenine.and.adenosine.salvage.III	treatment	ssri	-0.103891	0.0398173	16	16	0.020605	0.170039
PWY.7220..adenosine.deoxyribonucleotides.de.novo.biosynthesis.II	treatment	ssri	-0.558399	0.215156	16	16	0.0211692	0.170039
PWY.7222..guanosine.deoxyribonucleotides.de.novo.biosynthesis.II	treatment	ssri	-0.558399	0.215156	16	16	0.0211692	0.170039
PYRIDNUCSYN.PWY..NAD.de.novo.biosynthesis.I..from.aspartate.	treatment	ssri	-0.369825	0.143511	16	16	0.0219378	0.170039
GLYCOCAT.PWY..glycogen.degradation.I	treatment	ssri	-0.515887	0.205473	16	16	0.0249443	0.174077
PWY.6126..superpathway.of.adenosine.nucleotides.de.novo.biosynthesis.II	treatment	ssri	-0.41491	0.164625	16	16	0.024485	0.174077
PWY.6293..superpathway.of.L.cysteine.biosynthesis..fungi.	treatment	ssri	-2.14735	0.871119	16	15	0.0272428	0.174077
PWY.6629..superpathway.of.L.tryptophan.biosynthesis	treatment	ssri	0.18098	0.0715906	16	16	0.0241252	0.174077
PWY.801..homocysteine.and.cysteine.interconversion	treatment	ssri	-2.20814	0.894061	16	15	0.0269954	0.174077
PWY.841..superpathway.of.purine.nucleotides.de.novo.biosynthesis.I	treatment	ssri	-0.367743	0.147964	16	16	0.0261973	0.174077
PWY0.1061..superpathway.of.L.alanine.biosynthesis	treatment	ssri	0.784509	0.315639	16	16	0.0261914	0.174077
PWY0.1241..ADP.L.glycero..beta..D.manno.heptose.biosynthesis	treatment	ssri	0.892151	0.359868	16	16	0.0265146	0.174077
PWY0.1477..ethanolamine.utilization	treatment	ssri	0.473993	0.186154	16	16	0.0232862	0.174077
TRNA.CHARGING.PWY..tRNA.charging	treatment	ssri	-0.128536	0.051953	16	16	0.0267731	0.174077
DENOVOPURINE2.PWY..superpathway.of.purine.nucleotides.de.novo.biosynthesis.II	treatment	ssri	-1.58469	0.647957	16	15	0.028278	0.175871
NONOXIPENT.PWY..pentose.phosphate.pathway..non.oxidative.branch..I	treatment	ssri	0.170929	0.069984	16	16	0.0284565	0.175871
GLYCOGENSYNTH.PWY..glycogen.biosynthesis.I..from.ADP.D.Glucose.	treatment	ssri	0.199891	0.082426	16	16	0.0294183	0.177123
PWY.6160..3.dehydroquinate.biosynthesis.II..archaea.	treatment	ssri	-0.865055	0.358393	16	4	0.0300686	0.177123
PWY.6165..chorismate.biosynthesis.II..archaea.	treatment	ssri	-0.86251	0.35687	16	4	0.0298867	0.177123
PWY.3001..superpathway.of.L.isoleucine.biosynthesis.I	treatment	ssri	0.261349	0.110058	16	16	0.0324036	0.187193
PWY.5004..superpathway.of.L.citrulline.metabolism	treatment	ssri	-1.4356	0.616027	16	5	0.0352538	0.187193
PWY.5101..L.isoleucine.biosynthesis.II	treatment	ssri	1.94526	0.831434	16	9	0.0346397	0.187193
PWY.6565..superpathway.of.polyamine.biosynthesis.III	treatment	ssri	-0.986978	0.419298	16	4	0.0337131	0.187193
PWY.6922..L.N.delta..acetylornithine.biosynthesis	treatment	ssri	-1.50067	0.642197	16	5	0.0348302	0.187193
PWY.7953..UDP.N.acetylmuramoyl.pentapeptide.biosynthesis.III..meso.diaminopimelate.containing.	treatment	ssri	0.114863	0.0490372	16	16	0.034461	0.187193
PWY0.1298..superpathway.of.pyrimidine.deoxyribonucleosides.degradation	treatment	ssri	0.263771	0.111518	16	16	0.0329879	0.187193
TCA.GLYOX.BYPASS..superpathway.of.glyoxylate.bypass.and.TCA	treatment	ssri	0.928869	0.400567	16	4	0.0360351	0.188684
ANAGLYCOLYSIS.PWY..glycolysis.III..from.glucose.	treatment	ssri	-0.143442	0.0649723	16	16	0.0444501	0.190428
ASPASN.PWY..superpathway.of.L.aspartate.and.L.asparagine.biosynthesis	treatment	ssri	0.410519	0.183927	16	16	0.0424719	0.190428
OANTIGEN.PWY..O.antigen.building.blocks.biosynthesis..E..coli.	treatment	ssri	-0.242581	0.10815	16	16	0.0415989	0.190428
P105.PWY..TCA.cycle.IV..2.oxoglutarate.decarboxylase.	treatment	ssri	1.01029	0.454074	16	4	0.0430366	0.190428
P124.PWY..Bifidobacterium.shunt	treatment	ssri	-1.41032	0.637898	16	16	0.0441885	0.190428
PRPP.PWY..superpathway.of.histidine..purine..and.pyrimidine.biosynthesis	treatment	ssri	-1.16423	0.525454	16	15	0.0437934	0.190428
PWY.1042..glycolysis.IV	treatment	ssri	-0.0619488	0.0274519	16	16	0.0405433	0.190428
PWY.5136..fatty.acid..beta..oxidation.II..plant.peroxisome.	treatment	ssri	0.763301	0.34419	16	15	0.0436289	0.190428
PWY.6125..superpathway.of.guanosine.nucleotides.de.novo.biosynthesis.II	treatment	ssri	-0.48546	0.214829	16	16	0.0403058	0.190428
PWY.6305..superpathway.of.putrescine.biosynthesis	treatment	ssri	-0.896803	0.397596	16	16	0.0406253	0.190428
PWY.6385..peptidoglycan.biosynthesis.III..mycobacteria.	treatment	ssri	0.0986269	0.0428059	16	16	0.0370644	0.190428
PWY.6703..preQ0.biosynthesis	treatment	ssri	-0.452672	0.204363	16	16	0.0438455	0.190428
PWY.6823..molybdopterin.biosynthesis	treatment	ssri	0.597308	0.261716	16	16	0.0386256	0.190428
PWY.7228..superpathway.of.guanosine.nucleotides.de.novo.biosynthesis.I	treatment	ssri	-0.455732	0.204873	16	16	0.0430765	0.190428
PWY66.409..superpathway.of.purine.nucleotide.salvage	treatment	ssri	1.23626	0.539928	16	16	0.0380879	0.190428
UDPNAGSYN.PWY..UDP.N.acetyl.D.glucosamine.biosynthesis.I	treatment	ssri	-0.366351	0.160195	16	16	0.0382881	0.190428
PWY.7456...beta...1.4..mannan.degradation	treatment	ssri	0.303194	0.13819	16	16	0.0456066	0.193187
X1CMET2.PWY..folate.transformations.III..E..coli.	treatment	ssri	-0.184354	0.0843302	16	16	0.0462902	0.193905
PWY.6906..chitin.derivatives.degradation	treatment	ssri	0.341918	0.158176	16	16	0.0484554	0.198562
PWY0.1296..purine.ribonucleosides.degradation	treatment	ssri	0.268909	0.124325	16	16	0.0483353	0.198562
PWY.8182..valproate..beta..oxidation	treatment	ssri	0.721717	0.335192	16	15	0.0492278	0.199558
BIOTIN.BIOSYNTHESIS.PWY..biotin.biosynthesis.I	treatment	ssri	-0.32816	0.153516	16	16	0.0506706	0.202917
PWY.6902..chitin.degradation.II..Vibrio.	treatment	ssri	0.858276	0.402429	16	16	0.0511328	0.202917
PWY.6895..superpathway.of.thiamine.diphosphate.biosynthesis.II	treatment	ssri	0.96988	0.461451	16	6	0.0541521	0.21266
P164.PWY..purine.nucleobases.degradation.I..anaerobic.	treatment	ssri	0.64616	0.310792	16	16	0.0564746	0.217254
PWY.5189..tetrapyrrole.biosynthesis.II..from.glycine.	treatment	ssri	-0.681644	0.327151	16	16	0.0560077	0.217254
PWY.4984..urea.cycle	treatment	ssri	-1.03944	0.507692	16	16	0.0598658	0.225694
PWY.7204..pyridoxal.5..phosphate.salvage.II..plants.	treatment	ssri	0.382136	0.186492	16	3	0.0596812	0.225694
PWY.5659..GDP.mannose.biosynthesis	treatment	ssri	0.324158	0.161263	16	16	0.0640932	0.236893
PWY.6519..8.amino.7.oxononanoate.biosynthesis.I	treatment	ssri	-0.313138	0.155637	16	16	0.0638763	0.236893
PWY.6961..L.ascorbate.degradation.II..bacterial..aerobic.	treatment	ssri	1.01006	0.504592	16	6	0.0650821	0.238213
ARO.PWY..chorismate.biosynthesis.I	treatment	ssri	0.124522	0.0627428	16	16	0.0671383	0.241058
PWY0.301..L.ascorbate.degradation.I..bacterial..anaerobic.	treatment	ssri	0.991178	0.498964	16	6	0.066916	0.241058
P441.PWY..superpathway.of.N.acetylneuraminate.degradation	treatment	ssri	0.828997	0.420179	16	15	0.0685798	0.24387
PWY.6608..guanosine.nucleotides.degradation.III	treatment	ssri	0.559286	0.284208	16	16	0.069215	0.24387
PWY.7208..superpathway.of.pyrimidine.nucleobases.salvage	treatment	ssri	-0.462592	0.235897	16	16	0.0700846	0.244647
PWY.5347..superpathway.of.L.methionine.biosynthesis..transsulfuration.	treatment	ssri	1.07771	0.55279	16	15	0.0715455	0.247455
PWY.6387..UDP.N.acetylmuramoyl.pentapeptide.biosynthesis.I..meso.diaminopimelate.containing.	treatment	ssri	0.0873299	0.0450507	16	16	0.0729959	0.250177
HOMOSER.METSYN.PWY..L.methionine.biosynthesis.I	treatment	ssri	1.15651	0.611639	16	15	0.0795227	0.260696
MET.SAM.PWY..superpathway.of.S.adenosyl.L.methionine.biosynthesis	treatment	ssri	1.17081	0.617435	16	15	0.0787566	0.260696
METSYN.PWY..superpathway.of.L.homoserine.and.L.methionine.biosynthesis	treatment	ssri	1.11189	0.583613	16	15	0.0775049	0.260696
PWY.6471..peptidoglycan.biosynthesis.IV..Enterococcus.faecium.	treatment	ssri	-1.18389	0.625844	16	15	0.0794057	0.260696
PWY.724..superpathway.of.L.lysine..L.threonine.and.L.methionine.biosynthesis.II	treatment	ssri	0.180587	0.0951243	16	16	0.078449	0.260696
GLUCUROCAT.PWY..superpathway.of..beta..D.glucuronosides.degradation	treatment	ssri	1.40784	0.757143	16	15	0.0841125	0.261362
ILEUSYN.PWY..L.isoleucine.biosynthesis.I..from.threonine.	treatment	ssri	0.126624	0.0674101	16	16	0.0813091	0.261362
P122.PWY..heterolactic.fermentation	treatment	ssri	-0.507103	0.271746	16	16	0.083117	0.261362
PWY.4041...gamma..glutamyl.cycle	treatment	ssri	-0.457854	0.242951	16	16	0.0804218	0.261362
PWY.6936..seleno.amino.acid.biosynthesis..plants.	treatment	ssri	1.26669	0.676196	16	15	0.0820619	0.261362
PWY.7197..pyrimidine.deoxyribonucleotide.phosphorylation	treatment	ssri	-0.414948	0.222515	16	16	0.0833067	0.261362
PWY.7242..D.fructuronate.degradation	treatment	ssri	1.47517	0.794684	16	15	0.0845786	0.261362
GLUCARDEG.PWY..D.glucarate.degradation.I	treatment	ssri	1.41974	0.769146	16	12	0.0861627	0.264092
GALACTARDEG.PWY..D.galactarate.degradation.I	treatment	ssri	1.41396	0.775975	16	12	0.0898556	0.268854
GLUCARGALACTSUPER.PWY..superpathway.of.D.glucarate.and.D.galactarate.degradation	treatment	ssri	1.41396	0.775975	16	12	0.0898556	0.268854
PWY0.41..allantoin.degradation.IV..anaerobic.	treatment	ssri	0.859152	0.469812	16	3	0.0888222	0.268854
PPGPPMET.PWY..ppGpp.metabolism	treatment	ssri	-0.598976	0.329557	16	16	0.0905981	0.268941
PWY.7282..4.amino.2.methyl.5.diphosphomethylpyrimidine.biosynthesis.II	treatment	ssri	0.435208	0.240921	16	16	0.0923871	0.272109
PWY.5005..biotin.biosynthesis.II	treatment	ssri	-1.21243	0.674801	16	13	0.0939816	0.274659
PWY.6572..chondroitin.sulfate.degradation.I..bacterial.	treatment	ssri	0.859906	0.482108	16	13	0.0961665	0.278883
P162.PWY..L.glutamate.degradation.V..via.hydroxyglutarate.	treatment	ssri	0.607329	0.345943	16	15	0.101006	0.288479
PWY.2941..L.lysine.biosynthesis.II	treatment	ssri	-0.697232	0.396297	16	16	0.100339	0.288479
REDCITCYC..TCA.cycle.VI..Helicobacter.	treatment	ssri	1.14534	0.655011	16	12	0.102245	0.289821
FERMENTATION.PWY..mixed.acid.fermentation	treatment	ssri	0.211676	0.121367	16	16	0.103048	0.289919
PWY.5265..peptidoglycan.biosynthesis.II..staphylococci.	treatment	ssri	-0.734984	0.42571	16	14	0.106248	0.294255
PWY.5676..acetyl.CoA.fermentation.to.butanoate.II	treatment	ssri	0.369438	0.214744	16	16	0.107381	0.294255
PWY.6163..chorismate.biosynthesis.from.3.dehydroquinate	treatment	ssri	0.0901145	0.0524348	16	16	0.107711	0.294255
PWY.7118..chitin.deacetylation	treatment	ssri	1.31162	0.761478	16	6	0.106991	0.294255
HSERMETANA.PWY..L.methionine.biosynthesis.III	treatment	ssri	-0.206745	0.120829	16	16	0.109125	0.295972
PWY.7003..glycerol.degradation.to.butanol	treatment	ssri	0.805557	0.474189	16	15	0.111458	0.30014
PWY.1269..CMP.3.deoxy.D.manno.octulosonate.biosynthesis	treatment	ssri	0.425968	0.251645	16	16	0.11263	0.301147
PWY.6317..D.galactose.degradation.I..Leloir.pathway.	treatment	ssri	0.163635	0.097817	16	16	0.116543	0.309413
PWY.6897..thiamine.diphosphate.salvage.II	treatment	ssri	0.226143	0.135718	16	16	0.117866	0.310737
GLYCOL.GLYOXDEG.PWY..superpathway.of.glycol.metabolism.and.degradation	treatment	ssri	1.3123	0.793211	16	6	0.120281	0.314902
GLYOXYLATE.BYPASS..glyoxylate.cycle	treatment	ssri	1.351	0.819258	16	6	0.121387	0.315605
PWY.5103..L.isoleucine.biosynthesis.III	treatment	ssri	0.116152	0.0709205	16	16	0.123741	0.319523
PWY.6562..norspermidine.biosynthesis	treatment	ssri	-0.77417	0.475857	16	5	0.126049	0.323267
ARGININE.SYN4.PWY..L.ornithine.biosynthesis.II	treatment	ssri	0.632914	0.390242	16	16	0.127132	0.323843
PWY.5022..4.aminobutanoate.degradation.V	treatment	ssri	0.786436	0.498988	16	16	0.137334	0.342879
PWY.5514..UDP.N.acetyl.D.galactosamine.biosynthesis.II	treatment	ssri	-0.674176	0.426054	16	16	0.135887	0.342879
PWY.6478..GDP.D.glycero..alpha..D.manno.heptose.biosynthesis	treatment	ssri	-0.499343	0.316651	16	16	0.137129	0.342879
PWY.241..C4.photosynthetic.carbon.assimilation.cycle..NADP.ME.type	treatment	ssri	-1.51956	0.970937	16	14	0.139891	0.344698
VALSYN.PWY..L.valine.biosynthesis	treatment	ssri	0.177834	0.113528	16	16	0.139567	0.344698
PWY1ZNC.1..assimilatory.sulfate.reduction.IV	treatment	ssri	0.710778	0.455806	16	16	0.141219	0.345711
PWY.5989..stearate.biosynthesis.II..bacteria.and.plants.	treatment	ssri	-0.270642	0.174008	16	16	0.142175	0.345806
PWY.5345..superpathway.of.L.methionine.biosynthesis..by.sulfhydrylation.	treatment	ssri	0.679021	0.439632	16	15	0.144761	0.349839
PWY.7117..C4.photosynthetic.carbon.assimilation.cycle..PEPCK.type	treatment	ssri	-1.41486	0.920335	16	14	0.146501	0.35179
PWY.6386..UDP.N.acetylmuramoyl.pentapeptide.biosynthesis.II..lysine.containing.	treatment	ssri	0.0740164	0.0482709	16	16	0.147472	0.351879
DAPLYSINESYN.PWY..L.lysine.biosynthesis.I	treatment	ssri	0.471474	0.31328	16	16	0.154559	0.36647
PWY.7383..anaerobic.energy.metabolism..invertebrates..cytosol.	treatment	ssri	0.331972	0.221932	16	16	0.156897	0.369689
PWY.5677..succinate.fermentation.to.butanoate	treatment	ssri	0.864226	0.582198	16	4	0.159862	0.374335
DARABCATK12.PWY..D.arabinose.degradation.I	treatment	ssri	0.98527	0.671996	16	10	0.164697	0.375194
HISTSYN.PWY..L.histidine.biosynthesis	treatment	ssri	0.108154	0.0731296	16	16	0.161304	0.375194
P23.PWY..reductive.TCA.cycle.I	treatment	ssri	0.805163	0.552778	16	14	0.167294	0.375194
PWY.2221..Entner.Doudoroff.pathway.III..semi.phosphorylative.	treatment	ssri	0.347379	0.23903	16	2	0.168191	0.375194
PWY.5130..2.oxobutanoate.degradation.I	treatment	ssri	0.51624	0.354093	16	16	0.166928	0.375194
PWY.561..superpathway.of.glyoxylate.cycle.and.fatty.acid.degradation	treatment	ssri	0.331915	0.225941	16	2	0.163933	0.375194
PWY.6470..peptidoglycan.biosynthesis.V...beta..lactam.resistance.	treatment	ssri	-0.717815	0.49315	16	16	0.167567	0.375194
PWY0.862...5Z..dodecenoate.biosynthesis.I	treatment	ssri	-0.248492	0.169761	16	16	0.165345	0.375194
CALVIN.PWY..Calvin.Benson.Bassham.cycle	treatment	ssri	-0.0760385	0.0536622	16	16	0.178355	0.378569
FUC.RHAMCAT.PWY..superpathway.of.fucose.and.rhamnose.degradation	treatment	ssri	0.832076	0.582612	16	10	0.175167	0.378569
FUCCAT.PWY..fucose.degradation	treatment	ssri	0.868166	0.609808	16	10	0.176446	0.378569
GALACTUROCAT.PWY..D.galacturonate.degradation.I	treatment	ssri	0.259908	0.183935	16	16	0.179489	0.378569
PWY.5913..partial.TCA.cycle..obligate.autotrophs.	treatment	ssri	-1.41936	1.00645	16	16	0.180292	0.378569
PWY.6282..palmitoleate.biosynthesis.I..from..5Z..dodec.5.enoate.	treatment	ssri	-0.241744	0.167792	16	16	0.171649	0.378569
PWY.6606..guanosine.nucleotides.degradation.II	treatment	ssri	0.3696	0.256583	16	16	0.171724	0.378569
PWY.7209..superpathway.of.pyrimidine.ribonucleosides.degradation	treatment	ssri	0.389322	0.275773	16	2	0.179863	0.378569
PWY.7664..oleate.biosynthesis.IV..anaerobic.	treatment	ssri	-0.227533	0.161522	16	16	0.180749	0.378569
PWY.8131..5..deoxyadenosine.degradation.II	treatment	ssri	0.848371	0.592568	16	15	0.174179	0.378569
RUMP.PWY..formaldehyde.oxidation.I	treatment	ssri	0.95293	0.664178	16	11	0.173319	0.378569
PWY.621..sucrose.degradation.III..sucrose.invertase.	treatment	ssri	-0.269674	0.193812	16	16	0.185814	0.382329
PWY.7858...5Z..dodecenoate.biosynthesis.II	treatment	ssri	0.404292	0.289231	16	2	0.183923	0.382329
PWY.7977..L.methionine.biosynthesis.IV	treatment	ssri	-0.121615	0.0875704	16	16	0.186601	0.382329
PWY0.1479..tRNA.processing	treatment	ssri	-0.74397	0.53319	16	16	0.18466	0.382329
P185.PWY..formaldehyde.assimilation.III..dihydroxyacetone.cycle.	treatment	ssri	1.10795	0.806738	16	15	0.191232	0.387605
PWY.6630..superpathway.of.L.tyrosine.biosynthesis	treatment	ssri	-0.184027	0.133758	16	16	0.190489	0.387605
P41.PWY..pyruvate.fermentation.to.acetate.and..S..lactate.I	treatment	ssri	-0.100677	0.0752546	16	16	0.202283	0.404269
PEPTIDOGLYCANSYN.PWY..peptidoglycan.biosynthesis.I..meso.diaminopimelate.containing.	treatment	ssri	0.0507485	0.0379684	16	16	0.20267	0.404269
PWY.5505..L.glutamate.and.L.glutamine.biosynthesis	treatment	ssri	0.552047	0.412103	16	15	0.201721	0.404269
PWY.6344..L.arginine.degradation.XIV..oxidative.Stickland.reaction.	treatment	ssri	0.684581	0.534018	16	12	0.220686	0.437887
ARGSYN.PWY..L.arginine.biosynthesis.I..via.L.ornithine.	treatment	ssri	0.0870817	0.0700256	16	16	0.23408	0.44796
P108.PWY..pyruvate.fermentation.to.propanoate.I	treatment	ssri	0.584205	0.468386	16	15	0.23276	0.44796
PWY.6292..superpathway.of.L.cysteine.biosynthesis..mammalian.	treatment	ssri	-0.644684	0.516956	16	16	0.232829	0.44796
PWY.6353..purine.nucleotides.degradation.II..aerobic.	treatment	ssri	0.297391	0.236389	16	16	0.228949	0.44796
PWY.7237..myo...chiro..and.scyllo.inositol.degradation	treatment	ssri	-0.462945	0.371693	16	10	0.23339	0.44796
PWY4FS.7..phosphatidylglycerol.biosynthesis.I..plastidic.	treatment	ssri	0.473577	0.378949	16	16	0.231894	0.44796
PWY4FS.8..phosphatidylglycerol.biosynthesis.II..non.plastidic.	treatment	ssri	0.473577	0.378949	16	16	0.231894	0.44796
COA.PWY.1..superpathway.of.coenzyme.A.biosynthesis.III..mammals.	treatment	ssri	0.133957	0.108555	16	16	0.237518	0.452244
COBALSYN.PWY..superpathway.of.adenosylcobalamin.salvage.from.cobinamide.I	treatment	ssri	0.695474	0.569816	16	16	0.242426	0.459269
PWY.6731..starch.degradation.III	treatment	ssri	-0.408782	0.346553	16	16	0.25783	0.482042
PWY.7323..superpathway.of.GDP.mannose.derived.O.antigen.building.blocks.biosynthesis	treatment	ssri	0.18285	0.154797	16	16	0.25719	0.482042
PWY.7851..coenzyme.A.biosynthesis.II..eukaryotic.	treatment	ssri	0.140147	0.118931	16	16	0.258282	0.482042
PWY.7111..pyruvate.fermentation.to.isobutanol..engineered.	treatment	ssri	0.103608	0.0887708	16	16	0.262649	0.487777
COA.PWY..coenzyme.A.biosynthesis.I..prokaryotic.	treatment	ssri	0.1347	0.117142	16	16	0.269454	0.488385
PWY.5154..L.arginine.biosynthesis.III..via.N.acetyl.L.citrulline.	treatment	ssri	-0.134191	0.116157	16	16	0.267325	0.488385
PWY.6604..superpathway.of.Clostridium.acetobutylicum.acidogenic.and.solventogenic.fermentation	treatment	ssri	-0.438758	0.379866	16	6	0.267411	0.488385
PWY.7234..inosine.5..phosphate.biosynthesis.III	treatment	ssri	-0.50676	0.439683	16	16	0.268393	0.488385
RHAMCAT.PWY..L.rhamnose.degradation.I	treatment	ssri	0.170671	0.146918	16	16	0.264792	0.488385
PWY.7434..terminal.O.glycans.residues.modification..via.type.2.precursor.disaccharide.	treatment	ssri	0.583053	0.512225	16	9	0.274111	0.494449
GALACTITOLCAT.PWY..galactitol.degradation	treatment	ssri	0.786703	0.705993	16	15	0.283906	0.496043
P221.PWY..octane.oxidation	treatment	ssri	-0.311162	0.27891	16	4	0.283362	0.496043
PWY.1861..formaldehyde.assimilation.II..assimilatory.RuMP.Cycle.	treatment	ssri	0.744093	0.663293	16	15	0.280814	0.496043
PWY.2942..L.lysine.biosynthesis.III	treatment	ssri	0.061349	0.054625	16	16	0.280289	0.496043
PWY.6628..superpathway.of.L.phenylalanine.biosynthesis	treatment	ssri	-0.15341	0.135425	16	16	0.276323	0.496043
PWY.7210..pyrimidine.deoxyribonucleotides.biosynthesis.from.CTP	treatment	ssri	-0.214864	0.194047	16	16	0.286836	0.496043
PWY.7315..dTDP.N.acetylthomosamine.biosynthesis	treatment	ssri	0.289223	0.259701	16	16	0.284173	0.496043
PWY0.845..superpathway.of.pyridoxal.5..phosphate.biosynthesis.and.salvage	treatment	ssri	0.386822	0.348491	16	16	0.285705	0.496043
PWY66.389..phytol.degradation	treatment	ssri	-1.205	1.08749	16	12	0.286513	0.496043
X3.HYDROXYPHENYLACETATE.DEGRADATION.PWY..4.hydroxyphenylacetate.degradation	treatment	ssri	0.125	0.125	16	1	0.334282	0.502089
FASYN.ELONG.PWY..fatty.acid.elongation....saturated	treatment	ssri	0.156828	0.153411	16	16	0.323994	0.502089
FOLSYN.PWY..superpathway.of.tetrahydrofolate.biosynthesis.and.salvage	treatment	ssri	0.125	0.125	16	1	0.334282	0.502089
GALACT.GLUCUROCAT.PWY..superpathway.of.hexuronide.and.hexuronate.degradation	treatment	ssri	0.601785	0.561558	16	6	0.302011	0.502089
GLYCOLYSIS.TCA.GLYOX.BYPASS..superpathway.of.glycolysis..pyruvate.dehydrogenase..TCA..and.glyoxylate.bypass	treatment	ssri	0.125	0.125	16	1	0.334282	0.502089
KETOGLUCONMET.PWY..ketogluconate.metabolism	treatment	ssri	-0.125	0.125	16	1	0.334282	0.502089
P4.PWY..superpathway.of.L.lysine..L.threonine.and.L.methionine.biosynthesis.I	treatment	ssri	0.562615	0.534159	16	13	0.310056	0.502089
PWY.5367..petroselinate.biosynthesis	treatment	ssri	0.125	0.125	16	1	0.334282	0.502089
PWY.5686..UMP.biosynthesis.I	treatment	ssri	0.057918	0.0554461	16	16	0.313919	0.502089
PWY.5855..ubiquinol.7.biosynthesis..early.decarboxylation.	treatment	ssri	0.125	0.125	16	1	0.334282	0.502089
PWY.5920..superpathway.of.heme.b.biosynthesis.from.glycine	treatment	ssri	0.125	0.125	16	1	0.334282	0.502089
PWY.5971..palmitate.biosynthesis..type.II.fatty.acid.synthase.	treatment	ssri	0.125	0.125	16	1	0.334282	0.502089
PWY.6060..malonate.degradation.II..biotin.dependent.	treatment	ssri	0.125	0.125	16	1	0.334282	0.502089
PWY.6284..superpathway.of.unsaturated.fatty.acids.biosynthesis..E..coli.	treatment	ssri	0.125	0.125	16	1	0.334282	0.502089
PWY.6285..superpathway.of.fatty.acids.biosynthesis..E..coli.	treatment	ssri	0.125	0.125	16	1	0.334282	0.502089
PWY.6527..stachyose.degradation	treatment	ssri	0.13547	0.12766	16	16	0.306573	0.502089
PWY.6549..L.glutamine.biosynthesis.III	treatment	ssri	-0.7646	0.7485	16	16	0.324341	0.502089
PWY.6594..superpathway.of.Clostridium.acetobutylicum.solventogenic.fermentation	treatment	ssri	-0.42497	0.390674	16	6	0.295063	0.502089
PWY.6595..superpathway.of.guanosine.nucleotides.degradation..plants.	treatment	ssri	0.125	0.125	16	1	0.334282	0.502089
PWY.6607..guanosine.nucleotides.degradation.I	treatment	ssri	0.125	0.125	16	1	0.334282	0.502089
PWY.6612..superpathway.of.tetrahydrofolate.biosynthesis	treatment	ssri	0.125	0.125	16	1	0.334282	0.502089
PWY.7094..fatty.acid.salvage	treatment	ssri	0.125	0.125	16	1	0.334282	0.502089
PWY.7184..pyrimidine.deoxyribonucleotides.de.novo.biosynthesis.I	treatment	ssri	-0.210316	0.200522	16	16	0.31202	0.502089
PWY.7200..superpathway.of.pyrimidine.deoxyribonucleoside.salvage	treatment	ssri	0.394593	0.362854	16	16	0.295197	0.502089
PWY.7413..dTDP.6.deoxy..alpha..D.allose.biosynthesis	treatment	ssri	-0.517919	0.488044	16	10	0.306557	0.502089
PWY.7616..methanol.oxidation.to.carbon.dioxide	treatment	ssri	0.125	0.125	16	1	0.334282	0.502089
PWY.7688..dTDP..alpha..D.ravidosamine.and.dTDP.4.acetyl..alpha..D.ravidosamine.biosynthesis	treatment	ssri	0.766342	0.717276	16	14	0.303414	0.502089
PWY.7790..UMP.biosynthesis.II	treatment	ssri	0.057918	0.0554461	16	16	0.313919	0.502089
PWY.7791..UMP.biosynthesis.III	treatment	ssri	0.057918	0.0554461	16	16	0.313919	0.502089
PWY0.1221..putrescine.degradation.II	treatment	ssri	0.125	0.125	16	1	0.334282	0.502089
PWY0.42..2.methylcitrate.cycle.I	treatment	ssri	0.125	0.125	16	1	0.334282	0.502089
PWY0.781..aspartate.superpathway	treatment	ssri	0.586349	0.536969	16	13	0.293286	0.502089
THREOCAT.PWY..superpathway.of.L.threonine.metabolism	treatment	ssri	0.125	0.125	16	1	0.334282	0.502089
PWY.6545..pyrimidine.deoxyribonucleotides.de.novo.biosynthesis.III	treatment	ssri	-0.196859	0.198727	16	16	0.338694	0.504694
PWY.8178..pentose.phosphate.pathway..non.oxidative.branch..II	treatment	ssri	-0.0680257	0.0686398	16	16	0.33848	0.504694
PHOSLIPSYN.PWY..superpathway.of.phospholipid.biosynthesis.I..bacteria.	treatment	ssri	0.644143	0.656717	16	15	0.343312	0.509561
TCA..TCA.cycle.I..prokaryotic.	treatment	ssri	0.417987	0.435994	16	15	0.353976	0.523329
PWY.7385..1.3.propanediol.biosynthesis..engineered.	treatment	ssri	0.673157	0.713648	16	7	0.361541	0.532426
TRPSYN.PWY..L.tryptophan.biosynthesis	treatment	ssri	0.11176	0.119342	16	16	0.364909	0.535295
PWY.7388..octanoyl..acyl.carrier.protein..biosynthesis..mitochondria..yeast.	treatment	ssri	-0.691958	0.742871	16	4	0.367399	0.536858
PYRIDOXSYN.PWY..pyridoxal.5..phosphate.biosynthesis.I	treatment	ssri	0.332628	0.361831	16	16	0.373511	0.543682
PANTO.PWY..phosphopantothenate.biosynthesis.I	treatment	ssri	-0.106736	0.122898	16	16	0.39977	0.577446
THRESYN.PWY..superpathway.of.L.threonine.biosynthesis	treatment	ssri	0.13331	0.15302	16	16	0.39834	0.577446
PWY.6969..TCA.cycle.V..2.oxoglutarate.synthase.	treatment	ssri	0.151454	0.17502	16	16	0.401429	0.577629
PWY0.1297..superpathway.of.purine.deoxyribonucleosides.degradation	treatment	ssri	0.191688	0.223538	16	16	0.405598	0.581409
PWY.7560..methylerythritol.phosphate.pathway.II	treatment	ssri	-0.182204	0.216407	16	16	0.413968	0.591158
HISDEG.PWY..L.histidine.degradation.I	treatment	ssri	0.1547	0.191207	16	16	0.432009	0.598777
PWY.5838..superpathway.of.menaquinol.8.biosynthesis.I	treatment	ssri	0.243416	0.294725	16	3	0.422708	0.598777
PWY.5840..superpathway.of.menaquinol.7.biosynthesis	treatment	ssri	0.239481	0.293427	16	3	0.428083	0.598777
PWY.5861..superpathway.of.demethylmenaquinol.8.biosynthesis.I	treatment	ssri	0.246228	0.298629	16	3	0.423466	0.598777
PWY.5897..superpathway.of.menaquinol.11.biosynthesis	treatment	ssri	0.241396	0.297915	16	3	0.431335	0.598777
PWY.5898..superpathway.of.menaquinol.12.biosynthesis	treatment	ssri	0.241396	0.297915	16	3	0.431335	0.598777
PWY.5899..superpathway.of.menaquinol.13.biosynthesis	treatment	ssri	0.241396	0.297915	16	3	0.431335	0.598777
PWY.6749..CMP.legionaminate.biosynthesis.I	treatment	ssri	-0.217446	0.268014	16	16	0.430758	0.598777
PWY.6138..CMP.N.acetylneuraminate.biosynthesis.I..eukaryotes.	treatment	ssri	0.415874	0.516574	16	12	0.434245	0.599671
PWY.5695..inosine.5..phosphate.degradation	treatment	ssri	-0.0723041	0.091403	16	16	0.442112	0.608308
PWY.6953..dTDP.3.acetamido..alpha..D.fucose.biosynthesis	treatment	ssri	0.513784	0.65365	16	8	0.444954	0.609992
P163.PWY..L.lysine.fermentation.to.acetate.and.butanoate	treatment	ssri	0.228947	0.292507	16	16	0.446839	0.610356
PWY66.391..fatty.acid..beta..oxidation.VI..mammalian.peroxisome.	treatment	ssri	0.505054	0.648542	16	7	0.449089	0.611214
PWY.5837..2.carboxy.1.4.naphthoquinol.biosynthesis	treatment	ssri	0.241704	0.31152	16	3	0.450726	0.611237
PWY0.162..superpathway.of.pyrimidine.ribonucleotides.de.novo.biosynthesis	treatment	ssri	0.123041	0.162555	16	16	0.461648	0.623804
PWY.5384..sucrose.degradation.IV..sucrose.phosphorylase.	treatment	ssri	-0.137157	0.184523	16	16	0.469587	0.631647
PWY.7663..gondoate.biosynthesis..anaerobic.	treatment	ssri	0.136775	0.184523	16	16	0.470803	0.631647
GLCMANNANAUT.PWY..superpathway.of.N.acetylglucosamine..N.acetylmannosamine.and.N.acetylneuraminate.degradation	treatment	ssri	-0.213264	0.292391	16	16	0.477795	0.634519
PWY.7820..teichuronic.acid.biosynthesis..B..subtilis.168.	treatment	ssri	-0.405062	0.554691	16	14	0.477282	0.634519
PWY.I9..L.cysteine.biosynthesis.VI..from.L.methionine.	treatment	ssri	-0.0958012	0.131406	16	16	0.477993	0.634519
PWY.6168..flavin.biosynthesis.III..fungi.	treatment	ssri	0.0962809	0.132877	16	16	0.480642	0.635797
P161.PWY..acetylene.degradation..anaerobic.	treatment	ssri	0.170517	0.240352	16	16	0.489696	0.64119
PWY0.166..superpathway.of.pyrimidine.deoxyribonucleotides.de.novo.biosynthesis..E..coli.	treatment	ssri	-0.503008	0.709225	16	13	0.489822	0.64119
SO4ASSIM.PWY..assimilatory.sulfate.reduction.I	treatment	ssri	0.398835	0.561498	16	16	0.489179	0.64119
PWY.7090..UDP.2.3.diacetamido.2.3.dideoxy..alpha..D.mannuronate.biosynthesis	treatment	ssri	0.375948	0.534885	16	5	0.493667	0.641825
PWY.7187..pyrimidine.deoxyribonucleotides.de.novo.biosynthesis.II	treatment	ssri	-0.410984	0.584793	16	13	0.493711	0.641825
RIBOSYN2.PWY..flavin.biosynthesis.I..bacteria.and.plants.	treatment	ssri	-0.0727658	0.104408	16	16	0.497251	0.644205
PWY.702..L.methionine.biosynthesis.II	treatment	ssri	0.178808	0.260134	16	16	0.503079	0.649523
PWY.5675..nitrate.reduction.V..assimilatory.	treatment	ssri	0.495079	0.736264	16	4	0.512262	0.650245
PWY.6507..4.deoxy.L.threo.hex.4.enopyranuronate.degradation	treatment	ssri	0.162847	0.241729	16	16	0.511488	0.650245
PWY.6807..xyloglucan.degradation.II..exoglucanase.	treatment	ssri	0.275448	0.404699	16	16	0.50721	0.650245
PWY.7254..TCA.cycle.VII..acetate.producers.	treatment	ssri	-0.471243	0.689989	16	10	0.50577	0.650245
PWY66.429..fatty.acid.biosynthesis.initiation..mitochondria.	treatment	ssri	0.0722721	0.106941	16	16	0.51017	0.650245
PWY.5656..mannosylglycerate.biosynthesis.I	treatment	ssri	0.283782	0.427467	16	2	0.517558	0.654763
PWY.5055..nicotinate.degradation.III	treatment	ssri	0.307498	0.467354	16	11	0.52124	0.657216
PWY.6121..5.aminoimidazole.ribonucleotide.biosynthesis.I	treatment	ssri	-0.0355077	0.0542343	16	16	0.523266	0.657571
METH.ACETATE.PWY..methanogenesis.from.acetate	treatment	ssri	0.250787	0.390325	16	15	0.530925	0.664734
THISYN.PWY..superpathway.of.thiamine.diphosphate.biosynthesis.I	treatment	ssri	0.359973	0.562437	16	11	0.532492	0.664734
GLUCOSE1PMETAB.PWY..glucose.and.glucose.1.phosphate.degradation	treatment	ssri	0.209916	0.34678	16	9	0.554646	0.686056
PWY.5918..superpathway.of.heme.b.biosynthesis.from.glutamate	treatment	ssri	-0.112741	0.185031	16	16	0.552082	0.686056
PWY.5973..cis.vaccenate.biosynthesis	treatment	ssri	0.104654	0.173058	16	16	0.555032	0.686056
PANTOSYN.PWY..superpathway.of.coenzyme.A.biosynthesis.I..bacteria.	treatment	ssri	0.0337774	0.0561932	16	16	0.557385	0.686713
PWY.7185..UTP.and.CTP.dephosphorylation.I	treatment	ssri	-0.138145	0.234319	16	16	0.564878	0.693678
SULFATE.CYS.PWY..superpathway.of.sulfate.assimilation.and.cysteine.biosynthesis	treatment	ssri	0.295039	0.503203	16	16	0.566993	0.694014
PWY.5100..pyruvate.fermentation.to.acetate.and.lactate.II	treatment	ssri	-0.0511483	0.08803	16	16	0.570455	0.695992
PWY.7942..5.oxo.L.proline.metabolism	treatment	ssri	0.250139	0.434743	16	4	0.574172	0.698267
ORNDEG.PWY..superpathway.of.ornithine.degradation	treatment	ssri	-0.198015	0.346358	16	2	0.576585	0.698947
PWY.5030..L.histidine.degradation.III	treatment	ssri	0.10546	0.18849	16	16	0.584661	0.706466
P461.PWY..hexitol.fermentation.to.lactate..formate..ethanol.and.acetate	treatment	ssri	0.227519	0.420846	16	16	0.597264	0.717097
PWY.8190..L.glutamate.degradation.XI..reductive.Stickland.reaction.	treatment	ssri	0.174435	0.32159	16	16	0.596062	0.717097
PWY.6876..isopropanol.biosynthesis..engineered.	treatment	ssri	0.240079	0.451156	16	9	0.602971	0.720779
PWY.6892..thiazole.component.of.thiamine.diphosphate.biosynthesis.I	treatment	ssri	0.335804	0.633129	16	11	0.604154	0.720779
CITRULBIO.PWY..L.citrulline.biosynthesis	treatment	ssri	0.183475	0.354228	16	16	0.612576	0.72623
HEME.BIOSYNTHESIS.II..heme.b.biosynthesis.I..aerobic.	treatment	ssri	-0.105121	0.20268	16	16	0.612103	0.72623
PWY.5690..TCA.cycle.II..plants.and.fungi.	treatment	ssri	0.234358	0.459278	16	14	0.617809	0.730138
POLYAMSYN.PWY..superpathway.of.polyamine.biosynthesis.I	treatment	ssri	-0.338346	0.706224	16	15	0.639271	0.746146
PWY.5497..purine.nucleobases.degradation.II..anaerobic.	treatment	ssri	0.46577	0.966763	16	13	0.637404	0.746146
PWY.7316..dTDP.N.acetylviosamine.biosynthesis	treatment	ssri	-0.613115	1.27695	16	14	0.638543	0.746146
PWY0.1338..polymyxin.resistance	treatment	ssri	0.140975	0.293884	16	2	0.638851	0.746146
GLUTORN.PWY..L.ornithine.biosynthesis.I	treatment	ssri	-0.0530131	0.111343	16	16	0.641332	0.746241
PWY.6270..isoprene.biosynthesis.I	treatment	ssri	-0.115271	0.244334	16	16	0.644356	0.747453
PWY.6803..phosphatidylcholine.acyl.editing	treatment	ssri	0.395126	0.842685	16	14	0.646367	0.747485
PWY.7211..superpathway.of.pyrimidine.deoxyribonucleotides.de.novo.biosynthesis	treatment	ssri	-0.11105	0.239868	16	16	0.650505	0.749971
ARG.POLYAMINE.SYN..superpathway.of.arginine.and.polyamine.biosynthesis	treatment	ssri	-0.301807	0.681613	16	15	0.664687	0.763985
PWY.7198..pyrimidine.deoxyribonucleotides.de.novo.biosynthesis.IV	treatment	ssri	-0.0807875	0.185823	16	16	0.670368	0.768172
PWY3O.4107..NAD.salvage.pathway.V..PNC.V.cycle.	treatment	ssri	0.275565	0.643025	16	5	0.674775	0.770879
PYRIDNUCSAL.PWY..NAD.salvage.pathway.I..PNC.VI.cycle.	treatment	ssri	0.267694	0.629817	16	5	0.677272	0.771394
METHGLYUT.PWY..superpathway.of.methylglyoxal.degradation	treatment	ssri	-0.215349	0.54913	16	5	0.700843	0.795837
PWY.6147..6.hydroxymethyl.dihydropterin.diphosphate.biosynthesis.I	treatment	ssri	-0.12908	0.331764	16	16	0.703075	0.795974
PWY.5464..superpathway.of.cytosolic.glycolysis..plants...pyruvate.dehydrogenase.and.TCA.cycle	treatment	ssri	0.208192	0.55364	16	10	0.712522	0.801853
PWY4LZ.257..superpathway.of.fermentation..Chlamydomonas.reinhardtii.	treatment	ssri	0.0474756	0.125976	16	16	0.711927	0.801853
PWY.6588..pyruvate.fermentation.to.acetone	treatment	ssri	0.232299	0.650866	16	16	0.726483	0.815131
PWY.8187..L.arginine.degradation.XIII..reductive.Stickland.reaction.	treatment	ssri	0.0780806	0.222611	16	16	0.730998	0.815344
PWY0.1261..anhydromuropeptides.recycling.I	treatment	ssri	-0.112558	0.319098	16	16	0.729539	0.815344
P3.PWY..gallate.degradation.III..anaerobic.	treatment	ssri	0.0791993	0.239421	16	2	0.745698	0.829287
PWY66.399..gluconeogenesis.III	treatment	ssri	0.043218	0.138969	16	16	0.76039	0.843139
HEME.BIOSYNTHESIS.II.1..heme.b.biosynthesis.V..aerobic.	treatment	ssri	0.108984	0.355011	16	16	0.763372	0.843963
PWY.6531..mannitol.cycle	treatment	ssri	-0.15634	0.522357	16	15	0.76911	0.84782
PWY.6151..S.adenosyl.L.methionine.salvage.I	treatment	ssri	0.026509	0.0902423	16	16	0.773256	0.84915
SALVADEHYPOX.PWY..adenosine.nucleotides.degradation.II	treatment	ssri	0.128631	0.444868	16	16	0.776709	0.84915
UDPNACETYLGALSYN.PWY..UDP.N.acetyl.D.glucosamine.biosynthesis.II	treatment	ssri	-0.160301	0.555336	16	16	0.777074	0.84915
PWY66.398..TCA.cycle.III..animals.	treatment	ssri	-0.1647	0.587626	16	11	0.783362	0.853547
PWY1G.0..mycothiol.biosynthesis	treatment	ssri	0.0965029	0.354124	16	3	0.789207	0.857438
PROTOCATECHUATE.ORTHO.CLEAVAGE.PWY..protocatechuate.degradation.II..ortho.cleavage.pathway.	treatment	ssri	0.0850262	0.372852	16	3	0.82291	0.888931
PWY.7115..C4.photosynthetic.carbon.assimilation.cycle..NAD.ME.type	treatment	ssri	-0.192253	0.840929	16	15	0.82247	0.888931
PENTOSE.P.PWY..pentose.phosphate.pathway	treatment	ssri	0.040625	0.187639	16	16	0.831717	0.892078
PWY.5823..superpathway.of.CDP.glucose.derived.O.antigen.building.blocks.biosynthesis	treatment	ssri	-0.0901595	0.407826	16	12	0.828227	0.892078
PWY.821..superpathway.of.sulfur.amino.acid.biosynthesis..Saccharomyces.cerevisiae.	treatment	ssri	0.175897	0.818393	16	9	0.832922	0.892078
DTDPRHAMSYN.PWY..dTDP..beta..L.rhamnose.biosynthesis	treatment	ssri	-0.0156754	0.0802333	16	16	0.847908	0.897925
PWY.6122..5.aminoimidazole.ribonucleotide.biosynthesis.II	treatment	ssri	0.0194231	0.0981153	16	16	0.84592	0.897925
PWY.6277..superpathway.of.5.aminoimidazole.ribonucleotide.biosynthesis	treatment	ssri	0.0194231	0.0981153	16	16	0.84592	0.897925
PWY0.1415..superpathway.of.heme.b.biosynthesis.from.uroporphyrinogen.III	treatment	ssri	0.0735326	0.366753	16	16	0.843976	0.897925
COLANSYN.PWY..colanic.acid.building.blocks.biosynthesis	treatment	ssri	0.0203754	0.107395	16	16	0.852248	0.899993
P125.PWY..superpathway.of..R.R..butanediol.biosynthesis	treatment	ssri	0.0881415	0.483432	16	6	0.857942	0.900959
PWY.6383..mono.trans..poly.cis.decaprenyl.phosphate.biosynthesis	treatment	ssri	0.081341	0.442593	16	4	0.856819	0.900959
PWY.7392..taxadiene.biosynthesis..engineered.	treatment	ssri	-0.132185	0.753281	16	8	0.863216	0.903979
NAGLIPASYN.PWY..lipid.IVA.biosynthesis..E..coli.	treatment	ssri	-0.0411477	0.262835	16	16	0.877832	0.909183
P42.PWY..incomplete.reductive.TCA.cycle	treatment	ssri	-0.0275383	0.174353	16	16	0.876755	0.909183
PWY.7196..superpathway.of.pyrimidine.ribonucleosides.salvage	treatment	ssri	-0.152557	0.944637	16	7	0.874009	0.909183
PWY.8073..lipid.IVA.biosynthesis..P..putida.	treatment	ssri	-0.0411477	0.262835	16	16	0.877832	0.909183
PWY.6143..CMP.pseudaminate.biosynthesis	treatment	ssri	0.0602615	0.400712	16	15	0.882605	0.911622
POLYAMINSYN3.PWY..superpathway.of.polyamine.biosynthesis.II	treatment	ssri	0.0938963	0.942334	16	12	0.922041	0.944045
POLYISOPRENSYN.PWY..polyisoprenoid.biosynthesis..E..coli.	treatment	ssri	0.0258098	0.255174	16	16	0.920869	0.944045
PWY.5121..superpathway.of.geranylgeranyl.diphosphate.biosynthesis.II..via.MEP.	treatment	ssri	0.0710124	0.731229	16	9	0.924013	0.944045
PWY.6859..all.trans.farnesol.biosynthesis	treatment	ssri	0.0723068	0.733875	16	9	0.92291	0.944045
PWY.6901..superpathway.of.glucose.and.xylose.degradation	treatment	ssri	0.00984909	0.132069	16	16	0.941608	0.959422
CENTFERM.PWY..pyruvate.fermentation.to.butanoate	treatment	ssri	0.0142307	0.258951	16	16	0.956951	0.962054
PWY.5705..allantoin.degradation.to.glyoxylate.III	treatment	ssri	-0.0233435	0.421855	16	5	0.956653	0.962054
PWY.6590..superpathway.of.Clostridium.acetobutylicum.acidogenic.fermentation	treatment	ssri	-0.0131926	0.239087	16	16	0.956775	0.962054
PWY.7761..NAD.salvage.pathway.II..PNC.IV.cycle.	treatment	ssri	0.0185445	0.276036	16	16	0.947387	0.962054
PWY.8004..Entner.Doudoroff.pathway.I	treatment	ssri	0.0109444	0.178647	16	16	0.952016	0.962054
HEMESYN2.PWY..heme.b.biosynthesis.II..oxygen.independent.	treatment	ssri	0.0066377	0.277109	16	16	0.981228	0.983838
PWY.5723..Rubisco.shunt	treatment	ssri	0.000970327	0.743768	16	14	0.998977	0.998977

## Sheet: Offspring_MalevFem
feature	metadata	value	coef	stderr	N	N.not.0	pval	qval
FUC.RHAMCAT.PWY..superpathway.of.fucose.and.rhamnose.degradation	sex	male	-1.34155	0.355481	40	11	0.000548901	0.076626
FUCCAT.PWY..fucose.degradation	sex	male	-1.37176	0.363978	40	11	0.000557089	0.076626
NAGLIPASYN.PWY..lipid.IVA.biosynthesis..E..coli.	sex	male	0.856246	0.235419	40	40	0.00081517	0.076626
PWY.8073..lipid.IVA.biosynthesis..P..putida.	sex	male	0.856246	0.235419	40	40	0.00081517	0.076626
GLYCOCAT.PWY..glycogen.degradation.I	sex	male	-0.343622	0.103126	40	40	0.00192915	0.120893
PWY.6478..GDP.D.glycero..alpha..D.manno.heptose.biosynthesis	sex	male	-0.542481	0.162332	40	40	0.00187765	0.120893
FOLSYN.PWY..superpathway.of.tetrahydrofolate.biosynthesis.and.salvage	sex	male	-0.995686	0.323141	40	12	0.00382272	0.126115
GALACT.GLUCUROCAT.PWY..superpathway.of.hexuronide.and.hexuronate.degradation	sex	male	-1.53228	0.494501	40	14	0.00364884	0.126115
GLYCOLYSIS.E.D..superpathway.of.glycolysis.and.the.Entner.Doudoroff.pathway	sex	male	-1.66942	0.550604	40	33	0.00436034	0.126115
POLYISOPRENSYN.PWY..polyisoprenoid.biosynthesis..E..coli.	sex	male	0.61913	0.200794	40	40	0.00380087	0.126115
PWY.5676..acetyl.CoA.fermentation.to.butanoate.II	sex	male	0.475953	0.149082	40	40	0.0028304	0.126115
PWY.6612..superpathway.of.tetrahydrofolate.biosynthesis	sex	male	-1.00242	0.325271	40	12	0.00381743	0.126115
PWY.7345..superpathway.of.anaerobic.sucrose.degradation	sex	male	-1.71031	0.56301	40	33	0.00429345	0.126115
PWY.6992..1.5.anhydrofructose.degradation	sex	male	0.388175	0.133913	40	40	0.00619171	0.166292
P23.PWY..reductive.TCA.cycle.I	sex	male	-1.55104	0.552855	40	27	0.00787673	0.169028
PWY.3001..superpathway.of.L.isoleucine.biosynthesis.I	sex	male	-0.142016	0.0500028	40	40	0.00720568	0.169028
PWY.7185..UTP.and.CTP.dephosphorylation.I	sex	male	0.386679	0.135141	40	40	0.00682288	0.169028
PWY.7196..superpathway.of.pyrimidine.ribonucleosides.salvage	sex	male	-1.82463	0.652822	40	33	0.00809178	0.169028
CENTFERM.PWY..pyruvate.fermentation.to.butanoate	sex	male	0.490162	0.183478	40	40	0.0110573	0.175406
GALACTITOLCAT.PWY..galactitol.degradation	sex	male	0.942267	0.346226	40	39	0.00975168	0.175406
PWY.241..C4.photosynthetic.carbon.assimilation.cycle..NADP.ME.type	sex	male	-1.32717	0.485721	40	37	0.00948842	0.175406
PWY.6590..superpathway.of.Clostridium.acetobutylicum.acidogenic.fermentation	sex	male	0.451273	0.166916	40	40	0.0102022	0.175406
PWY.6969..TCA.cycle.V..2.oxoglutarate.synthase.	sex	male	-0.250891	0.0937373	40	40	0.010919	0.175406
PWY.7117..C4.photosynthetic.carbon.assimilation.cycle..PEPCK.type	sex	male	-1.29296	0.484891	40	37	0.0111961	0.175406
GLYCOGENSYNTH.PWY..glycogen.biosynthesis.I..from.ADP.D.Glucose.	sex	male	0.190125	0.0727174	40	40	0.0127382	0.17758
P441.PWY..superpathway.of.N.acetylneuraminate.degradation	sex	male	-1.15768	0.442854	40	36	0.0127518	0.17758
PWY.5347..superpathway.of.L.methionine.biosynthesis..transsulfuration.	sex	male	-1.32444	0.504706	40	38	0.0124388	0.17758
PWY.6317..D.galactose.degradation.I..Leloir.pathway.	sex	male	0.146563	0.0570626	40	40	0.0142685	0.186669
PWY.I9..L.cysteine.biosynthesis.VI..from.L.methionine.	sex	male	-0.156858	0.0611581	40	40	0.0143974	0.186669
METSYN.PWY..superpathway.of.L.homoserine.and.L.methionine.biosynthesis	sex	male	-1.33315	0.528393	40	38	0.0159396	0.18729
P42.PWY..incomplete.reductive.TCA.cycle	sex	male	-0.635695	0.251566	40	40	0.0157887	0.18729
PWY.7115..C4.photosynthetic.carbon.assimilation.cycle..NAD.ME.type	sex	male	-0.83762	0.329209	40	39	0.0151347	0.18729
HOMOSER.METSYN.PWY..L.methionine.biosynthesis.I	sex	male	-1.38051	0.550502	40	38	0.0165413	0.188471
PWY.6527..stachyose.degradation	sex	male	0.167005	0.0672085	40	40	0.0174791	0.193298
MET.SAM.PWY..superpathway.of.S.adenosyl.L.methionine.biosynthesis	sex	male	-1.39569	0.568546	40	38	0.0187855	0.196204
ORNDEG.PWY..superpathway.of.ornithine.degradation	sex	male	-0.732275	0.297215	40	6	0.0183872	0.196204
PWY0.781..aspartate.superpathway	sex	male	-1.03329	0.423713	40	35	0.0195257	0.198424
PWY.5104..L.isoleucine.biosynthesis.IV	sex	male	-0.396664	0.166333	40	5	0.0221848	0.215704
PWY.6122..5.aminoimidazole.ribonucleotide.biosynthesis.II	sex	male	0.115257	0.0486237	40	40	0.0229472	0.215704
PWY.6277..superpathway.of.5.aminoimidazole.ribonucleotide.biosynthesis	sex	male	0.115257	0.0486237	40	40	0.0229472	0.215704
P4.PWY..superpathway.of.L.lysine..L.threonine.and.L.methionine.biosynthesis.I	sex	male	-0.992228	0.423943	40	35	0.0246096	0.225688
PWY.5913..partial.TCA.cycle..obligate.autotrophs.	sex	male	-1.04972	0.450788	40	39	0.0252976	0.226473
PWY.6936..seleno.amino.acid.biosynthesis..plants.	sex	male	-1.49617	0.651791	40	38	0.0273167	0.231309
PWY.7385..1.3.propanediol.biosynthesis..engineered.	sex	male	-0.376103	0.16426	40	5	0.0276833	0.231309
PWY.922..mevalonate.pathway.I..eukaryotes.and.bacteria.	sex	male	0.710973	0.31027	40	8	0.0275701	0.231309
PWY.6270..isoprene.biosynthesis.I	sex	male	0.112958	0.0496659	40	40	0.0286758	0.234393
PWY66.429..fatty.acid.biosynthesis.initiation..mitochondria.	sex	male	0.184712	0.0822855	40	40	0.0306834	0.245467
ASPASN.PWY..superpathway.of.L.aspartate.and.L.asparagine.biosynthesis	sex	male	-0.263148	0.119971	40	40	0.0344661	0.267368
GALACTUROCAT.PWY..D.galacturonate.degradation.I	sex	male	0.241036	0.110133	40	40	0.0348432	0.267368
GLUCOSE1PMETAB.PWY..glucose.and.glucose.1.phosphate.degradation	sex	male	-0.637268	0.295576	40	21	0.0374773	0.276303
PWY.7279..aerobic.respiration.II..cytochrome.c...yeast.	sex	male	0.817424	0.378366	40	9	0.0371125	0.276303
PWY0.1477..ethanolamine.utilization	sex	male	-0.202903	0.0953695	40	40	0.0399234	0.288677
PWY.7560..methylerythritol.phosphate.pathway.II	sex	male	0.1204	0.0568501	40	40	0.0407874	0.289359
PWY.6507..4.deoxy.L.threo.hex.4.enopyranuronate.degradation	sex	male	0.260959	0.125008	40	40	0.0435965	0.298041
PWY.8086...S..lactate.fermentation.to.propanoate..acetate.and.hydrogen	sex	male	-0.486318	0.232611	40	7	0.0432963	0.298041
DAPLYSINESYN.PWY..L.lysine.biosynthesis.I	sex	male	-0.58224	0.284546	40	39	0.0477012	0.317806
PWY.5677..succinate.fermentation.to.butanoate	sex	male	0.644846	0.315852	40	13	0.0481781	0.317806
ARGSYNBSUB.PWY..L.arginine.biosynthesis.II..acetyl.cycle.	sex	male	0.1441	0.0719386	40	40	0.0523371	0.325611
PWY.5686..UMP.biosynthesis.I	sex	male	0.0676529	0.033977	40	40	0.0536912	0.325611
PWY.7094..fatty.acid.salvage	sex	male	-0.363306	0.180324	40	4	0.0510485	0.325611
PWY.7790..UMP.biosynthesis.II	sex	male	0.0676529	0.033977	40	40	0.0536912	0.325611
PWY.7791..UMP.biosynthesis.III	sex	male	0.0676529	0.033977	40	40	0.0536912	0.325611
BIOTIN.BIOSYNTHESIS.PWY..biotin.biosynthesis.I	sex	male	-0.335088	0.170133	40	40	0.0562098	0.332547
PWY.6519..8.amino.7.oxononanoate.biosynthesis.I	sex	male	-0.343285	0.174587	40	40	0.0566038	0.332547
PWY.7820..teichuronic.acid.biosynthesis..B..subtilis.168.	sex	male	0.726511	0.371016	40	36	0.0575815	0.333087
PWY.6803..phosphatidylcholine.acyl.editing	sex	male	-0.663736	0.342919	40	9	0.0603901	0.34404
FERMENTATION.PWY..mixed.acid.fermentation	sex	male	-0.0918513	0.0479412	40	40	0.0629222	0.353116
PWY.8190..L.glutamate.degradation.XI..reductive.Stickland.reaction.	sex	male	0.455043	0.23885	40	40	0.0643498	0.355817
PWY.7238..sucrose.biosynthesis.II	sex	male	0.25181	0.132978	40	40	0.0659087	0.359154
PWY.6749..CMP.legionaminate.biosynthesis.I	sex	male	0.397952	0.212216	40	40	0.0684623	0.36774
GLYOXYLATE.BYPASS..glyoxylate.cycle	sex	male	-0.696866	0.375878	40	15	0.071518	0.374804
PWY.7221..guanosine.ribonucleotides.de.novo.biosynthesis	sex	male	-0.0722689	0.039017	40	40	0.071771	0.374804
PWY.6163..chorismate.biosynthesis.from.3.dehydroquinate	sex	male	0.126799	0.0687736	40	40	0.0730327	0.376168
ARG.POLYAMINE.SYN..superpathway.of.arginine.and.polyamine.biosynthesis	sex	male	-0.627214	0.362663	40	37	0.0918423	0.377643
HCAMHPDEG.PWY..3.phenylpropanoate.and.3..3.hydroxyphenyl.propanoate.degradation.to.2.hydroxypentadienoate	sex	male	-0.231744	0.132855	40	3	0.0891845	0.377643
POLYAMSYN.PWY..superpathway.of.polyamine.biosynthesis.I	sex	male	-0.638476	0.372165	40	37	0.0943852	0.377643
PWY.5973..cis.vaccenate.biosynthesis	sex	male	-0.16874	0.0976304	40	40	0.0920444	0.377643
PWY.6125..superpathway.of.guanosine.nucleotides.de.novo.biosynthesis.II	sex	male	-0.241844	0.139185	40	40	0.0903852	0.377643
PWY.6138..CMP.N.acetylneuraminate.biosynthesis.I..eukaryotes.	sex	male	-0.583368	0.320016	40	31	0.0761886	0.377643
PWY.6151..S.adenosyl.L.methionine.salvage.I	sex	male	-0.0602917	0.0345399	40	40	0.0889684	0.377643
PWY.6549..L.glutamine.biosynthesis.III	sex	male	-0.337201	0.191492	40	40	0.0862993	0.377643
PWY.6690..cinnamate.and.3.hydroxycinnamate.degradation.to.2.hydroxypentadienoate	sex	male	-0.231744	0.132855	40	3	0.0891845	0.377643
PWY.7220..adenosine.deoxyribonucleotides.de.novo.biosynthesis.II	sex	male	-0.285728	0.162589	40	40	0.0869111	0.377643
PWY.7222..guanosine.deoxyribonucleotides.de.novo.biosynthesis.II	sex	male	-0.285728	0.162589	40	40	0.0869111	0.377643
PWY.7409..phospholipid.remodeling..phosphatidylethanolamine..yeast.	sex	male	-0.199091	0.111715	40	3	0.0827189	0.377643
PWY.7663..gondoate.biosynthesis..anaerobic.	sex	male	-0.181045	0.101259	40	40	0.0817627	0.377643
PWY.7883..anhydromuropeptides.recycling.II	sex	male	-0.774932	0.428956	40	21	0.0787563	0.377643
PWY.822..fructan.biosynthesis	sex	male	-1.1767	0.656639	40	20	0.0810978	0.377643
PWY0.1241..ADP.L.glycero..beta..D.manno.heptose.biosynthesis	sex	male	-0.534378	0.311512	40	39	0.0944108	0.377643
PWY0.1277..3.phenylpropanoate.and.3..3.hydroxyphenyl.propanoate.degradation	sex	male	-0.178615	0.0982879	40	3	0.077069	0.377643
PWY0.1296..purine.ribonucleosides.degradation	sex	male	0.165501	0.0902567	40	40	0.0745438	0.377643
PWY0.301..L.ascorbate.degradation.I..bacterial..anaerobic.	sex	male	-0.689668	0.394519	40	19	0.088519	0.377643
PWY66.399..gluconeogenesis.III	sex	male	0.141654	0.0823578	40	40	0.0935709	0.377643
RIBOSYN2.PWY..flavin.biosynthesis.I..bacteria.and.plants.	sex	male	-0.10397	0.0588988	40	40	0.0855618	0.377643
P108.PWY..pyruvate.fermentation.to.propanoate.I	sex	male	-0.692687	0.4052	40	32	0.0955151	0.378039
PWY.6126..superpathway.of.adenosine.nucleotides.de.novo.biosynthesis.II	sex	male	-0.217162	0.128009	40	40	0.097979	0.383751
PWY.5656..mannosylglycerate.biosynthesis.I	sex	male	-0.260025	0.155024	40	3	0.101688	0.386209
PWY.7208..superpathway.of.pyrimidine.nucleobases.salvage	sex	male	-0.23384	0.13892	40	40	0.100522	0.386209
PWY.7228..superpathway.of.guanosine.nucleotides.de.novo.biosynthesis.I	sex	male	-0.22417	0.133504	40	40	0.101332	0.386209
FAO.PWY..fatty.acid..beta..oxidation.I..generic.	sex	male	-0.25749	0.154452	40	3	0.103713	0.388579
PWY.6961..L.ascorbate.degradation.II..bacterial..aerobic.	sex	male	-0.62109	0.374447	40	19	0.105412	0.388579
PWY66.391..fatty.acid..beta..oxidation.VI..mammalian.peroxisome.	sex	male	0.647552	0.390203	40	15	0.105242	0.388579
PWY.5138..fatty.acid..beta..oxidation.IV..unsaturated..even.number.	sex	male	-0.289189	0.175948	40	3	0.108507	0.395113
PWY.5188..tetrapyrrole.biosynthesis.I..from.glutamate.	sex	male	0.252217	0.15493	40	40	0.111801	0.395113
PWY.6595..superpathway.of.guanosine.nucleotides.degradation..plants.	sex	male	0.634874	0.390628	40	18	0.112373	0.395113
PWY.7204..pyridoxal.5..phosphate.salvage.II..plants.	sex	male	-0.348783	0.213391	40	6	0.110418	0.395113
PWY.7237..myo...chiro..and.scyllo.inositol.degradation	sex	male	0.515541	0.317265	40	20	0.112439	0.395113
NONMEVIPP.PWY..methylerythritol.phosphate.pathway.I	sex	male	0.0863428	0.0538939	40	40	0.117418	0.399411
PWY.5675..nitrate.reduction.V..assimilatory.	sex	male	-0.669013	0.417603	40	17	0.11743	0.399411
PWY.6607..guanosine.nucleotides.degradation.I	sex	male	0.640238	0.39739	40	18	0.115433	0.399411
PWY.7210..pyrimidine.deoxyribonucleotides.biosynthesis.from.CTP	sex	male	0.162681	0.10196	40	40	0.118876	0.399411
PWY.7900..glycogen.biosynthesis.III..from..alpha..maltose.1.phosphate.	sex	male	0.24751	0.155169	40	3	0.118973	0.399411
GLUCONEO.PWY..gluconeogenesis.I	sex	male	-0.136643	0.0875311	40	40	0.126795	0.412056
PWY.5505..L.glutamate.and.L.glutamine.biosynthesis	sex	male	-0.373594	0.239014	40	39	0.12633	0.412056
PWY.5514..UDP.N.acetyl.D.galactosamine.biosynthesis.II	sex	male	-0.460981	0.296181	40	40	0.127899	0.412056
PWY.5723..Rubisco.shunt	sex	male	0.733729	0.47401	40	19	0.129931	0.412056
PWY.7229..superpathway.of.adenosine.nucleotides.de.novo.biosynthesis.I	sex	male	-0.179812	0.114805	40	40	0.125583	0.412056
PWY0.1298..superpathway.of.pyrimidine.deoxyribonucleosides.degradation	sex	male	0.208648	0.134823	40	40	0.130015	0.412056
TCA.GLYOX.BYPASS..superpathway.of.glyoxylate.bypass.and.TCA	sex	male	-0.483811	0.312959	40	12	0.130411	0.412056
PWY.7434..terminal.O.glycans.residues.modification..via.type.2.precursor.disaccharide.	sex	male	-0.633742	0.411935	40	12	0.132225	0.414306
PWY1ZNC.1..assimilatory.sulfate.reduction.IV	sex	male	0.563296	0.367378	40	39	0.133489	0.414809
HEXITOLDEGSUPER.PWY..superpathway.of.hexitol.degradation..bacteria.	sex	male	-0.747425	0.497503	40	32	0.141271	0.417438
PWY.5667..CDP.diacylglycerol.biosynthesis.I	sex	male	0.13117	0.0874982	40	40	0.142107	0.417438
PWY.5705..allantoin.degradation.to.glyoxylate.III	sex	male	0.56344	0.371215	40	10	0.137335	0.417438
PWY.6594..superpathway.of.Clostridium.acetobutylicum.solventogenic.fermentation	sex	male	-0.404571	0.266106	40	13	0.136704	0.417438
PWY.6604..superpathway.of.Clostridium.acetobutylicum.acidogenic.and.solventogenic.fermentation	sex	male	-0.399498	0.263991	40	13	0.138477	0.417438
PWY0.1319..CDP.diacylglycerol.biosynthesis.II	sex	male	0.13117	0.0874982	40	40	0.142107	0.417438
SO4ASSIM.PWY..assimilatory.sulfate.reduction.I	sex	male	0.531882	0.352954	40	40	0.140094	0.417438
PWY.7200..superpathway.of.pyrimidine.deoxyribonucleoside.salvage	sex	male	0.524371	0.351685	40	16	0.14421	0.420333
PWY.7254..TCA.cycle.VII..acetate.producers.	sex	male	0.640923	0.435033	40	29	0.148913	0.430703
SULFATE.CYS.PWY..superpathway.of.sulfate.assimilation.and.cysteine.biosynthesis	sex	male	0.474435	0.323651	40	40	0.150906	0.433135
PWY.1042..glycolysis.IV	sex	male	0.0467175	0.0319933	40	40	0.152446	0.434241
PWY.5392..reductive.TCA.cycle.II	sex	male	-0.765544	0.529138	40	31	0.156159	0.438176
PWY.6147..6.hydroxymethyl.dihydropterin.diphosphate.biosynthesis.I	sex	male	0.300117	0.206961	40	40	0.155231	0.438176
PWY.4041...gamma..glutamyl.cycle	sex	male	-0.260481	0.182227	40	40	0.161051	0.444622
PWY.6168..flavin.biosynthesis.III..fungi.	sex	male	-0.51029	0.358157	40	36	0.162386	0.444622
PWY.7197..pyrimidine.deoxyribonucleotide.phosphorylation	sex	male	-0.185896	0.130144	40	40	0.161349	0.444622
PWY.841..superpathway.of.purine.nucleotides.de.novo.biosynthesis.I	sex	male	-0.144569	0.101667	40	40	0.163186	0.444622
PWY.7234..inosine.5..phosphate.biosynthesis.III	sex	male	-0.460554	0.325524	40	40	0.165268	0.447055
PWY.6630..superpathway.of.L.tyrosine.biosynthesis	sex	male	-0.0879762	0.0625817	40	40	0.167913	0.448
THRESYN.PWY..superpathway.of.L.threonine.biosynthesis	sex	male	-0.137089	0.0975386	40	40	0.168	0.448
PWY.7295..L.arabinose.degradation.IV	sex	male	-0.243877	0.176181	40	5	0.174361	0.45846
PWY0.1261..anhydromuropeptides.recycling.I	sex	male	-0.374704	0.27061	40	39	0.174232	0.45846
ANAGLYCOLYSIS.PWY..glycolysis.III..from.glucose.	sex	male	0.0461843	0.0341183	40	40	0.183844	0.480038
COMPLETE.ARO.PWY..superpathway.of.aromatic.amino.acid.biosynthesis	sex	male	0.114762	0.0854438	40	40	0.187198	0.48346
PWY.5690..TCA.cycle.II..plants.and.fungi.	sex	male	0.470955	0.35107	40	37	0.187726	0.48346
ARO.PWY..chorismate.biosynthesis.I	sex	male	0.118285	0.0885651	40	40	0.189634	0.48505
VALSYN.PWY..L.valine.biosynthesis	sex	male	0.12562	0.095282	40	40	0.195261	0.49607
CALVIN.PWY..Calvin.Benson.Bassham.cycle	sex	male	0.0417804	0.0320847	40	40	0.200689	0.506436
PWY.5920..superpathway.of.heme.b.biosynthesis.from.glycine	sex	male	0.266349	0.206864	40	4	0.205686	0.512171
PWY.7688..dTDP..alpha..D.ravidosamine.and.dTDP.4.acetyl..alpha..D.ravidosamine.biosynthesis	sex	male	0.390332	0.302959	40	40	0.205397	0.512171
METHGLYUT.PWY..superpathway.of.methylglyoxal.degradation	sex	male	-0.56262	0.441896	40	30	0.210683	0.517757
PWY.702..L.methionine.biosynthesis.II	sex	male	-0.348021	0.273167	40	40	0.210394	0.517757
PWY.5823..superpathway.of.CDP.glucose.derived.O.antigen.building.blocks.biosynthesis	sex	male	0.449216	0.355377	40	30	0.21391	0.522274
PWY.5941..glycogen.degradation.II	sex	male	0.151613	0.121235	40	40	0.218738	0.530617
PWY.6385..peptidoglycan.biosynthesis.III..mycobacteria.	sex	male	0.0431888	0.0355196	40	40	0.231517	0.558015
PWY.6383..mono.trans..poly.cis.decaprenyl.phosphate.biosynthesis	sex	male	-0.650572	0.539455	40	17	0.235281	0.563475
PWY.7356..thiamine.diphosphate.salvage.IV..yeast.	sex	male	0.239975	0.200192	40	40	0.238058	0.566517
PWY.6121..5.aminoimidazole.ribonucleotide.biosynthesis.I	sex	male	0.0688237	0.0576125	40	40	0.239648	0.566715
P163.PWY..L.lysine.fermentation.to.acetate.and.butanoate	sex	male	0.292809	0.249345	40	38	0.247577	0.579495
PWY.724..superpathway.of.L.lysine..L.threonine.and.L.methionine.biosynthesis.II	sex	male	-0.0412314	0.0351533	40	40	0.248135	0.579495
PWY.7323..superpathway.of.GDP.mannose.derived.O.antigen.building.blocks.biosynthesis	sex	male	0.135555	0.116162	40	40	0.250501	0.581411
PWY.7383..anaerobic.energy.metabolism..invertebrates..cytosol.	sex	male	0.0858142	0.0741159	40	40	0.254155	0.586273
P125.PWY..superpathway.of..R.R..butanediol.biosynthesis	sex	male	0.528249	0.458954	40	18	0.256931	0.58906
PWY.7118..chitin.deacetylation	sex	male	-0.340526	0.297554	40	10	0.259608	0.591593
PWY.5484..glycolysis.II..from.fructose.6.phosphate.	sex	male	-0.14653	0.129118	40	40	0.263545	0.596944
GLYCOL.GLYOXDEG.PWY..superpathway.of.glycol.metabolism.and.degradation	sex	male	-0.409395	0.369906	40	12	0.275357	0.616275
ILEUSYN.PWY..L.isoleucine.biosynthesis.I..from.threonine.	sex	male	0.0542107	0.0489034	40	40	0.274602	0.616275
PWY0.1586..peptidoglycan.maturation..meso.diaminopimelate.containing.	sex	male	0.119252	0.108126	40	40	0.277009	0.616303
BRANCHED.CHAIN.AA.SYN.PWY..superpathway.of.branched.chain.amino.acid.biosynthesis	sex	male	0.0482177	0.0441494	40	40	0.281644	0.62293
PWY.8187..L.arginine.degradation.XIII..reductive.Stickland.reaction.	sex	male	-0.16612	0.15267	40	40	0.283404	0.623158
PWY.6823..molybdopterin.biosynthesis	sex	male	0.268848	0.249231	40	40	0.287517	0.628525
HISDEG.PWY..L.histidine.degradation.I	sex	male	0.147528	0.139218	40	40	0.295974	0.643274
PWY.5989..stearate.biosynthesis.II..bacteria.and.plants.	sex	male	-0.115534	0.10964	40	40	0.298648	0.645355
PWY.5055..nicotinate.degradation.III	sex	male	0.299445	0.28866	40	11	0.306122	0.65481
PWY.7400..L.arginine.biosynthesis.IV..archaebacteria.	sex	male	0.0607812	0.0586392	40	40	0.306507	0.65481
SER.GLYSYN.PWY..superpathway.of.L.serine.and.glycine.biosynthesis.I	sex	male	-0.0500724	0.048485	40	40	0.308254	0.654822
P221.PWY..octane.oxidation	sex	male	0.267726	0.262553	40	8	0.314318	0.656575
PWY.5659..GDP.mannose.biosynthesis	sex	male	-0.118722	0.116112	40	40	0.313019	0.656575
PWY.7953..UDP.N.acetylmuramoyl.pentapeptide.biosynthesis.III..meso.diaminopimelate.containing.	sex	male	0.0437289	0.0425841	40	40	0.310969	0.656575
PWY.6902..chitin.degradation.II..Vibrio.	sex	male	0.433529	0.427743	40	39	0.317219	0.658975
GLUDEG.II.PWY..L.glutamate.degradation.VII..to.butanoate.	sex	male	0.737478	0.734974	40	12	0.322012	0.66162
PWY.7090..UDP.2.3.diacetamido.2.3.dideoxy..alpha..D.mannuronate.biosynthesis	sex	male	0.398205	0.396605	40	13	0.321714	0.66162
PWY.6703..preQ0.biosynthesis	sex	male	-0.128617	0.129108	40	40	0.325457	0.665065
PWY.5097..L.lysine.biosynthesis.VI	sex	male	0.0312945	0.0317663	40	40	0.330783	0.672295
HEME.BIOSYNTHESIS.II.1..heme.b.biosynthesis.V..aerobic.	sex	male	-0.37226	0.384057	40	36	0.338534	0.684348
PWY.6608..guanosine.nucleotides.degradation.III	sex	male	0.205571	0.214943	40	40	0.344918	0.693524
FASYN.ELONG.PWY..fatty.acid.elongation....saturated	sex	male	-0.0840114	0.0893251	40	40	0.352895	0.694704
P41.PWY..pyruvate.fermentation.to.acetate.and..S..lactate.I	sex	male	-0.107653	0.114005	40	40	0.350991	0.694704
PWY0.162..superpathway.of.pyrimidine.ribonucleotides.de.novo.biosynthesis	sex	male	-0.109219	0.114865	40	40	0.347693	0.694704
PYRIDNUCSYN.PWY..NAD.de.novo.biosynthesis.I..from.aspartate.	sex	male	0.0574323	0.061048	40	40	0.352764	0.694704
GLUTORN.PWY..L.ornithine.biosynthesis.I	sex	male	-0.0803819	0.0867666	40	40	0.360077	0.696136
GLYCOLYSIS..glycolysis.I..from.glucose.6.phosphate.	sex	male	-0.0787492	0.0846285	40	40	0.357972	0.696136
P162.PWY..L.glutamate.degradation.V..via.hydroxyglutarate.	sex	male	0.245541	0.26264	40	39	0.355747	0.696136
PWY.6292..superpathway.of.L.cysteine.biosynthesis..mammalian.	sex	male	0.313051	0.340329	40	40	0.363455	0.696136
PWY.6629..superpathway.of.L.tryptophan.biosynthesis	sex	male	0.0635151	0.0687361	40	40	0.361295	0.696136
PWY0.1415..superpathway.of.heme.b.biosynthesis.from.uroporphyrinogen.III	sex	male	-0.355204	0.387195	40	36	0.364731	0.696136
PWY.7456...beta...1.4..mannan.degradation	sex	male	-0.08134	0.0894602	40	40	0.368959	0.700649
PWY.6124..inosine.5..phosphate.biosynthesis.II	sex	male	-0.0794777	0.0880209	40	40	0.372246	0.703339
OANTIGEN.PWY..O.antigen.building.blocks.biosynthesis..E..coli.	sex	male	-0.0549352	0.0611876	40	40	0.374937	0.704882
PWY.5695..inosine.5..phosphate.degradation	sex	male	0.0438386	0.0496371	40	40	0.382692	0.707546
PWY.6628..superpathway.of.L.phenylalanine.biosynthesis	sex	male	-0.06739	0.0763951	40	40	0.383255	0.707546
REDCITCYC..TCA.cycle.VI..Helicobacter.	sex	male	0.337941	0.383608	40	32	0.383882	0.707546
SALVADEHYPOX.PWY..adenosine.nucleotides.degradation.II	sex	male	0.199284	0.226047	40	40	0.383534	0.707546
PRPP.PWY..superpathway.of.histidine..purine..and.pyrimidine.biosynthesis	sex	male	-0.164752	0.189539	40	40	0.390182	0.71565
ANAEROFRUCAT.PWY..homolactic.fermentation	sex	male	-0.086274	0.106099	40	40	0.421201	0.720754
ARGSYN.PWY..L.arginine.biosynthesis.I..via.L.ornithine.	sex	male	0.0376851	0.0448893	40	40	0.406433	0.720754
GLYCOLYSIS.TCA.GLYOX.BYPASS..superpathway.of.glycolysis..pyruvate.dehydrogenase..TCA..and.glyoxylate.bypass	sex	male	-0.207484	0.249459	40	9	0.410753	0.720754
METH.ACETATE.PWY..methanogenesis.from.acetate	sex	male	0.19731	0.236544	40	40	0.409417	0.720754
PWY.1269..CMP.3.deoxy.D.manno.octulosonate.biosynthesis	sex	male	-0.0991741	0.117725	40	40	0.404822	0.720754
PWY.5837..2.carboxy.1.4.naphthoquinol.biosynthesis	sex	male	0.314806	0.396485	40	13	0.432131	0.720754
PWY.5838..superpathway.of.menaquinol.8.biosynthesis.I	sex	male	0.297243	0.373333	40	13	0.430869	0.720754
PWY.5840..superpathway.of.menaquinol.7.biosynthesis	sex	male	0.296349	0.3719	40	13	0.430487	0.720754
PWY.5861..superpathway.of.demethylmenaquinol.8.biosynthesis.I	sex	male	0.301553	0.380955	40	13	0.433524	0.720754
PWY.5897..superpathway.of.menaquinol.11.biosynthesis	sex	male	0.301602	0.380169	40	13	0.432509	0.720754
PWY.5898..superpathway.of.menaquinol.12.biosynthesis	sex	male	0.301602	0.380169	40	13	0.432509	0.720754
PWY.5899..superpathway.of.menaquinol.13.biosynthesis	sex	male	0.301602	0.380169	40	13	0.432509	0.720754
PWY.6123..inosine.5..phosphate.biosynthesis.I	sex	male	-0.0611179	0.076527	40	40	0.42946	0.720754
PWY.621..sucrose.degradation.III..sucrose.invertase.	sex	male	0.099107	0.117603	40	40	0.404656	0.720754
PWY.6305..superpathway.of.putrescine.biosynthesis	sex	male	-0.227696	0.265722	40	40	0.396873	0.720754
PWY.6545..pyrimidine.deoxyribonucleotides.de.novo.biosynthesis.III	sex	male	0.0859024	0.109493	40	40	0.437581	0.720754
PWY.6609..adenine.and.adenosine.salvage.III	sex	male	0.03868	0.0462126	40	40	0.407826	0.720754
PWY.6901..superpathway.of.glucose.and.xylose.degradation	sex	male	-0.110041	0.13134	40	40	0.407364	0.720754
PWY.7384..anaerobic.energy.metabolism..invertebrates..mitochondrial.	sex	male	0.13923	0.177313	40	5	0.437192	0.720754
PWY.7389..superpathway.of.anaerobic.energy.metabolism..invertebrates.	sex	male	0.138014	0.176106	40	5	0.438073	0.720754
PWY.7413..dTDP.6.deoxy..alpha..D.allose.biosynthesis	sex	male	0.316293	0.404387	40	10	0.43897	0.720754
PWY0.1479..tRNA.processing	sex	male	-0.475874	0.590129	40	33	0.425036	0.720754
UDPNACETYLGALSYN.PWY..UDP.N.acetyl.D.glucosamine.biosynthesis.II	sex	male	-0.310723	0.391944	40	40	0.432832	0.720754
UDPNAGSYN.PWY..UDP.N.acetyl.D.glucosamine.biosynthesis.I	sex	male	-0.0923277	0.11561	40	40	0.429479	0.720754
PANTO.PWY..phosphopantothenate.biosynthesis.I	sex	male	0.0512559	0.0668585	40	40	0.448037	0.732443
RUMP.PWY..formaldehyde.oxidation.I	sex	male	-0.379665	0.506326	40	26	0.457967	0.745435
PWY.561..superpathway.of.glyoxylate.cycle.and.fatty.acid.degradation	sex	male	-0.273318	0.370118	40	9	0.46477	0.751393
PWY.7664..oleate.biosynthesis.IV..anaerobic.	sex	male	-0.0837249	0.113596	40	40	0.465624	0.751393
COA.PWY..coenzyme.A.biosynthesis.I..prokaryotic.	sex	male	-0.0449011	0.0619084	40	40	0.472722	0.758388
PWY.6282..palmitoleate.biosynthesis.I..from..5Z..dodec.5.enoate.	sex	male	-0.0845771	0.11695	40	40	0.473992	0.758388
PWY.5154..L.arginine.biosynthesis.III..via.N.acetyl.L.citrulline.	sex	male	-0.060429	0.0848144	40	40	0.480517	0.765569
PWY.5103..L.isoleucine.biosynthesis.III	sex	male	0.0311795	0.0439759	40	40	0.482644	0.765713
PWY.7851..coenzyme.A.biosynthesis.II..eukaryotic.	sex	male	-0.0434484	0.0617171	40	40	0.48573	0.767372
DENOVOPURINE2.PWY..superpathway.of.purine.nucleotides.de.novo.biosynthesis.II	sex	male	-0.17559	0.25351	40	40	0.49275	0.775206
PWY.7315..dTDP.N.acetylthomosamine.biosynthesis	sex	male	-0.0936714	0.138034	40	40	0.501496	0.784119
PWY3O.4107..NAD.salvage.pathway.V..PNC.V.cycle.	sex	male	0.583746	0.862417	40	13	0.502587	0.784119
HISTSYN.PWY..L.histidine.biosynthesis	sex	male	0.0511636	0.0790412	40	40	0.521327	0.796888
PWY.5345..superpathway.of.L.methionine.biosynthesis..by.sulfhydrylation.	sex	male	-0.246415	0.380717	40	39	0.521368	0.796888
PWY.7199..pyrimidine.deoxyribonucleosides.salvage	sex	male	0.026555	0.0408244	40	40	0.519304	0.796888
PWY0.42..2.methylcitrate.cycle.I	sex	male	0.165953	0.253776	40	8	0.517092	0.796888
PYRIDNUCSAL.PWY..NAD.salvage.pathway.I..PNC.VI.cycle.	sex	male	0.559788	0.851808	40	13	0.515028	0.796888
PWY.7184..pyrimidine.deoxyribonucleotides.de.novo.biosynthesis.I	sex	male	0.0746189	0.116157	40	40	0.524474	0.79839
X1CMET2.PWY..folate.transformations.III..E..coli.	sex	male	0.0314774	0.0511648	40	40	0.542079	0.7993
PENTOSE.P.PWY..pentose.phosphate.pathway	sex	male	-0.117543	0.190321	40	40	0.54052	0.7993
PWY.2941..L.lysine.biosynthesis.II	sex	male	-0.10089	0.158899	40	40	0.529278	0.7993
PWY.6353..purine.nucleotides.degradation.II..aerobic.	sex	male	0.156283	0.249488	40	40	0.53479	0.7993
PWY.6897..thiamine.diphosphate.salvage.II	sex	male	-0.0446685	0.071374	40	40	0.535163	0.7993
PWY.6906..chitin.derivatives.degradation	sex	male	-0.125574	0.203296	40	40	0.540462	0.7993
PWY0.1061..superpathway.of.L.alanine.biosynthesis	sex	male	-0.0946806	0.151613	40	40	0.536039	0.7993
PWY0.862...5Z..dodecenoate.biosynthesis.I	sex	male	-0.0740902	0.118015	40	40	0.533889	0.7993
NONOXIPENT.PWY..pentose.phosphate.pathway..non.oxidative.branch..I	sex	male	0.0363598	0.0594212	40	40	0.544248	0.799364
PWY.6606..guanosine.nucleotides.degradation.II	sex	male	0.170017	0.280575	40	40	0.548145	0.801955
PWY.7187..pyrimidine.deoxyribonucleotides.de.novo.biosynthesis.II	sex	male	-0.365505	0.615829	40	38	0.556351	0.810806
COA.PWY.1..superpathway.of.coenzyme.A.biosynthesis.III..mammals.	sex	male	-0.0323482	0.0548458	40	40	0.558814	0.811226
PWY.5088..L.glutamate.degradation.VIII..to.propanoate.	sex	male	-0.0751691	0.128871	40	3	0.563146	0.811226
PWY.5189..tetrapyrrole.biosynthesis.II..from.glycine.	sex	male	-0.0904801	0.154951	40	40	0.56272	0.811226
PWY0.166..superpathway.of.pyrimidine.deoxyribonucleotides.de.novo.biosynthesis..E..coli.	sex	male	-0.362422	0.624755	40	38	0.565269	0.811226
PWY.5981..CDP.diacylglycerol.biosynthesis.III	sex	male	-0.1878	0.325622	40	40	0.567515	0.811352
PWY.6387..UDP.N.acetylmuramoyl.pentapeptide.biosynthesis.I..meso.diaminopimelate.containing.	sex	male	0.0154416	0.0272255	40	40	0.573932	0.814334
PWY.8131..5..deoxyadenosine.degradation.II	sex	male	0.279073	0.489904	40	38	0.572268	0.814334
PWY.7242..D.fructuronate.degradation	sex	male	-0.377537	0.670103	40	35	0.576471	0.814862
ARGININE.SYN4.PWY..L.ornithine.biosynthesis.II	sex	male	0.200848	0.36234	40	40	0.582615	0.819633
P105.PWY..TCA.cycle.IV..2.oxoglutarate.decarboxylase.	sex	male	-0.28158	0.513128	40	17	0.586386	0.819633
PWY.7977..L.methionine.biosynthesis.IV	sex	male	0.0335716	0.0608427	40	40	0.584332	0.819633
GLUCUROCAT.PWY..superpathway.of..beta..D.glucuronosides.degradation	sex	male	-0.348963	0.640842	40	35	0.589253	0.820589
DARABCATK12.PWY..D.arabinose.degradation.I	sex	male	0.207348	0.387668	40	17	0.595862	0.824098
PWY.6883..pyruvate.fermentation.to.butanol.II..engineered.	sex	male	0.0960078	0.179645	40	6	0.596156	0.824098
PWY.6588..pyruvate.fermentation.to.acetone	sex	male	-0.215938	0.40727	40	37	0.599052	0.825067
PWY66.398..TCA.cycle.III..animals.	sex	male	-0.159686	0.306603	40	13	0.605512	0.830922
HSERMETANA.PWY..L.methionine.biosynthesis.III	sex	male	0.031283	0.0656652	40	40	0.636516	0.839853
P122.PWY..heterolactic.fermentation	sex	male	-0.116981	0.244486	40	40	0.635052	0.839853
PHOSLIPSYN.PWY..superpathway.of.phospholipid.biosynthesis.I..bacteria.	sex	male	-0.280276	0.57118	40	34	0.626463	0.839853
PWY.4984..urea.cycle	sex	male	-0.222712	0.467591	40	38	0.63659	0.839853
PWY.6470..peptidoglycan.biosynthesis.V...beta..lactam.resistance.	sex	male	-0.0715922	0.146255	40	40	0.627301	0.839853
PWY.6471..peptidoglycan.biosynthesis.IV..Enterococcus.faecium.	sex	male	-0.0691484	0.142413	40	40	0.630075	0.839853
PWY.6892..thiazole.component.of.thiamine.diphosphate.biosynthesis.I	sex	male	0.138346	0.286274	40	39	0.631681	0.839853
PWY.7316..dTDP.N.acetylviosamine.biosynthesis	sex	male	-0.137307	0.287706	40	40	0.635919	0.839853
PWY.7392..taxadiene.biosynthesis..engineered.	sex	male	0.291914	0.576213	40	18	0.615357	0.839853
PWY.7807..glyphosate.degradation.III	sex	male	-0.0588993	0.119602	40	3	0.625226	0.839853
PWY.8178..pentose.phosphate.pathway..non.oxidative.branch..II	sex	male	-0.0220954	0.0453479	40	40	0.628886	0.839853
PWY.6895..superpathway.of.thiamine.diphosphate.biosynthesis.II	sex	male	0.221207	0.468141	40	28	0.639257	0.840422
PWY.6293..superpathway.of.L.cysteine.biosynthesis..fungi.	sex	male	0.167553	0.360545	40	40	0.644782	0.843901
PWY.7616..methanol.oxidation.to.carbon.dioxide	sex	male	-0.0972588	0.21031	40	8	0.646392	0.843901
PWY.801..homocysteine.and.cysteine.interconversion	sex	male	0.179881	0.398725	40	40	0.654453	0.851169
TCA..TCA.cycle.I..prokaryotic.	sex	male	0.171567	0.382711	40	35	0.656486	0.851169
COBALSYN.PWY..superpathway.of.adenosylcobalamin.salvage.from.cobinamide.I	sex	male	-0.238737	0.566891	40	35	0.67603	0.852198
PWY.5030..L.histidine.degradation.III	sex	male	0.0564046	0.133436	40	40	0.674891	0.852198
PWY.5121..superpathway.of.geranylgeranyl.diphosphate.biosynthesis.II..via.MEP.	sex	male	0.271794	0.630509	40	21	0.668853	0.852198
PWY.5136..fatty.acid..beta..oxidation.II..plant.peroxisome.	sex	male	0.126592	0.304319	40	39	0.679762	0.852198
PWY.5918..superpathway.of.heme.b.biosynthesis.from.glutamate	sex	male	-0.145613	0.350258	40	36	0.679945	0.852198
PWY.6143..CMP.pseudaminate.biosynthesis	sex	male	0.180664	0.429434	40	31	0.676343	0.852198
PWY.6859..all.trans.farnesol.biosynthesis	sex	male	0.275992	0.63384	40	21	0.665715	0.852198
PWY.7328..superpathway.of.UDP.glucose.derived.O.antigen.building.blocks.biosynthesis	sex	male	-0.0515525	0.122872	40	40	0.677168	0.852198
PWY.8004..Entner.Doudoroff.pathway.I	sex	male	-0.0688377	0.161943	40	40	0.673181	0.852198
PWY0.1533..methylphosphonate.degradation.I	sex	male	-0.053713	0.12887	40	3	0.679169	0.852198
PWY.6344..L.arginine.degradation.XIV..oxidative.Stickland.reaction.	sex	male	0.161272	0.394507	40	24	0.684985	0.852829
PWY.7209..superpathway.of.pyrimidine.ribonucleosides.degradation	sex	male	-0.0984112	0.239035	40	4	0.682871	0.852829
PWY.7761..NAD.salvage.pathway.II..PNC.IV.cycle.	sex	male	-0.0423058	0.107654	40	40	0.696531	0.864342
PWY.7942..5.oxo.L.proline.metabolism	sex	male	0.15852	0.417386	40	14	0.706213	0.873474
GOLPDLCAT.PWY..superpathway.of.glycerol.degradation.to.1.3.propanediol	sex	male	0.0643844	0.172668	40	40	0.711309	0.875175
PWY.5130..2.oxobutanoate.degradation.I	sex	male	-0.0871399	0.238531	40	40	0.716899	0.875175
PWY.821..superpathway.of.sulfur.amino.acid.biosynthesis..Saccharomyces.cerevisiae.	sex	male	0.18782	0.511547	40	20	0.715536	0.875175
RHAMCAT.PWY..L.rhamnose.degradation.I	sex	male	0.0590415	0.159952	40	40	0.714086	0.875175
PWY.7003..glycerol.degradation.to.butanol	sex	male	-0.0878083	0.248355	40	40	0.725623	0.882959
HEME.BIOSYNTHESIS.II..heme.b.biosynthesis.I..aerobic.	sex	male	-0.12134	0.377426	40	36	0.749598	0.889085
KETOGLUCONMET.PWY..ketogluconate.metabolism	sex	male	0.161945	0.507272	40	9	0.751287	0.889085
P164.PWY..purine.nucleobases.degradation.I..anaerobic.	sex	male	0.0819357	0.25406	40	40	0.748838	0.889085
PPGPPMET.PWY..ppGpp.metabolism	sex	male	-0.0965788	0.307352	40	40	0.755066	0.889085
PROPFERM.PWY..superpathway.of.L.alanine.fermentation..Stickland.reaction.	sex	male	0.0965169	0.318843	40	33	0.763762	0.889085
PWY.1861..formaldehyde.assimilation.II..assimilatory.RuMP.Cycle.	sex	male	0.118004	0.36007	40	38	0.744919	0.889085
PWY.5494..pyruvate.fermentation.to.propanoate.II..acrylate.pathway.	sex	male	0.100253	0.325034	40	33	0.759435	0.889085
PWY.6386..UDP.N.acetylmuramoyl.pentapeptide.biosynthesis.II..lysine.containing.	sex	male	0.00941736	0.0287365	40	40	0.744926	0.889085
PWY.7388..octanoyl..acyl.carrier.protein..biosynthesis..mitochondria..yeast.	sex	male	-0.191604	0.591448	40	8	0.747747	0.889085
PWY.8182..valproate..beta..oxidation	sex	male	0.0889148	0.283076	40	39	0.755161	0.889085
PWY.8188..L.alanine.degradation.VI..reductive.Stickland.reaction.	sex	male	0.0965169	0.318843	40	33	0.763762	0.889085
PWY.8189..L.alanine.degradation.V..oxidative.Stickland.reaction.	sex	male	0.0965169	0.318843	40	33	0.763762	0.889085
PWY66.389..phytol.degradation	sex	male	0.231204	0.713438	40	32	0.747662	0.889085
THISYNARA.PWY..superpathway.of.thiamine.diphosphate.biosynthesis.III..eukaryotes.	sex	male	-0.0327023	0.0973611	40	40	0.738804	0.889085
GALACTARDEG.PWY..D.galactarate.degradation.I	sex	male	-0.152195	0.523175	40	31	0.772706	0.893961
GLUCARGALACTSUPER.PWY..superpathway.of.D.glucarate.and.D.galactarate.degradation	sex	male	-0.152195	0.523175	40	31	0.772706	0.893961
GLUCARDEG.PWY..D.glucarate.degradation.I	sex	male	-0.137159	0.516685	40	31	0.792091	0.899824
P161.PWY..acetylene.degradation..anaerobic.	sex	male	-0.0276342	0.107935	40	40	0.799312	0.899824
P185.PWY..formaldehyde.assimilation.III..dihydroxyacetone.cycle.	sex	male	-0.0948951	0.346786	40	40	0.785842	0.899824
PWY.5022..4.aminobutanoate.degradation.V	sex	male	0.114894	0.444831	40	39	0.797579	0.899824
PWY.5384..sucrose.degradation.IV..sucrose.phosphorylase.	sex	male	0.0206861	0.0790937	40	40	0.795089	0.899824
PWY.5497..purine.nucleobases.degradation.II..anaerobic.	sex	male	-0.0578641	0.222513	40	39	0.796231	0.899824
PWY.7111..pyruvate.fermentation.to.isobutanol..engineered.	sex	male	-0.0123444	0.0459851	40	40	0.78981	0.899824
PWY.7269..mitochondrial.NADPH.production..yeast.	sex	male	0.16061	0.58399	40	33	0.784789	0.899824
PWY66.409..superpathway.of.purine.nucleotide.salvage	sex	male	0.114002	0.426799	40	36	0.79083	0.899824
PWY0.1297..superpathway.of.purine.deoxyribonucleosides.degradation	sex	male	0.0252024	0.110221	40	40	0.820363	0.918347
TRNA.CHARGING.PWY..tRNA.charging	sex	male	0.00662212	0.0290084	40	40	0.820651	0.918347
HEMESYN2.PWY..heme.b.biosynthesis.II..oxygen.independent.	sex	male	-0.0368409	0.17929	40	40	0.838292	0.924242
PEPTIDOGLYCANSYN.PWY..peptidoglycan.biosynthesis.I..meso.diaminopimelate.containing.	sex	male	0.00520647	0.0248416	40	40	0.83511	0.924242
POLYAMINSYN3.PWY..superpathway.of.polyamine.biosynthesis.II	sex	male	0.102391	0.4916	40	34	0.836122	0.924242
PROTOCATECHUATE.ORTHO.CLEAVAGE.PWY..protocatechuate.degradation.II..ortho.cleavage.pathway.	sex	male	0.0665357	0.328698	40	9	0.840667	0.924242
PWY.3841..folate.transformations.II..plants.	sex	male	0.00873624	0.0424661	40	40	0.838106	0.924242
PWY.5100..pyruvate.fermentation.to.acetate.and.lactate.II	sex	male	-0.0161186	0.0781602	40	40	0.837716	0.924242
PWY.5101..L.isoleucine.biosynthesis.II	sex	male	-0.0839207	0.431088	40	10	0.846687	0.927286
PWY.6531..mannitol.cycle	sex	male	0.0651963	0.338665	40	37	0.848368	0.927286
LACTOSECAT.PWY..lactose.and.galactose.degradation.I	sex	male	-0.0638367	0.340926	40	40	0.852465	0.927432
PWY.7282..4.amino.2.methyl.5.diphosphomethylpyrimidine.biosynthesis.II	sex	male	-0.0507043	0.272605	40	39	0.853435	0.927432
DTDPRHAMSYN.PWY..dTDP..beta..L.rhamnose.biosynthesis	sex	male	-0.00892629	0.049314	40	40	0.857322	0.928972
PWY.5464..superpathway.of.cytosolic.glycolysis..plants...pyruvate.dehydrogenase.and.TCA.cycle	sex	male	0.0650679	0.410812	40	18	0.874989	0.945391
COLANSYN.PWY..colanic.acid.building.blocks.biosynthesis	sex	male	0.00804858	0.0551689	40	40	0.88478	0.947798
PWY.5265..peptidoglycan.biosynthesis.II..staphylococci.	sex	male	-0.0693607	0.474489	40	35	0.884552	0.947798
THISYN.PWY..superpathway.of.thiamine.diphosphate.biosynthesis.I	sex	male	0.0358342	0.23636	40	39	0.880298	0.947798
PWY.2942..L.lysine.biosynthesis.III	sex	male	0.00507766	0.0378658	40	40	0.894034	0.954991
PWY.6876..isopropanol.biosynthesis..engineered.	sex	male	0.0352419	0.274664	40	11	0.898581	0.957129
P124.PWY..Bifidobacterium.shunt	sex	male	-0.0358438	0.314247	40	40	0.909789	0.95964
PANTOSYN.PWY..superpathway.of.coenzyme.A.biosynthesis.I..bacteria.	sex	male	-0.00495029	0.0440663	40	40	0.911147	0.95964
PWY4FS.7..phosphatidylglycerol.biosynthesis.I..plastidic.	sex	male	-0.0314987	0.265302	40	39	0.906116	0.95964
PWY4FS.8..phosphatidylglycerol.biosynthesis.II..non.plastidic.	sex	male	-0.0314987	0.265302	40	39	0.906116	0.95964
PWY.6700..queuosine.biosynthesis.I..de.novo.	sex	male	0.00884913	0.084612	40	40	0.917255	0.960691
PWY.7013...S..propane.1.2.diol.degradation	sex	male	-0.0506437	0.479202	40	40	0.916389	0.960691
PWY1G.0..mycothiol.biosynthesis	sex	male	0.0293005	0.350137	40	11	0.933748	0.975248
PWY.6583..pyruvate.fermentation.to.butanol.I	sex	male	-0.0219914	0.277038	40	40	0.937147	0.976086
GLCMANNANAUT.PWY..superpathway.of.N.acetylglucosamine..N.acetylmannosamine.and.N.acetylneuraminate.degradation	sex	male	-0.00788966	0.115874	40	40	0.946072	0.977262
PWY0.845..superpathway.of.pyridoxal.5..phosphate.biosynthesis.and.salvage	sex	male	0.0235225	0.344318	40	39	0.945892	0.977262
PYRIDOXSYN.PWY..pyridoxal.5..phosphate.biosynthesis.I	sex	male	0.0245754	0.356344	40	39	0.945379	0.977262
CITRULBIO.PWY..L.citrulline.biosynthesis	sex	male	0.0148104	0.270461	40	40	0.956617	0.985446
PWY.7357..thiamine.phosphate.formation.from.pyrithiamine.and.oxythiamine..yeast.	sex	male	-0.00361469	0.0863528	40	40	0.96683	0.990595
PWY4LZ.257..superpathway.of.fermentation..Chlamydomonas.reinhardtii.	sex	male	-0.0040986	0.0980724	40	40	0.966884	0.990595
P461.PWY..hexitol.fermentation.to.lactate..formate..ethanol.and.acetate	sex	male	-0.00948268	0.257866	40	40	0.970858	0.991964
PWY.5005..biotin.biosynthesis.II	sex	male	0.0133779	0.469307	40	32	0.977408	0.995562
PWY.6572..chondroitin.sulfate.degradation.I..bacterial.	sex	male	-0.00343848	0.181334	40	4	0.984971	0.995562
PWY.6953..dTDP.3.acetamido..alpha..D.fucose.biosynthesis	sex	male	-0.00885832	0.404191	40	33	0.98263	0.995562
TRPSYN.PWY..L.tryptophan.biosynthesis	sex	male	0.0015905	0.0720538	40	40	0.982505	0.995562
PWY.6807..xyloglucan.degradation.II..exoglucanase.	sex	male	-0.00356913	0.330306	40	38	0.991435	0.998484
PWY.7211..superpathway.of.pyrimidine.deoxyribonucleotides.de.novo.biosynthesis	sex	male	-0.000747249	0.0867526	40	40	0.993173	0.998484
PWY.6731..starch.degradation.III	sex	male	-0.00182577	0.355503	40	39	0.995929	0.998585
PWY.7198..pyrimidine.deoxyribonucleotides.de.novo.biosynthesis.IV	sex	male	0.000211312	0.128706	40	40	0.998699	0.998699

## Sheet: Offspring_SSRIvVeh
feature	metadata	value	coef	stderr	N	N.not.0	pval	qval
PWY.5837..2.carboxy.1.4.naphthoquinol.biosynthesis	treatment	ssri	1.11254	0.356701	40	13	0.00345447	0.117817
PWY.5838..superpathway.of.menaquinol.8.biosynthesis.I	treatment	ssri	1.04499	0.336104	40	13	0.00354744	0.117817
PWY.5840..superpathway.of.menaquinol.7.biosynthesis	treatment	ssri	1.04736	0.334295	40	13	0.00332595	0.117817
PWY.5861..superpathway.of.demethylmenaquinol.8.biosynthesis.I	treatment	ssri	1.06512	0.343023	40	13	0.00358593	0.117817
PWY.5897..superpathway.of.menaquinol.11.biosynthesis	treatment	ssri	1.06572	0.342103	40	13	0.00348981	0.117817
PWY.5898..superpathway.of.menaquinol.12.biosynthesis	treatment	ssri	1.06572	0.342103	40	13	0.00348981	0.117817
PWY.5899..superpathway.of.menaquinol.13.biosynthesis	treatment	ssri	1.06572	0.342103	40	13	0.00348981	0.117817
PWY.7185..UTP.and.CTP.dephosphorylation.I	treatment	ssri	0.416427	0.132794	40	40	0.00330049	0.117817
PWY.7356..thiamine.diphosphate.salvage.IV..yeast.	treatment	ssri	-0.643922	0.175159	40	40	0.000728429	0.117817
PWY.7942..5.oxo.L.proline.metabolism	treatment	ssri	1.28701	0.36233	40	14	0.00103958	0.117817
PWY0.1586..peptidoglycan.maturation..meso.diaminopimelate.containing.	treatment	ssri	-0.315122	0.0972228	40	40	0.00247799	0.117817
PWY66.429..fatty.acid.biosynthesis.initiation..mitochondria.	treatment	ssri	0.241745	0.0782997	40	40	0.0037601	0.117817
PWY.8004..Entner.Doudoroff.pathway.I	treatment	ssri	-0.442876	0.145564	40	40	0.00424001	0.122634
PWY.6545..pyrimidine.deoxyribonucleotides.de.novo.biosynthesis.III	treatment	ssri	0.295206	0.0994459	40	40	0.00515771	0.138521
PWY.6282..palmitoleate.biosynthesis.I..from..5Z..dodec.5.enoate.	treatment	ssri	0.298448	0.107339	40	40	0.0083985	0.180693
PWY.7184..pyrimidine.deoxyribonucleotides.de.novo.biosynthesis.I	treatment	ssri	0.296881	0.106394	40	40	0.00818736	0.180693
PWY.7664..oleate.biosynthesis.IV..anaerobic.	treatment	ssri	0.288958	0.104361	40	40	0.00865018	0.180693
PWY0.862...5Z..dodecenoate.biosynthesis.I	treatment	ssri	0.303865	0.107899	40	40	0.00766403	0.180693
REDCITCYC..TCA.cycle.VI..Helicobacter.	treatment	ssri	0.968474	0.354229	40	32	0.00944853	0.186981
PWY.7210..pyrimidine.deoxyribonucleotides.biosynthesis.from.CTP	treatment	ssri	0.25526	0.096838	40	40	0.0120813	0.227128
GLUTORN.PWY..L.ornithine.biosynthesis.I	treatment	ssri	-0.208753	0.0809425	40	40	0.0139038	0.248943
PANTO.PWY..phosphopantothenate.biosynthesis.I	treatment	ssri	0.151188	0.0627509	40	40	0.020934	0.322214
PWY.1042..glycolysis.IV	treatment	ssri	0.0731501	0.0306625	40	40	0.022138	0.322214
PWY.7115..C4.photosynthetic.carbon.assimilation.cycle..NAD.ME.type	treatment	ssri	-0.787575	0.332444	40	39	0.0230192	0.322214
PWY.7198..pyrimidine.deoxyribonucleotides.de.novo.biosynthesis.IV	treatment	ssri	-0.291932	0.119677	40	40	0.0194941	0.322214
PWY.724..superpathway.of.L.lysine..L.threonine.and.L.methionine.biosynthesis.II	treatment	ssri	-0.0790677	0.0334062	40	40	0.0231377	0.322214
PWY66.391..fatty.acid..beta..oxidation.VI..mammalian.peroxisome.	treatment	ssri	0.905314	0.376464	40	15	0.0211606	0.322214
PWY.5989..stearate.biosynthesis.II..bacteria.and.plants.	treatment	ssri	0.240816	0.104144	40	40	0.0262724	0.340635
PWY.7196..superpathway.of.pyrimidine.ribonucleosides.salvage	treatment	ssri	-1.55584	0.670887	40	33	0.0258653	0.340635
PWY.6731..starch.degradation.III	treatment	ssri	-0.761391	0.333357	40	39	0.0280473	0.351526
PWY66.399..gluconeogenesis.III	treatment	ssri	0.182089	0.0802392	40	40	0.0290094	0.351856
PWY.1269..CMP.3.deoxy.D.manno.octulosonate.biosynthesis	treatment	ssri	0.245565	0.111942	40	40	0.0344466	0.375183
PWY.3841..folate.transformations.II..plants.	treatment	ssri	0.0837898	0.0402569	40	40	0.0441884	0.375183
PWY.5659..GDP.mannose.biosynthesis	treatment	ssri	-0.239885	0.111079	40	40	0.0371804	0.375183
PWY.5686..UMP.biosynthesis.I	treatment	ssri	0.0715132	0.0337683	40	40	0.0407955	0.375183
PWY.6609..adenine.and.adenosine.salvage.III	treatment	ssri	0.095348	0.043997	40	40	0.0365579	0.375183
PWY.6628..superpathway.of.L.phenylalanine.biosynthesis	treatment	ssri	-0.157387	0.0728276	40	40	0.0370558	0.375183
PWY.7117..C4.photosynthetic.carbon.assimilation.cycle..PEPCK.type	treatment	ssri	-1.05387	0.499886	40	37	0.0416626	0.375183
PWY.7209..superpathway.of.pyrimidine.ribonucleosides.degradation	treatment	ssri	-0.464857	0.227389	40	4	0.0478957	0.375183
PWY.7269..mitochondrial.NADPH.production..yeast.	treatment	ssri	1.13437	0.554851	40	33	0.0478815	0.375183
PWY.7282..4.amino.2.methyl.5.diphosphomethylpyrimidine.biosynthesis.II	treatment	ssri	-0.53417	0.258596	40	39	0.0457298	0.375183
PWY.7790..UMP.biosynthesis.II	treatment	ssri	0.0715132	0.0337683	40	40	0.0407955	0.375183
PWY.7791..UMP.biosynthesis.III	treatment	ssri	0.0715132	0.0337683	40	40	0.0407955	0.375183
PWY0.845..superpathway.of.pyridoxal.5..phosphate.biosynthesis.and.salvage	treatment	ssri	-0.703581	0.324873	40	39	0.0366758	0.375183
PWY66.389..phytol.degradation	treatment	ssri	1.46105	0.673963	40	32	0.0365012	0.375183
PYRIDNUCSYN.PWY..NAD.de.novo.biosynthesis.I..from.aspartate.	treatment	ssri	0.120817	0.0585622	40	40	0.0459896	0.375183
PYRIDOXSYN.PWY..pyridoxal.5..phosphate.biosynthesis.I	treatment	ssri	-0.709338	0.337277	40	39	0.0421309	0.375183
THRESYN.PWY..superpathway.of.L.threonine.biosynthesis	treatment	ssri	-0.198337	0.0947267	40	40	0.0430049	0.375183
DAPLYSINESYN.PWY..L.lysine.biosynthesis.I	treatment	ssri	-0.573349	0.285021	40	39	0.0513927	0.388708
PWY.6969..TCA.cycle.V..2.oxoglutarate.synthase.	treatment	ssri	-0.195191	0.0971625	40	40	0.0516899	0.388708
PWY.241..C4.photosynthetic.carbon.assimilation.cycle..NADP.ME.type	treatment	ssri	-1.00703	0.505559	40	37	0.0536031	0.395191
PWY0.1061..superpathway.of.L.alanine.biosynthesis	treatment	ssri	-0.284846	0.145215	40	40	0.0571716	0.413395
PWY.5005..biotin.biosynthesis.II	treatment	ssri	-0.869464	0.447616	40	32	0.059523	0.422277
PWY.7254..TCA.cycle.VII..acetate.producers.	treatment	ssri	0.814458	0.427326	40	29	0.064243	0.439596
PWY.7761..NAD.salvage.pathway.II..PNC.IV.cycle.	treatment	ssri	0.196383	0.103061	40	40	0.0643026	0.439596
PWY.7616..methanol.oxidation.to.carbon.dioxide	treatment	ssri	0.376443	0.201866	40	8	0.069944	0.469624
PENTOSE.P.PWY..pentose.phosphate.pathway	treatment	ssri	-0.339504	0.183173	40	40	0.071592	0.472256
PWY.6630..superpathway.of.L.tyrosine.biosynthesis	treatment	ssri	-0.112173	0.061555	40	40	0.0762831	0.494525
ASPASN.PWY..superpathway.of.L.aspartate.and.L.asparagine.biosynthesis	treatment	ssri	-0.214037	0.122515	40	40	0.0887109	0.500218
GLUDEG.II.PWY..L.glutamate.degradation.VII..to.butanoate.	treatment	ssri	-1.2445	0.716758	40	12	0.090615	0.500218
GLYCOLYSIS.TCA.GLYOX.BYPASS..superpathway.of.glycolysis..pyruvate.dehydrogenase..TCA..and.glyoxylate.bypass	treatment	ssri	0.417424	0.24244	40	9	0.0932453	0.500218
P125.PWY..superpathway.of..R.R..butanediol.biosynthesis	treatment	ssri	0.797376	0.44861	40	18	0.083501	0.500218
P42.PWY..incomplete.reductive.TCA.cycle	treatment	ssri	-0.447553	0.262009	40	40	0.0957653	0.500218
PHOSLIPSYN.PWY..superpathway.of.phospholipid.biosynthesis.I..bacteria.	treatment	ssri	-0.976217	0.550668	40	34	0.0842806	0.500218
PWY.3001..superpathway.of.L.isoleucine.biosynthesis.I	treatment	ssri	-0.0913881	0.0530212	40	40	0.0929064	0.500218
PWY.5384..sucrose.degradation.IV..sucrose.phosphorylase.	treatment	ssri	-0.131172	0.0762515	40	40	0.0935218	0.500218
PWY.5705..allantoin.degradation.to.glyoxylate.III	treatment	ssri	0.663179	0.366853	40	10	0.0785658	0.500218
PWY.702..L.methionine.biosynthesis.II	treatment	ssri	-0.457818	0.268872	40	40	0.0967851	0.500218
PWY.7111..pyruvate.fermentation.to.isobutanol..engineered.	treatment	ssri	0.0778392	0.0442628	40	40	0.0867025	0.500218
PWY.7384..anaerobic.energy.metabolism..invertebrates..mitochondrial.	treatment	ssri	0.291971	0.172356	40	5	0.0984471	0.500218
PWY.7389..superpathway.of.anaerobic.energy.metabolism..invertebrates.	treatment	ssri	0.29005	0.171174	40	5	0.0983579	0.500218
PWY.7456...beta...1.4..mannan.degradation	treatment	ssri	-0.148781	0.0871476	40	40	0.0959382	0.500218
PWY.7807..glyphosate.degradation.III	treatment	ssri	0.206201	0.115226	40	3	0.0814993	0.500218
PWY0.1533..methylphosphonate.degradation.I	treatment	ssri	0.220642	0.124105	40	3	0.0834309	0.500218
PWY.6807..xyloglucan.degradation.II..exoglucanase.	treatment	ssri	-0.528375	0.318991	40	38	0.105878	0.523816
PWY.6901..superpathway.of.glucose.and.xylose.degradation	treatment	ssri	-0.212549	0.127985	40	40	0.104997	0.523816
PWY.6700..queuosine.biosynthesis.I..de.novo.	treatment	ssri	0.134078	0.0817813	40	40	0.10937	0.534068
PWY.5130..2.oxobutanoate.degradation.I	treatment	ssri	-0.372436	0.231185	40	40	0.11546	0.549529
PWY0.1477..ethanolamine.utilization	treatment	ssri	0.157633	0.0975954	40	40	0.114549	0.549529
LACTOSECAT.PWY..lactose.and.galactose.degradation.I	treatment	ssri	-0.513136	0.33077	40	40	0.12911	0.584884
PWY.5104..L.isoleucine.biosynthesis.IV	treatment	ssri	-0.269889	0.172889	40	5	0.1268	0.584884
PWY.5188..tetrapyrrole.biosynthesis.I..from.glutamate.	treatment	ssri	0.243789	0.155284	40	40	0.124717	0.584884
PWY.7211..superpathway.of.pyrimidine.deoxyribonucleotides.de.novo.biosynthesis	treatment	ssri	0.130677	0.0841228	40	40	0.128616	0.584884
GLCMANNANAUT.PWY..superpathway.of.N.acetylglucosamine..N.acetylmannosamine.and.N.acetylneuraminate.degradation	treatment	ssri	-0.17205	0.11247	40	40	0.134362	0.586263
GLYCOL.GLYOXDEG.PWY..superpathway.of.glycol.metabolism.and.degradation	treatment	ssri	0.547994	0.365155	40	12	0.141693	0.586263
P108.PWY..pyruvate.fermentation.to.propanoate.I	treatment	ssri	0.585486	0.409625	40	32	0.161082	0.586263
P161.PWY..acetylene.degradation..anaerobic.	treatment	ssri	0.14964	0.105266	40	40	0.163314	0.586263
POLYISOPRENSYN.PWY..polyisoprenoid.biosynthesis..E..coli.	treatment	ssri	0.335728	0.217806	40	40	0.131505	0.586263
PWY.5920..superpathway.of.heme.b.biosynthesis.from.glycine	treatment	ssri	0.296367	0.205786	40	4	0.158008	0.586263
PWY.6121..5.aminoimidazole.ribonucleotide.biosynthesis.I	treatment	ssri	0.0812479	0.0571851	40	40	0.163533	0.586263
PWY.6385..peptidoglycan.biosynthesis.III..mycobacteria.	treatment	ssri	0.0538873	0.0351328	40	40	0.133359	0.586263
PWY.6531..mannitol.cycle	treatment	ssri	0.481452	0.329706	40	37	0.152442	0.586263
PWY.6572..chondroitin.sulfate.degradation.I..bacterial.	treatment	ssri	-0.25308	0.176626	40	4	0.160076	0.586263
PWY.6588..pyruvate.fermentation.to.acetone	treatment	ssri	0.572307	0.398091	40	37	0.158724	0.586263
PWY.6992..1.5.anhydrofructose.degradation	treatment	ssri	-0.216896	0.143735	40	40	0.139571	0.586263
PWY.7094..fatty.acid.salvage	treatment	ssri	0.263306	0.18484	40	4	0.162461	0.586263
PWY.7413..dTDP.6.deoxy..alpha..D.allose.biosynthesis	treatment	ssri	0.580298	0.39661	40	10	0.15165	0.586263
PWY.I9..L.cysteine.biosynthesis.VI..from.L.methionine.	treatment	ssri	-0.0913407	0.0645619	40	40	0.165276	0.586263
PWY0.1296..purine.ribonucleosides.degradation	treatment	ssri	0.135406	0.0915674	40	40	0.147447	0.586263
PWY0.1297..superpathway.of.purine.deoxyribonucleosides.degradation	treatment	ssri	0.156919	0.107319	40	40	0.151915	0.586263
PWY0.1298..superpathway.of.pyrimidine.deoxyribonucleosides.degradation	treatment	ssri	0.19989	0.135171	40	40	0.147439	0.586263
PWY0.781..aspartate.superpathway	treatment	ssri	-0.628771	0.444101	40	35	0.16497	0.586263
PWY4FS.7..phosphatidylglycerol.biosynthesis.I..plastidic.	treatment	ssri	-0.380814	0.25806	40	39	0.148269	0.586263
PWY4FS.8..phosphatidylglycerol.biosynthesis.II..non.plastidic.	treatment	ssri	-0.380814	0.25806	40	39	0.148269	0.586263
PWY66.398..TCA.cycle.III..animals.	treatment	ssri	-0.444621	0.299122	40	13	0.145419	0.586263
TCA.GLYOX.BYPASS..superpathway.of.glyoxylate.bypass.and.TCA	treatment	ssri	0.464651	0.313722	40	12	0.146827	0.586263
CITRULBIO.PWY..L.citrulline.biosynthesis	treatment	ssri	-0.358165	0.264157	40	40	0.183141	0.593781
COLANSYN.PWY..colanic.acid.building.blocks.biosynthesis	treatment	ssri	-0.0749652	0.0538278	40	40	0.17181	0.593781
FASYN.ELONG.PWY..fatty.acid.elongation....saturated	treatment	ssri	0.119921	0.0882397	40	40	0.182146	0.593781
FUC.RHAMCAT.PWY..superpathway.of.fucose.and.rhamnose.degradation	treatment	ssri	0.551168	0.407104	40	11	0.183774	0.593781
FUCCAT.PWY..fucose.degradation	treatment	ssri	0.569274	0.416499	40	11	0.179718	0.593781
GLYCOGENSYNTH.PWY..glycogen.biosynthesis.I..from.ADP.D.Glucose.	treatment	ssri	0.105131	0.0771246	40	40	0.180866	0.593781
P105.PWY..TCA.cycle.IV..2.oxoglutarate.decarboxylase.	treatment	ssri	0.679718	0.503218	40	17	0.184767	0.593781
P4.PWY..superpathway.of.L.lysine..L.threonine.and.L.methionine.biosynthesis.I	treatment	ssri	-0.611553	0.442486	40	35	0.175016	0.593781
PWY.7279..aerobic.respiration.II..cytochrome.c...yeast.	treatment	ssri	0.529538	0.391619	40	9	0.184311	0.593781
PWY.7953..UDP.N.acetylmuramoyl.pentapeptide.biosynthesis.III..meso.diaminopimelate.containing.	treatment	ssri	0.0577727	0.0421414	40	40	0.178441	0.593781
PWY4LZ.257..superpathway.of.fermentation..Chlamydomonas.reinhardtii.	treatment	ssri	0.132405	0.0956937	40	40	0.174545	0.593781
PWY.6317..D.galactose.degradation.I..Leloir.pathway.	treatment	ssri	0.0805127	0.0604222	40	40	0.190631	0.602329
PWY.6906..chitin.derivatives.degradation	treatment	ssri	-0.267013	0.199669	40	40	0.189082	0.602329
PWY.6936..seleno.amino.acid.biosynthesis..plants.	treatment	ssri	-0.899363	0.68004	40	38	0.193901	0.607558
FOLSYN.PWY..superpathway.of.tetrahydrofolate.biosynthesis.and.salvage	treatment	ssri	0.458264	0.353529	40	12	0.202705	0.614654
PWY.5497..purine.nucleobases.degradation.II..anaerobic.	treatment	ssri	0.284892	0.217863	40	39	0.198844	0.614654
PWY.6612..superpathway.of.tetrahydrofolate.biosynthesis	treatment	ssri	0.461836	0.355854	40	12	0.20217	0.614654
RIBOSYN2.PWY..flavin.biosynthesis.I..bacteria.and.plants.	treatment	ssri	0.0782346	0.0599372	40	40	0.199648	0.614654
ANAEROFRUCAT.PWY..homolactic.fermentation	treatment	ssri	-0.132556	0.104836	40	40	0.213782	0.623117
PWY.6122..5.aminoimidazole.ribonucleotide.biosynthesis.II	treatment	ssri	0.0647255	0.0510255	40	40	0.212338	0.623117
PWY.6277..superpathway.of.5.aminoimidazole.ribonucleotide.biosynthesis	treatment	ssri	0.0647255	0.0510255	40	40	0.212338	0.623117
PWY.6595..superpathway.of.guanosine.nucleotides.degradation..plants.	treatment	ssri	0.501718	0.395693	40	18	0.212531	0.623117
PWY.6607..guanosine.nucleotides.degradation.I	treatment	ssri	0.510819	0.402293	40	18	0.211887	0.623117
PWY.7204..pyridoxal.5..phosphate.salvage.II..plants.	treatment	ssri	-0.271685	0.216321	40	6	0.216807	0.627072
PWY.5136..fatty.acid..beta..oxidation.II..plant.peroxisome.	treatment	ssri	0.373946	0.298918	40	39	0.218583	0.627383
PWY.6749..CMP.legionaminate.biosynthesis.I	treatment	ssri	0.267017	0.217547	40	40	0.227223	0.632857
PWY.7388..octanoyl..acyl.carrier.protein..biosynthesis..mitochondria..yeast.	treatment	ssri	0.714179	0.580822	40	8	0.226406	0.632857
PWY.7883..anhydromuropeptides.recycling.II	treatment	ssri	-0.543405	0.438219	40	21	0.222567	0.632857
PWY0.162..superpathway.of.pyrimidine.ribonucleotides.de.novo.biosynthesis	treatment	ssri	-0.140731	0.11396	40	40	0.224443	0.632857
PWY.5913..partial.TCA.cycle..obligate.autotrophs.	treatment	ssri	-0.575916	0.472735	40	39	0.230635	0.637637
MET.SAM.PWY..superpathway.of.S.adenosyl.L.methionine.biosynthesis	treatment	ssri	-0.720262	0.600711	40	38	0.237946	0.653048
PWY.5347..superpathway.of.L.methionine.biosynthesis..transsulfuration.	treatment	ssri	-0.642476	0.538542	40	38	0.240268	0.654643
HOMOSER.METSYN.PWY..L.methionine.biosynthesis.I	treatment	ssri	-0.678471	0.58403	40	38	0.2526	0.673601
PWY.8182..valproate..beta..oxidation	treatment	ssri	0.323802	0.278533	40	39	0.252272	0.673601
SALVADEHYPOX.PWY..adenosine.nucleotides.degradation.II	treatment	ssri	0.262051	0.224355	40	40	0.250076	0.673601
PWY.6138..CMP.N.acetylneuraminate.biosynthesis.I..eukaryotes.	treatment	ssri	0.375766	0.328101	40	31	0.259258	0.677235
PWY.6478..GDP.D.glycero..alpha..D.manno.heptose.biosynthesis	treatment	ssri	-0.207872	0.181546	40	40	0.259367	0.677235
PWY.7820..teichuronic.acid.biosynthesis..B..subtilis.168.	treatment	ssri	0.440849	0.382659	40	36	0.25649	0.677235
ANAGLYCOLYSIS.PWY..glycolysis.III..from.glucose.	treatment	ssri	0.0386742	0.0343632	40	40	0.267455	0.67948
METSYN.PWY..superpathway.of.L.homoserine.and.L.methionine.biosynthesis	treatment	ssri	-0.636393	0.561526	40	38	0.264177	0.67948
PANTOSYN.PWY..superpathway.of.coenzyme.A.biosynthesis.I..bacteria.	treatment	ssri	0.0488155	0.0433563	40	40	0.267262	0.67948
PWY.7199..pyrimidine.deoxyribonucleosides.salvage	treatment	ssri	0.0456653	0.0403771	40	40	0.265156	0.67948
GLYOXYLATE.BYPASS..glyoxylate.cycle	treatment	ssri	0.415781	0.386671	40	15	0.289028	0.692013
NAGLIPASYN.PWY..lipid.IVA.biosynthesis..E..coli.	treatment	ssri	-0.291323	0.269226	40	40	0.286037	0.692013
P122.PWY..heterolactic.fermentation	treatment	ssri	-0.264194	0.241447	40	40	0.28075	0.692013
PWY.5055..nicotinate.degradation.III	treatment	ssri	0.315078	0.288221	40	11	0.281196	0.692013
PWY.6147..6.hydroxymethyl.dihydropterin.diphosphate.biosynthesis.I	treatment	ssri	0.227204	0.209391	40	40	0.284727	0.692013
PWY.6608..guanosine.nucleotides.degradation.III	treatment	ssri	0.231472	0.214249	40	40	0.28678	0.692013
PWY.7234..inosine.5..phosphate.biosynthesis.III	treatment	ssri	-0.36145	0.3288	40	40	0.278554	0.692013
PWY.7328..superpathway.of.UDP.glucose.derived.O.antigen.building.blocks.biosynthesis	treatment	ssri	-0.129989	0.121338	40	40	0.290793	0.692013
PWY.8073..lipid.IVA.biosynthesis..P..putida.	treatment	ssri	-0.291323	0.269226	40	40	0.286037	0.692013
PWY0.42..2.methylcitrate.cycle.I	treatment	ssri	0.271027	0.251384	40	8	0.287769	0.692013
PWY.5695..inosine.5..phosphate.degradation	treatment	ssri	0.0526811	0.0494104	40	40	0.293063	0.693031
P124.PWY..Bifidobacterium.shunt	treatment	ssri	-0.3167	0.310073	40	40	0.313536	0.732234
PWY.5973..cis.vaccenate.biosynthesis	treatment	ssri	0.102549	0.100021	40	40	0.31172	0.732234
PWY.5656..mannosylglycerate.biosynthesis.I	treatment	ssri	-0.160025	0.158549	40	3	0.319211	0.740884
FERMENTATION.PWY..mixed.acid.fermentation	treatment	ssri	-0.0469582	0.0496221	40	40	0.349966	0.745511
GLUCONEO.PWY..gluconeogenesis.I	treatment	ssri	0.0879109	0.0891609	40	40	0.330379	0.745511
HEMESYN2.PWY..heme.b.biosynthesis.II..oxygen.independent.	treatment	ssri	-0.164751	0.177388	40	40	0.358876	0.745511
METHGLYUT.PWY..superpathway.of.methylglyoxal.degradation	treatment	ssri	-0.415209	0.446168	40	30	0.357929	0.745511
P162.PWY..L.glutamate.degradation.V..via.hydroxyglutarate.	treatment	ssri	0.255845	0.262381	40	39	0.335683	0.745511
PWY.1861..formaldehyde.assimilation.II..assimilatory.RuMP.Cycle.	treatment	ssri	-0.348467	0.35612	40	38	0.334011	0.745511
PWY.5088..L.glutamate.degradation.VIII..to.propanoate.	treatment	ssri	0.11913	0.127996	40	3	0.357871	0.745511
PWY.5265..peptidoglycan.biosynthesis.II..staphylococci.	treatment	ssri	0.440608	0.469209	40	35	0.353639	0.745511
PWY.561..superpathway.of.glyoxylate.cycle.and.fatty.acid.degradation	treatment	ssri	0.354834	0.368293	40	9	0.341411	0.745511
PWY.5676..acetyl.CoA.fermentation.to.butanoate.II	treatment	ssri	-0.165096	0.16574	40	40	0.325493	0.745511
PWY.5823..superpathway.of.CDP.glucose.derived.O.antigen.building.blocks.biosynthesis	treatment	ssri	-0.345567	0.358414	40	30	0.341064	0.745511
PWY.6151..S.adenosyl.L.methionine.salvage.I	treatment	ssri	-0.0341452	0.0354681	40	40	0.341784	0.745511
PWY.7400..L.arginine.biosynthesis.IV..archaebacteria.	treatment	ssri	0.0551	0.0587867	40	40	0.35453	0.745511
PWY.7663..gondoate.biosynthesis..anaerobic.	treatment	ssri	0.0990814	0.1042	40	40	0.347676	0.745511
PWY.7900..glycogen.biosynthesis.III..from..alpha..maltose.1.phosphate.	treatment	ssri	0.14751	0.158483	40	3	0.357852	0.745511
PWY.8187..L.arginine.degradation.XIII..reductive.Stickland.reaction.	treatment	ssri	0.146041	0.153209	40	40	0.346505	0.745511
PWY0.1479..tRNA.processing	treatment	ssri	-0.563798	0.588087	40	33	0.343771	0.745511
PWY1G.0..mycothiol.biosynthesis	treatment	ssri	0.336234	0.345895	40	11	0.337164	0.745511
TRPSYN.PWY..L.tryptophan.biosynthesis	treatment	ssri	-0.0701375	0.0711503	40	40	0.330484	0.745511
P163.PWY..L.lysine.fermentation.to.acetate.and.butanoate	treatment	ssri	-0.226667	0.251152	40	38	0.372472	0.757025
PWY.5392..reductive.TCA.cycle.II	treatment	ssri	0.489062	0.537694	40	31	0.368791	0.757025
PWY.6163..chorismate.biosynthesis.from.3.dehydroquinate	treatment	ssri	0.0642545	0.071023	40	40	0.371324	0.757025
PWY.7383..anaerobic.energy.metabolism..invertebrates..cytosol.	treatment	ssri	0.0678455	0.0746044	40	40	0.368869	0.757025
GALACTITOLCAT.PWY..galactitol.degradation	treatment	ssri	0.32816	0.374705	40	39	0.38665	0.75719
P185.PWY..formaldehyde.assimilation.III..dihydroxyacetone.cycle.	treatment	ssri	-0.306296	0.343553	40	40	0.378242	0.75719
PWY.5667..CDP.diacylglycerol.biosynthesis.I	treatment	ssri	0.0783968	0.0891458	40	40	0.3847	0.75719
PWY0.1319..CDP.diacylglycerol.biosynthesis.II	treatment	ssri	0.0783968	0.0891458	40	40	0.3847	0.75719
PWY3O.4107..NAD.salvage.pathway.V..PNC.V.cycle.	treatment	ssri	0.759399	0.85881	40	13	0.382124	0.75719
PYRIDNUCSAL.PWY..NAD.salvage.pathway.I..PNC.VI.cycle.	treatment	ssri	0.750683	0.847935	40	13	0.381559	0.75719
VALSYN.PWY..L.valine.biosynthesis	treatment	ssri	0.0854828	0.096445	40	40	0.381011	0.75719
PWY.6549..L.glutamine.biosynthesis.III	treatment	ssri	-0.16993	0.197235	40	40	0.394332	0.764273
PWY.6892..thiazole.component.of.thiamine.diphosphate.biosynthesis.I	treatment	ssri	0.245536	0.284376	40	39	0.393324	0.764273
ARGSYN.PWY..L.arginine.biosynthesis.I..via.L.ornithine.	treatment	ssri	-0.0375232	0.0448929	40	40	0.408471	0.768824
CALVIN.PWY..Calvin.Benson.Bassham.cycle	treatment	ssri	0.0277167	0.032483	40	40	0.398857	0.768824
HEME.BIOSYNTHESIS.II..heme.b.biosynthesis.I..aerobic.	treatment	ssri	0.313604	0.374499	40	36	0.407606	0.768824
NONOXIPENT.PWY..pentose.phosphate.pathway..non.oxidative.branch..I	treatment	ssri	-0.049335	0.0591745	40	40	0.409648	0.768824
P164.PWY..purine.nucleobases.degradation.I..anaerobic.	treatment	ssri	0.210795	0.252099	40	40	0.408291	0.768824
P221.PWY..octane.oxidation	treatment	ssri	-0.219243	0.263734	40	8	0.410994	0.768824
PWY.6583..pyruvate.fermentation.to.butanol.I	treatment	ssri	0.232796	0.274475	40	40	0.401667	0.768824
PWY.6883..pyruvate.fermentation.to.butanol.II..engineered.	treatment	ssri	0.146053	0.178755	40	6	0.418988	0.779899
PWY.5723..Rubisco.shunt	treatment	ssri	0.392263	0.484565	40	19	0.423259	0.783966
OANTIGEN.PWY..O.antigen.building.blocks.biosynthesis..E..coli.	treatment	ssri	-0.0477205	0.0613466	40	40	0.441455	0.787789
PWY.4984..urea.cycle	treatment	ssri	0.360128	0.465332	40	38	0.443769	0.787789
PWY.5918..superpathway.of.heme.b.biosynthesis.from.glutamate	treatment	ssri	0.27648	0.348177	40	36	0.43208	0.787789
PWY.6353..purine.nucleotides.degradation.II..aerobic.	treatment	ssri	0.193676	0.248797	40	40	0.441124	0.787789
PWY.6953..dTDP.3.acetamido..alpha..D.fucose.biosynthesis	treatment	ssri	0.316574	0.400918	40	33	0.434647	0.787789
PWY.8086...S..lactate.fermentation.to.propanoate..acetate.and.hydrogen	treatment	ssri	0.189243	0.243699	40	7	0.442234	0.787789
PWY.8190..L.glutamate.degradation.XI..reductive.Stickland.reaction.	treatment	ssri	0.19535	0.24798	40	40	0.435721	0.787789
PWY0.1277..3.phenylpropanoate.and.3..3.hydroxyphenyl.propanoate.degradation	treatment	ssri	-0.0786152	0.101673	40	3	0.444179	0.787789
THISYN.PWY..superpathway.of.thiamine.diphosphate.biosynthesis.I	treatment	ssri	0.181967	0.234581	40	39	0.442723	0.787789
GOLPDLCAT.PWY..superpathway.of.glycerol.degradation.to.1.3.propanediol	treatment	ssri	-0.125575	0.17178	40	40	0.469249	0.828345
PWY.7977..L.methionine.biosynthesis.IV	treatment	ssri	-0.0432667	0.0606814	40	40	0.480193	0.835892
PWY.922..mevalonate.pathway.I..eukaryotes.and.bacteria.	treatment	ssri	0.235873	0.328794	40	8	0.477521	0.835892
RUMP.PWY..formaldehyde.oxidation.I	treatment	ssri	-0.362441	0.506658	40	26	0.478761	0.835892
PWY.621..sucrose.degradation.III..sucrose.invertase.	treatment	ssri	-0.0831966	0.117927	40	40	0.484807	0.836181
PWY.8131..5..deoxyadenosine.degradation.II	treatment	ssri	0.346361	0.488772	40	38	0.482876	0.836181
PWY.4041...gamma..glutamyl.cycle	treatment	ssri	-0.128423	0.185898	40	40	0.493875	0.844078
PWY.6629..superpathway.of.L.tryptophan.biosynthesis	treatment	ssri	-0.0479451	0.0690675	40	40	0.491794	0.844078
P461.PWY..hexitol.fermentation.to.lactate..formate..ethanol.and.acetate	treatment	ssri	0.175919	0.256286	40	40	0.496618	0.844925
PRPP.PWY..superpathway.of.histidine..purine..and.pyrimidine.biosynthesis	treatment	ssri	-0.129536	0.190257	40	40	0.500096	0.84701
UDPNAGSYN.PWY..UDP.N.acetyl.D.glucosamine.biosynthesis.I	treatment	ssri	-0.0776161	0.115895	40	40	0.50709	0.855004
GLYCOLYSIS.E.D..superpathway.of.glycolysis.and.the.Entner.Doudoroff.pathway	treatment	ssri	-0.37467	0.610583	40	33	0.543118	0.875906
PROTOCATECHUATE.ORTHO.CLEAVAGE.PWY..protocatechuate.degradation.II..ortho.cleavage.pathway.	treatment	ssri	0.209578	0.327114	40	9	0.525571	0.875906
PWY.5097..L.lysine.biosynthesis.VI	treatment	ssri	-0.0199008	0.032007	40	40	0.537809	0.875906
PWY.5345..superpathway.of.L.methionine.biosynthesis..by.sulfhydrylation.	treatment	ssri	-0.232598	0.380946	40	39	0.545112	0.875906
PWY.5464..superpathway.of.cytosolic.glycolysis..plants...pyruvate.dehydrogenase.and.TCA.cycle	treatment	ssri	-0.250746	0.40893	40	18	0.543412	0.875906
PWY.5505..L.glutamate.and.L.glutamine.biosynthesis	treatment	ssri	-0.149897	0.245376	40	39	0.544911	0.875906
PWY.5514..UDP.N.acetyl.D.galactosamine.biosynthesis.II	treatment	ssri	0.19015	0.303914	40	40	0.535271	0.875906
PWY.6606..guanosine.nucleotides.degradation.II	treatment	ssri	0.175165	0.280492	40	40	0.536036	0.875906
PWY.6876..isopropanol.biosynthesis..engineered.	treatment	ssri	0.175814	0.273239	40	11	0.523801	0.875906
PWY0.1261..anhydromuropeptides.recycling.I	treatment	ssri	-0.172954	0.27593	40	39	0.534535	0.875906
SO4ASSIM.PWY..assimilatory.sulfate.reduction.I	treatment	ssri	0.226774	0.36148	40	40	0.534183	0.875906
POLYAMINSYN3.PWY..superpathway.of.polyamine.biosynthesis.II	treatment	ssri	0.293975	0.489563	40	34	0.551749	0.879057
PWY.6507..4.deoxy.L.threo.hex.4.enopyranuronate.degradation	treatment	ssri	0.078992	0.131358	40	40	0.551178	0.879057
P41.PWY..pyruvate.fermentation.to.acetate.and..S..lactate.I	treatment	ssri	-0.0681201	0.114804	40	40	0.556456	0.882817
COA.PWY..coenzyme.A.biosynthesis.I..prokaryotic.	treatment	ssri	-0.0347018	0.0620807	40	40	0.579456	0.905683
METH.ACETATE.PWY..methanogenesis.from.acetate	treatment	ssri	0.131678	0.237742	40	40	0.582913	0.905683
PWY.6270..isoprene.biosynthesis.I	treatment	ssri	-0.0293759	0.0527235	40	40	0.58068	0.905683
PWY.7003..glycerol.degradation.to.butanol	treatment	ssri	0.140457	0.247718	40	40	0.574045	0.905683
PWY.7851..coenzyme.A.biosynthesis.II..eukaryotic.	treatment	ssri	-0.0344787	0.061866	40	40	0.580582	0.905683
PWY.7238..sucrose.biosynthesis.II	treatment	ssri	0.0758152	0.138566	40	40	0.587482	0.909026
COA.PWY.1..superpathway.of.coenzyme.A.biosynthesis.III..mammals.	treatment	ssri	-0.0289665	0.0548955	40	40	0.600799	0.910888
KETOGLUCONMET.PWY..ketogluconate.metabolism	treatment	ssri	0.267202	0.506099	40	9	0.600595	0.910888
PWY.6168..flavin.biosynthesis.III..fungi.	treatment	ssri	-0.196332	0.366216	40	36	0.595009	0.910888
PWY.7013...S..propane.1.2.diol.degradation	treatment	ssri	-0.253154	0.47751	40	40	0.59909	0.910888
SULFATE.CYS.PWY..superpathway.of.sulfate.assimilation.and.cysteine.biosynthesis	treatment	ssri	0.178073	0.331419	40	40	0.594191	0.910888
PWY.7229..superpathway.of.adenosine.nucleotides.de.novo.biosynthesis.I	treatment	ssri	-0.0600249	0.118052	40	40	0.614069	0.927268
PWY.7560..methylerythritol.phosphate.pathway.II	treatment	ssri	-0.0302277	0.0599113	40	40	0.616795	0.92766
GALACTUROCAT.PWY..D.galacturonate.degradation.I	treatment	ssri	0.0559555	0.116515	40	40	0.633808	0.938236
PWY.7090..UDP.2.3.diacetamido.2.3.dideoxy..alpha..D.mannuronate.biosynthesis	treatment	ssri	0.194675	0.400588	40	13	0.629777	0.938236
PWY.7118..chitin.deacetylation	treatment	ssri	0.144927	0.301724	40	10	0.633747	0.938236
PWY.7295..L.arabinose.degradation.IV	treatment	ssri	-0.088009	0.180003	40	5	0.627701	0.938236
PWY66.409..superpathway.of.purine.nucleotide.salvage	treatment	ssri	-0.202013	0.425941	40	36	0.638018	0.940763
ARGININE.SYN4.PWY..L.ornithine.biosynthesis.II	treatment	ssri	-0.162359	0.362848	40	40	0.657085	0.942817
BIOTIN.BIOSYNTHESIS.PWY..biotin.biosynthesis.I	treatment	ssri	-0.0808951	0.178123	40	40	0.652303	0.942817
GLUCUROCAT.PWY..superpathway.of..beta..D.glucuronosides.degradation	treatment	ssri	0.286161	0.641661	40	35	0.65815	0.942817
P23.PWY..reductive.TCA.cycle.I	treatment	ssri	0.281608	0.605699	40	27	0.644634	0.942817
PWY.6143..CMP.pseudaminate.biosynthesis	treatment	ssri	-0.192827	0.429295	40	31	0.655859	0.942817
PWY.6519..8.amino.7.oxononanoate.biosynthesis.I	treatment	ssri	-0.0854753	0.182728	40	40	0.642619	0.942817
PWY.6703..preQ0.biosynthesis	treatment	ssri	0.0584194	0.130439	40	40	0.656792	0.942817
PWY.6897..thiamine.diphosphate.salvage.II	treatment	ssri	0.0317797	0.0715555	40	40	0.65947	0.942817
COBALSYN.PWY..superpathway.of.adenosylcobalamin.salvage.from.cobinamide.I	treatment	ssri	-0.243817	0.566835	40	35	0.669525	0.949189
HISTSYN.PWY..L.histidine.biosynthesis	treatment	ssri	-0.0338865	0.0792854	40	40	0.671501	0.949189
PWY.2942..L.lysine.biosynthesis.III	treatment	ssri	-0.0162975	0.0377824	40	40	0.66865	0.949189
GALACTARDEG.PWY..D.galactarate.degradation.I	treatment	ssri	-0.207151	0.522678	40	31	0.694081	0.952909
GLUCARDEG.PWY..D.glucarate.degradation.I	treatment	ssri	-0.212818	0.51601	40	31	0.682342	0.952909
GLUCARGALACTSUPER.PWY..superpathway.of.D.glucarate.and.D.galactarate.degradation	treatment	ssri	-0.207151	0.522678	40	31	0.694081	0.952909
HEXITOLDEGSUPER.PWY..superpathway.of.hexitol.degradation..bacteria.	treatment	ssri	0.19794	0.511057	40	32	0.700684	0.952909
PWY.5022..4.aminobutanoate.degradation.V	treatment	ssri	-0.170704	0.44436	40	39	0.703004	0.952909
PWY.6123..inosine.5..phosphate.biosynthesis.I	treatment	ssri	-0.0294259	0.0770188	40	40	0.704544	0.952909
PWY.6124..inosine.5..phosphate.biosynthesis.II	treatment	ssri	-0.0352651	0.088776	40	40	0.693415	0.952909
PWY.7208..superpathway.of.pyrimidine.nucleobases.salvage	treatment	ssri	0.0583561	0.143694	40	40	0.686937	0.952909
PWY.7242..D.fructuronate.degradation	treatment	ssri	0.280364	0.671357	40	35	0.678584	0.952909
PWY.7316..dTDP.N.acetylviosamine.biosynthesis	treatment	ssri	0.112466	0.28799	40	40	0.698334	0.952909
PWY.7345..superpathway.of.anaerobic.sucrose.degradation	treatment	ssri	-0.249632	0.626353	40	33	0.692457	0.952909
PWY1ZNC.1..assimilatory.sulfate.reduction.IV	treatment	ssri	-0.144985	0.37784	40	39	0.703325	0.952909
RHAMCAT.PWY..L.rhamnose.degradation.I	treatment	ssri	0.0593495	0.159949	40	40	0.712658	0.960428
ARGSYNBSUB.PWY..L.arginine.biosynthesis.II..acetyl.cycle.	treatment	ssri	0.0273346	0.0755112	40	40	0.719362	0.962963
PWY0.1415..superpathway.of.heme.b.biosynthesis.from.uroporphyrinogen.III	treatment	ssri	0.13996	0.3908	40	36	0.722222	0.962963
TCA..TCA.cycle.I..prokaryotic.	treatment	ssri	0.138211	0.383066	40	35	0.720246	0.962963
ILEUSYN.PWY..L.isoleucine.biosynthesis.I..from.threonine.	treatment	ssri	0.0168915	0.0496122	40	40	0.735377	0.973597
TRNA.CHARGING.PWY..tRNA.charging	treatment	ssri	0.00989083	0.0289839	40	40	0.734793	0.973597
BRANCHED.CHAIN.AA.SYN.PWY..superpathway.of.branched.chain.amino.acid.biosynthesis	treatment	ssri	-0.0150212	0.0447707	40	40	0.739083	0.975071
ARO.PWY..chorismate.biosynthesis.I	treatment	ssri	-0.0253216	0.0905267	40	40	0.781214	0.976809
COMPLETE.ARO.PWY..superpathway.of.aromatic.amino.acid.biosynthesis	treatment	ssri	-0.0223506	0.0873733	40	40	0.799481	0.976809
HEME.BIOSYNTHESIS.II.1..heme.b.biosynthesis.V..aerobic.	treatment	ssri	0.117123	0.388312	40	36	0.764585	0.976809
HISDEG.PWY..L.histidine.degradation.I	treatment	ssri	-0.0431942	0.141086	40	40	0.761158	0.976809
HSERMETANA.PWY..L.methionine.biosynthesis.III	treatment	ssri	-0.01697	0.0658035	40	40	0.797884	0.976809
ORNDEG.PWY..superpathway.of.ornithine.degradation	treatment	ssri	-0.0956872	0.319698	40	6	0.766339	0.976809
P441.PWY..superpathway.of.N.acetylneuraminate.degradation	treatment	ssri	0.150168	0.480412	40	36	0.756307	0.976809
PPGPPMET.PWY..ppGpp.metabolism	treatment	ssri	-0.0994129	0.307328	40	40	0.748109	0.976809
PWY.5690..TCA.cycle.II..plants.and.fungi.	treatment	ssri	-0.10156	0.358909	40	37	0.778736	0.976809
PWY.6126..superpathway.of.adenosine.nucleotides.de.novo.biosynthesis.II	treatment	ssri	-0.0386498	0.13262	40	40	0.772306	0.976809
PWY.6344..L.arginine.degradation.XIV..oxidative.Stickland.reaction.	treatment	ssri	-0.100706	0.395036	40	24	0.800152	0.976809
PWY.6383..mono.trans..poly.cis.decaprenyl.phosphate.biosynthesis	treatment	ssri	0.155928	0.549099	40	17	0.777974	0.976809
PWY.6803..phosphatidylcholine.acyl.editing	treatment	ssri	-0.0959486	0.359089	40	9	0.79076	0.976809
PWY.7197..pyrimidine.deoxyribonucleotide.phosphorylation	treatment	ssri	0.0398525	0.133435	40	40	0.766822	0.976809
PWY.7200..superpathway.of.pyrimidine.deoxyribonucleoside.salvage	treatment	ssri	0.110397	0.361383	40	16	0.761663	0.976809
PWY.7220..adenosine.deoxyribonucleotides.de.novo.biosynthesis.II	treatment	ssri	-0.0449071	0.16891	40	40	0.791781	0.976809
PWY.7222..guanosine.deoxyribonucleotides.de.novo.biosynthesis.II	treatment	ssri	-0.0449071	0.16891	40	40	0.791781	0.976809
PWY.7237..myo...chiro..and.scyllo.inositol.degradation	treatment	ssri	-0.0855693	0.327809	40	20	0.795476	0.976809
PWY.7315..dTDP.N.acetylthomosamine.biosynthesis	treatment	ssri	-0.0401578	0.138715	40	40	0.773773	0.976809
PWY.7434..terminal.O.glycans.residues.modification..via.type.2.precursor.disaccharide.	treatment	ssri	-0.120925	0.424117	40	12	0.777098	0.976809
PWY.7688..dTDP..alpha..D.ravidosamine.and.dTDP.4.acetyl..alpha..D.ravidosamine.biosynthesis	treatment	ssri	0.0803239	0.309231	40	40	0.796456	0.976809
PWY.8178..pentose.phosphate.pathway..non.oxidative.branch..II	treatment	ssri	-0.0141834	0.0454311	40	40	0.756599	0.976809
SER.GLYSYN.PWY..superpathway.of.L.serine.and.glycine.biosynthesis.I	treatment	ssri	-0.0137972	0.0491097	40	40	0.780275	0.976809
PWY.7409..phospholipid.remodeling..phosphatidylethanolamine..yeast.	treatment	ssri	-0.0288362	0.116196	40	3	0.80534	0.97996
PWY.6895..superpathway.of.thiamine.diphosphate.biosynthesis.II	treatment	ssri	-0.113125	0.469156	40	28	0.810754	0.983367
PWY.7187..pyrimidine.deoxyribonucleotides.de.novo.biosynthesis.II	treatment	ssri	0.146174	0.618222	40	38	0.814359	0.984562
ARG.POLYAMINE.SYN..superpathway.of.arginine.and.polyamine.biosynthesis	treatment	ssri	0.0608865	0.376536	40	37	0.872398	0.984588
DARABCATK12.PWY..D.arabinose.degradation.I	treatment	ssri	-0.0539606	0.389026	40	17	0.890414	0.984588
GLUCOSE1PMETAB.PWY..glucose.and.glucose.1.phosphate.degradation	treatment	ssri	-0.0473572	0.313039	40	21	0.880553	0.984588
GLYCOLYSIS..glycolysis.I..from.glucose.6.phosphate.	treatment	ssri	0.0195229	0.0855286	40	40	0.820667	0.984588
HCAMHPDEG.PWY..3.phenylpropanoate.and.3..3.hydroxyphenyl.propanoate.degradation.to.2.hydroxypentadienoate	treatment	ssri	-0.0204132	0.138032	40	3	0.883214	0.984588
NONMEVIPP.PWY..methylerythritol.phosphate.pathway.I	treatment	ssri	0.00818202	0.0556685	40	40	0.883927	0.984588
POLYAMSYN.PWY..superpathway.of.polyamine.biosynthesis.I	treatment	ssri	0.0678259	0.386152	40	37	0.861505	0.984588
PROPFERM.PWY..superpathway.of.L.alanine.fermentation..Stickland.reaction.	treatment	ssri	-0.0493983	0.319126	40	33	0.877804	0.984588
PWY.5030..L.histidine.degradation.III	treatment	ssri	0.0281607	0.133672	40	40	0.83427	0.984588
PWY.5100..pyruvate.fermentation.to.acetate.and.lactate.II	treatment	ssri	0.0131804	0.0781747	40	40	0.867004	0.984588
PWY.5121..superpathway.of.geranylgeranyl.diphosphate.biosynthesis.II..via.MEP.	treatment	ssri	0.140599	0.631637	40	21	0.825043	0.984588
PWY.5189..tetrapyrrole.biosynthesis.II..from.glycine.	treatment	ssri	-0.0302361	0.155567	40	40	0.846929	0.984588
PWY.5484..glycolysis.II..from.fructose.6.phosphate.	treatment	ssri	-0.0194832	0.13125	40	40	0.882778	0.984588
PWY.5494..pyruvate.fermentation.to.propanoate.II..acrylate.pathway.	treatment	ssri	-0.0565394	0.325312	40	33	0.862945	0.984588
PWY.5677..succinate.fermentation.to.butanoate	treatment	ssri	-0.0532163	0.332612	40	13	0.873732	0.984588
PWY.6292..superpathway.of.L.cysteine.biosynthesis..mammalian.	treatment	ssri	0.0640377	0.343941	40	40	0.853288	0.984588
PWY.6293..superpathway.of.L.cysteine.biosynthesis..fungi.	treatment	ssri	0.0584789	0.361443	40	40	0.872326	0.984588
PWY.6305..superpathway.of.putrescine.biosynthesis	treatment	ssri	0.0499205	0.268155	40	40	0.853307	0.984588
PWY.6470..peptidoglycan.biosynthesis.V...beta..lactam.resistance.	treatment	ssri	0.0321337	0.146623	40	40	0.8277	0.984588
PWY.6471..peptidoglycan.biosynthesis.IV..Enterococcus.faecium.	treatment	ssri	0.0197119	0.142818	40	40	0.890953	0.984588
PWY.6527..stachyose.degradation	treatment	ssri	0.00993109	0.0724455	40	40	0.891689	0.984588
PWY.6690..cinnamate.and.3.hydroxycinnamate.degradation.to.2.hydroxypentadienoate	treatment	ssri	-0.0204132	0.138032	40	3	0.883214	0.984588
PWY.6859..all.trans.farnesol.biosynthesis	treatment	ssri	0.140919	0.635008	40	21	0.825567	0.984588
PWY.6902..chitin.degradation.II..Vibrio.	treatment	ssri	-0.0587198	0.433382	40	39	0.892938	0.984588
PWY.801..homocysteine.and.cysteine.interconversion	treatment	ssri	0.0685545	0.399637	40	40	0.864708	0.984588
PWY.8188..L.alanine.degradation.VI..reductive.Stickland.reaction.	treatment	ssri	-0.0493983	0.319126	40	33	0.877804	0.984588
PWY.8189..L.alanine.degradation.V..oxidative.Stickland.reaction.	treatment	ssri	-0.0493983	0.319126	40	33	0.877804	0.984588
PWY0.1241..ADP.L.glycero..beta..D.manno.heptose.biosynthesis	treatment	ssri	-0.0542078	0.323229	40	39	0.867703	0.984588
PWY0.166..superpathway.of.pyrimidine.deoxyribonucleotides.de.novo.biosynthesis..E..coli.	treatment	ssri	0.129063	0.627166	40	38	0.838055	0.984588
THISYNARA.PWY..superpathway.of.thiamine.diphosphate.biosynthesis.III..eukaryotes.	treatment	ssri	0.0220245	0.09744	40	40	0.822389	0.984588
PWY.7221..guanosine.ribonucleotides.de.novo.biosynthesis	treatment	ssri	-0.00513672	0.0407317	40	40	0.900309	0.989813
PWY.2941..L.lysine.biosynthesis.II	treatment	ssri	0.0191963	0.159709	40	40	0.904961	0.991093
PWY.5103..L.isoleucine.biosynthesis.III	treatment	ssri	-0.00448513	0.0442598	40	40	0.919816	0.991093
PWY.5138..fatty.acid..beta..oxidation.IV..unsaturated..even.number.	treatment	ssri	0.0205064	0.182064	40	3	0.910915	0.991093
PWY.6386..UDP.N.acetylmuramoyl.pentapeptide.biosynthesis.II..lysine.containing.	treatment	ssri	-0.00326636	0.0287722	40	40	0.910212	0.991093
PWY.6594..superpathway.of.Clostridium.acetobutylicum.solventogenic.fermentation	treatment	ssri	-0.0287294	0.27404	40	13	0.917057	0.991093
PWY.6604..superpathway.of.Clostridium.acetobutylicum.acidogenic.and.solventogenic.fermentation	treatment	ssri	-0.0275229	0.271793	40	13	0.919873	0.991093
UDPNACETYLGALSYN.PWY..UDP.N.acetyl.D.glucosamine.biosynthesis.II	treatment	ssri	0.0399859	0.395119	40	40	0.919924	0.991093
CENTFERM.PWY..pyruvate.fermentation.to.butanoate	treatment	ssri	0.0161869	0.19995	40	40	0.935903	0.992383
DENOVOPURINE2.PWY..superpathway.of.purine.nucleotides.de.novo.biosynthesis.II	treatment	ssri	-0.00879212	0.255101	40	40	0.972687	0.992383
DTDPRHAMSYN.PWY..dTDP..beta..L.rhamnose.biosynthesis	treatment	ssri	0.00196769	0.0493342	40	40	0.968394	0.992383
FAO.PWY..fatty.acid..beta..oxidation.I..generic.	treatment	ssri	0.0124775	0.159988	40	3	0.938245	0.992383
GALACT.GLUCUROCAT.PWY..superpathway.of.hexuronide.and.hexuronate.degradation	treatment	ssri	-0.0341196	0.553432	40	14	0.951164	0.992383
PEPTIDOGLYCANSYN.PWY..peptidoglycan.biosynthesis.I..meso.diaminopimelate.containing.	treatment	ssri	0.000818333	0.0248556	40	40	0.973908	0.992383
PWY.5101..L.isoleucine.biosynthesis.II	treatment	ssri	-0.0152928	0.431296	40	10	0.9719	0.992383
PWY.5154..L.arginine.biosynthesis.III..via.N.acetyl.L.citrulline.	treatment	ssri	0.00754363	0.0853703	40	40	0.930052	0.992383
PWY.5675..nitrate.reduction.V..assimilatory.	treatment	ssri	0.0220805	0.43146	40	17	0.959453	0.992383
PWY.5981..CDP.diacylglycerol.biosynthesis.III	treatment	ssri	-0.0284036	0.327012	40	40	0.93124	0.992383
PWY.6125..superpathway.of.guanosine.nucleotides.de.novo.biosynthesis.II	treatment	ssri	0.00626842	0.144605	40	40	0.965651	0.992383
PWY.6590..superpathway.of.Clostridium.acetobutylicum.acidogenic.fermentation	treatment	ssri	0.00632335	0.182261	40	40	0.972505	0.992383
PWY.6823..molybdopterin.biosynthesis	treatment	ssri	-0.0198276	0.252998	40	40	0.937944	0.992383
PWY.6961..L.ascorbate.degradation.II..bacterial..aerobic.	treatment	ssri	-0.0232434	0.387747	40	19	0.952514	0.992383
PWY.7323..superpathway.of.GDP.mannose.derived.O.antigen.building.blocks.biosynthesis	treatment	ssri	-0.00654027	0.11822	40	40	0.956171	0.992383
PWY.7357..thiamine.phosphate.formation.from.pyrithiamine.and.oxythiamine..yeast.	treatment	ssri	0.00586815	0.0863496	40	40	0.946175	0.992383
PWY.7385..1.3.propanediol.biosynthesis..engineered.	treatment	ssri	0.00739509	0.17522	40	5	0.966557	0.992383
PWY.821..superpathway.of.sulfur.amino.acid.biosynthesis..Saccharomyces.cerevisiae.	treatment	ssri	0.0193437	0.512444	40	20	0.970086	0.992383
PWY.822..fructan.biosynthesis	treatment	ssri	-0.0354497	0.683798	40	20	0.958926	0.992383
PWY0.301..L.ascorbate.degradation.I..bacterial..anaerobic.	treatment	ssri	0.0301627	0.410047	40	19	0.941747	0.992383
GLYCOCAT.PWY..glycogen.degradation.I	treatment	ssri	-0.00334232	0.117226	40	40	0.977403	0.993253
X1CMET2.PWY..folate.transformations.III..E..coli.	treatment	ssri	-0.00127421	0.0514185	40	40	0.980359	0.993572
PWY.6387..UDP.N.acetylmuramoyl.pentapeptide.biosynthesis.I..meso.diaminopimelate.containing.	treatment	ssri	-0.00041751	0.0273405	40	40	0.987896	0.993726
PWY.7392..taxadiene.biosynthesis..engineered.	treatment	ssri	0.0105371	0.578153	40	18	0.985554	0.993726
PWY.841..superpathway.of.purine.nucleotides.de.novo.biosynthesis.I	treatment	ssri	0.00152165	0.104336	40	40	0.98844	0.993726
PWY.5941..glycogen.degradation.II	treatment	ssri	-0.000631658	0.123705	40	40	0.995953	0.996066
PWY.7228..superpathway.of.guanosine.nucleotides.de.novo.biosynthesis.I	treatment	ssri	0.000686784	0.138368	40	40	0.996066	0.996066

## Sheet: Fem_Offspring_SSRIvVeh
feature	metadata	value	coef	stderr	N	N.not.0	pval	qval
P4.PWY..superpathway.of.L.lysine..L.threonine.and.L.methionine.biosynthesis.I	treatment	ssri	-1.02037	0.325147	20	19	0.00568393	0.200713
PWY.5989..stearate.biosynthesis.II..bacteria.and.plants.	treatment	ssri	0.447354	0.137595	20	20	0.00443335	0.200713
PWY.6282..palmitoleate.biosynthesis.I..from..5Z..dodec.5.enoate.	treatment	ssri	0.49277	0.139312	20	20	0.00235417	0.200713
PWY.6545..pyrimidine.deoxyribonucleotides.de.novo.biosynthesis.III	treatment	ssri	0.475991	0.137795	20	20	0.0028294	0.200713
PWY.7115..C4.photosynthetic.carbon.assimilation.cycle..NAD.ME.type	treatment	ssri	-0.940882	0.300094	20	20	0.00571981	0.200713
PWY.7184..pyrimidine.deoxyribonucleotides.de.novo.biosynthesis.I	treatment	ssri	0.498725	0.147811	20	20	0.00338008	0.200713
PWY.7356..thiamine.diphosphate.salvage.IV..yeast.	treatment	ssri	-0.896706	0.274388	20	20	0.00427235	0.200713
PWY.7664..oleate.biosynthesis.IV..anaerobic.	treatment	ssri	0.480132	0.134298	20	20	0.00216359	0.200713
PWY0.1586..peptidoglycan.maturation..meso.diaminopimelate.containing.	treatment	ssri	-0.457718	0.128508	20	20	0.00222873	0.200713
PWY0.781..aspartate.superpathway	treatment	ssri	-1.03733	0.325449	20	19	0.00510197	0.200713
PWY0.862...5Z..dodecenoate.biosynthesis.I	treatment	ssri	0.500001	0.141561	20	20	0.00238101	0.200713
PWY.8004..Entner.Doudoroff.pathway.I	treatment	ssri	-0.481125	0.15635	20	20	0.00649464	0.208911
PWY.6731..starch.degradation.III	treatment	ssri	-1.09599	0.387332	20	19	0.0111087	0.329842
DAPLYSINESYN.PWY..L.lysine.biosynthesis.I	treatment	ssri	-0.89497	0.326464	20	20	0.013416	0.338828
FASYN.ELONG.PWY..fatty.acid.elongation....saturated	treatment	ssri	0.234495	0.0909001	20	20	0.0188877	0.338828
PWY.241..C4.photosynthetic.carbon.assimilation.cycle..NADP.ME.type	treatment	ssri	-1.11186	0.421601	20	20	0.0167341	0.338828
PWY.3841..folate.transformations.II..plants.	treatment	ssri	0.151608	0.0584313	20	20	0.0183045	0.338828
PWY.6630..superpathway.of.L.tyrosine.biosynthesis	treatment	ssri	-0.212354	0.0833456	20	20	0.0201893	0.338828
PWY.7117..C4.photosynthetic.carbon.assimilation.cycle..PEPCK.type	treatment	ssri	-1.13104	0.423471	20	20	0.0155849	0.338828
PWY.7198..pyrimidine.deoxyribonucleotides.de.novo.biosynthesis.IV	treatment	ssri	-0.487072	0.176511	20	20	0.0129096	0.338828
PWY0.1061..superpathway.of.L.alanine.biosynthesis	treatment	ssri	-0.548253	0.207589	20	20	0.0165995	0.338828
PWY66.399..gluconeogenesis.III	treatment	ssri	0.29911	0.116981	20	20	0.0198116	0.338828
RIBOSYN2.PWY..flavin.biosynthesis.I..bacteria.and.plants.	treatment	ssri	0.197374	0.0740328	20	20	0.0157456	0.338828
PYRIDNUCSYN.PWY..NAD.de.novo.biosynthesis.I..from.aspartate.	treatment	ssri	0.219885	0.0886809	20	20	0.0232772	0.374376
THRESYN.PWY..superpathway.of.L.threonine.biosynthesis	treatment	ssri	-0.254067	0.106137	20	20	0.0277801	0.428924
PWY.3001..superpathway.of.L.isoleucine.biosynthesis.I	treatment	ssri	-0.109592	0.0466823	20	20	0.0305289	0.440347
PWY.7196..superpathway.of.pyrimidine.ribonucleosides.salvage	treatment	ssri	-1.47192	0.628153	20	19	0.0308014	0.440347
GLUTORN.PWY..L.ornithine.biosynthesis.I	treatment	ssri	-0.261167	0.12081	20	20	0.04435	0.473998
P125.PWY..superpathway.of..R.R..butanediol.biosynthesis	treatment	ssri	1.15253	0.530809	20	6	0.0435246	0.473998
PWY.1042..glycolysis.IV	treatment	ssri	0.0871271	0.0401017	20	20	0.0434056	0.473998
PWY.1269..CMP.3.deoxy.D.manno.octulosonate.biosynthesis	treatment	ssri	0.309312	0.139805	20	20	0.0400994	0.473998
PWY.5913..partial.TCA.cycle..obligate.autotrophs.	treatment	ssri	-0.830217	0.403725	20	20	0.0545393	0.473998
PWY.5973..cis.vaccenate.biosynthesis	treatment	ssri	0.228541	0.111412	20	20	0.0550803	0.473998
PWY.6121..5.aminoimidazole.ribonucleotide.biosynthesis.I	treatment	ssri	0.182213	0.0888996	20	20	0.0552589	0.473998
PWY.702..L.methionine.biosynthesis.II	treatment	ssri	-0.685186	0.329758	20	20	0.052308	0.473998
PWY.7210..pyrimidine.deoxyribonucleotides.biosynthesis.from.CTP	treatment	ssri	0.275563	0.131871	20	20	0.0511166	0.473998
PWY.7211..superpathway.of.pyrimidine.deoxyribonucleotides.de.novo.biosynthesis	treatment	ssri	0.182199	0.0840606	20	20	0.0438535	0.473998
PWY.7221..guanosine.ribonucleotides.de.novo.biosynthesis	treatment	ssri	0.0921657	0.0433247	20	20	0.0474735	0.473998
PWY.7269..mitochondrial.NADPH.production..yeast.	treatment	ssri	1.30836	0.621567	20	18	0.0496082	0.473998
PWY.7316..dTDP.N.acetylviosamine.biosynthesis	treatment	ssri	0.611467	0.267174	20	20	0.034409	0.473998
PWY.7942..5.oxo.L.proline.metabolism	treatment	ssri	1.02957	0.487759	20	7	0.0490391	0.473998
PWY66.389..phytol.degradation	treatment	ssri	1.66822	0.790168	20	17	0.0489998	0.473998
PWY66.429..fatty.acid.biosynthesis.initiation..mitochondria.	treatment	ssri	0.257719	0.115158	20	20	0.0381043	0.473998
THISYN.PWY..superpathway.of.thiamine.diphosphate.biosynthesis.I	treatment	ssri	0.516299	0.24144	20	20	0.046447	0.473998
TRNA.CHARGING.PWY..tRNA.charging	treatment	ssri	0.0841092	0.0388655	20	20	0.0441473	0.473998
PWY.6892..thiazole.component.of.thiamine.diphosphate.biosynthesis.I	treatment	ssri	0.588222	0.289653	20	20	0.0573157	0.480954
PWY.5347..superpathway.of.L.methionine.biosynthesis..transsulfuration.	treatment	ssri	-0.595714	0.304886	20	20	0.066433	0.540708
PWY.7663..gondoate.biosynthesis..anaerobic.	treatment	ssri	0.225859	0.11597	20	20	0.0672382	0.540708
GLYCOLYSIS..glycolysis.I..from.glucose.6.phosphate.	treatment	ssri	0.109493	0.0572121	20	20	0.0716825	0.543282
P221.PWY..octane.oxidation	treatment	ssri	-0.416583	0.218451	20	3	0.0726122	0.543282
PWY.6628..superpathway.of.L.phenylalanine.biosynthesis	treatment	ssri	-0.194851	0.102402	20	20	0.0731883	0.543282
PWY.7185..UTP.and.CTP.dephosphorylation.I	treatment	ssri	0.311863	0.161893	20	20	0.0700016	0.543282
PWY.6700..queuosine.biosynthesis.I..de.novo.	treatment	ssri	0.242516	0.129204	20	20	0.0768238	0.559509
METSYN.PWY..superpathway.of.L.homoserine.and.L.methionine.biosynthesis	treatment	ssri	-0.587926	0.321	20	20	0.0836213	0.58687
PWY.6549..L.glutamine.biosynthesis.III	treatment	ssri	-0.388386	0.211004	20	20	0.082218	0.58687
HOMOSER.METSYN.PWY..L.methionine.biosynthesis.I	treatment	ssri	-0.638239	0.351067	20	20	0.0857471	0.591042
PWY.7616..methanol.oxidation.to.carbon.dioxide	treatment	ssri	0.517477	0.287263	20	5	0.0884146	0.598737
ANAGLYCOLYSIS.PWY..glycolysis.III..from.glucose.	treatment	ssri	0.0848371	0.0500056	20	20	0.107006	0.602118
BIOTIN.BIOSYNTHESIS.PWY..biotin.biosynthesis.I	treatment	ssri	0.30244	0.171536	20	20	0.0948473	0.602118
MET.SAM.PWY..superpathway.of.S.adenosyl.L.methionine.biosynthesis	treatment	ssri	-0.662932	0.371237	20	20	0.0910005	0.602118
NONOXIPENT.PWY..pentose.phosphate.pathway..non.oxidative.branch..I	treatment	ssri	-0.138718	0.0808976	20	20	0.103558	0.602118
PANTO.PWY..phosphopantothenate.biosynthesis.I	treatment	ssri	0.156004	0.0892631	20	20	0.0975552	0.602118
PWY.1861..formaldehyde.assimilation.II..assimilatory.RuMP.Cycle.	treatment	ssri	-1.04838	0.62502	20	18	0.110752	0.602118
PWY.5104..L.isoleucine.biosynthesis.IV	treatment	ssri	-0.539901	0.317037	20	5	0.105781	0.602118
PWY.5686..UMP.biosynthesis.I	treatment	ssri	0.0791199	0.0471179	20	20	0.110389	0.602118
PWY.6519..8.amino.7.oxononanoate.biosynthesis.I	treatment	ssri	0.309174	0.175793	20	20	0.0956107	0.602118
PWY.6936..seleno.amino.acid.biosynthesis..plants.	treatment	ssri	-0.82525	0.483404	20	20	0.104982	0.602118
PWY.724..superpathway.of.L.lysine..L.threonine.and.L.methionine.biosynthesis.II	treatment	ssri	-0.0787609	0.0446847	20	20	0.0949401	0.602118
PWY.7790..UMP.biosynthesis.II	treatment	ssri	0.0791199	0.0471179	20	20	0.110389	0.602118
PWY.7791..UMP.biosynthesis.III	treatment	ssri	0.0791199	0.0471179	20	20	0.110389	0.602118
PWY0.1479..tRNA.processing	treatment	ssri	-1.52572	0.878992	20	17	0.0996922	0.602118
POLYISOPRENSYN.PWY..polyisoprenoid.biosynthesis..E..coli.	treatment	ssri	0.540158	0.325343	20	20	0.114179	0.612129
FUCCAT.PWY..fucose.degradation	treatment	ssri	0.994975	0.694639	20	10	0.169178	0.627912
GLUCONEO.PWY..gluconeogenesis.I	treatment	ssri	0.196259	0.12615	20	20	0.137174	0.627912
GLUCUROCAT.PWY..superpathway.of..beta..D.glucuronosides.degradation	treatment	ssri	-1.37959	0.878176	20	18	0.133601	0.627912
GLYCOCAT.PWY..glycogen.degradation.I	treatment	ssri	-0.198448	0.123165	20	20	0.124523	0.627912
P42.PWY..incomplete.reductive.TCA.cycle	treatment	ssri	-0.279833	0.194527	20	20	0.167446	0.627912
PWY.5005..biotin.biosynthesis.II	treatment	ssri	-1.11766	0.723885	20	15	0.139993	0.627912
PWY.5514..UDP.N.acetyl.D.galactosamine.biosynthesis.II	treatment	ssri	0.443389	0.291369	20	20	0.145446	0.627912
PWY.5676..acetyl.CoA.fermentation.to.butanoate.II	treatment	ssri	-0.326872	0.226274	20	20	0.165757	0.627912
PWY.5677..succinate.fermentation.to.butanoate	treatment	ssri	-0.450521	0.310635	20	4	0.164171	0.627912
PWY.6125..superpathway.of.guanosine.nucleotides.de.novo.biosynthesis.II	treatment	ssri	0.225385	0.152473	20	20	0.156642	0.627912
PWY.6572..chondroitin.sulfate.degradation.I..bacterial.	treatment	ssri	-0.255621	0.175384	20	2	0.162207	0.627912
PWY.6606..guanosine.nucleotides.degradation.II	treatment	ssri	-0.396767	0.268453	20	20	0.1567	0.627912
PWY.6703..preQ0.biosynthesis	treatment	ssri	0.268957	0.174615	20	20	0.140886	0.627912
PWY.6823..molybdopterin.biosynthesis	treatment	ssri	-0.582582	0.372955	20	20	0.135681	0.627912
PWY.6906..chitin.derivatives.degradation	treatment	ssri	-0.472693	0.29623	20	20	0.127964	0.627912
PWY.6969..TCA.cycle.V..2.oxoglutarate.synthase.	treatment	ssri	-0.188302	0.127257	20	20	0.156242	0.627912
PWY.7094..fatty.acid.salvage	treatment	ssri	0.526336	0.348938	20	4	0.148806	0.627912
PWY.7187..pyrimidine.deoxyribonucleotides.de.novo.biosynthesis.II	treatment	ssri	1.20038	0.82501	20	20	0.16289	0.627912
PWY.7208..superpathway.of.pyrimidine.nucleobases.salvage	treatment	ssri	0.252829	0.157892	20	20	0.12672	0.627912
PWY.7209..superpathway.of.pyrimidine.ribonucleosides.degradation	treatment	ssri	-0.212107	0.141692	20	2	0.151735	0.627912
PWY.7242..D.fructuronate.degradation	treatment	ssri	-1.47361	0.92368	20	18	0.128037	0.627912
PWY.7761..NAD.salvage.pathway.II..PNC.IV.cycle.	treatment	ssri	0.20519	0.131111	20	20	0.134992	0.627912
PWY.7805...aminomethyl.phosphonate.degradation	treatment	ssri	0.209633	0.139939	20	2	0.151459	0.627912
PWY.7807..glyphosate.degradation.III	treatment	ssri	0.265336	0.183472	20	2	0.165311	0.627912
PWY.7977..L.methionine.biosynthesis.IV	treatment	ssri	-0.118439	0.0747839	20	20	0.130663	0.627912
PWY.822..fructan.biosynthesis	treatment	ssri	1.04981	0.686061	20	12	0.143353	0.627912
PWY.841..superpathway.of.purine.nucleotides.de.novo.biosynthesis.I	treatment	ssri	0.169199	0.108566	20	20	0.136526	0.627912
PWY0.1533..methylphosphonate.degradation.I	treatment	ssri	0.27459	0.191316	20	2	0.16836	0.627912
PWY0.166..superpathway.of.pyrimidine.deoxyribonucleotides.de.novo.biosynthesis..E..coli.	treatment	ssri	1.23226	0.833809	20	20	0.156729	0.627912
PWY0.41..allantoin.degradation.IV..anaerobic.	treatment	ssri	-0.230388	0.155253	20	2	0.155122	0.627912
PWY1ZNC.1..assimilatory.sulfate.reduction.IV	treatment	ssri	-0.84647	0.564633	20	19	0.151169	0.627912
PWY66.391..fatty.acid..beta..oxidation.VI..mammalian.peroxisome.	treatment	ssri	0.585822	0.382437	20	5	0.142955	0.627912
X3.HYDROXYPHENYLACETATE.DEGRADATION.PWY..4.hydroxyphenylacetate.degradation	treatment	ssri	-0.286099	0.201239	20	2	0.172213	0.633089
FUC.RHAMCAT.PWY..superpathway.of.fucose.and.rhamnose.degradation	treatment	ssri	0.958805	0.678713	20	10	0.174807	0.636562
P164.PWY..purine.nucleobases.degradation.I..anaerobic.	treatment	ssri	-0.376013	0.269245	20	20	0.179534	0.642838
PWY.7228..superpathway.of.guanosine.nucleotides.de.novo.biosynthesis.I	treatment	ssri	0.206715	0.148136	20	20	0.179862	0.642838
METHGLYUT.PWY..superpathway.of.methylglyoxal.degradation	treatment	ssri	-0.872133	0.63463	20	16	0.186239	0.643929
PWY.5130..2.oxobutanoate.degradation.I	treatment	ssri	-0.440278	0.320839	20	20	0.18684	0.643929
PWY.7197..pyrimidine.deoxyribonucleotide.phosphorylation	treatment	ssri	0.187774	0.135707	20	20	0.183378	0.643929
PWY0.42..2.methylcitrate.cycle.I	treatment	ssri	-0.333938	0.242948	20	4	0.186151	0.643929
COBALSYN.PWY..superpathway.of.adenosylcobalamin.salvage.from.cobinamide.I	treatment	ssri	-1.10509	0.811487	20	18	0.19006	0.649231
PWY.7688..dTDP..alpha..D.ravidosamine.and.dTDP.4.acetyl..alpha..D.ravidosamine.biosynthesis	treatment	ssri	0.565349	0.417419	20	20	0.19237	0.651359
PWY.6126..superpathway.of.adenosine.nucleotides.de.novo.biosynthesis.II	treatment	ssri	0.175195	0.137393	20	20	0.218474	0.699607
PWY.6992..1.5.anhydrofructose.degradation	treatment	ssri	-0.260058	0.202428	20	20	0.215188	0.699607
PWY.7013...S..propane.1.2.diol.degradation	treatment	ssri	-0.821193	0.636139	20	20	0.213072	0.699607
PWY.7200..superpathway.of.pyrimidine.deoxyribonucleoside.salvage	treatment	ssri	-0.421869	0.329867	20	6	0.217173	0.699607
PWY.7279..aerobic.respiration.II..cytochrome.c...yeast.	treatment	ssri	0.425181	0.329418	20	2	0.21314	0.699607
PWY0.162..superpathway.of.pyrimidine.ribonucleotides.de.novo.biosynthesis	treatment	ssri	-0.185344	0.144836	20	20	0.216907	0.699607
REDCITCYC..TCA.cycle.VI..Helicobacter.	treatment	ssri	0.605795	0.475979	20	17	0.219307	0.699607
HEMESYN2.PWY..heme.b.biosynthesis.II..oxygen.independent.	treatment	ssri	-0.281621	0.228163	20	20	0.232965	0.713685
PHOSLIPSYN.PWY..superpathway.of.phospholipid.biosynthesis.I..bacteria.	treatment	ssri	-0.993803	0.795157	20	18	0.227372	0.713685
PWY.6353..purine.nucleotides.degradation.II..aerobic.	treatment	ssri	-0.301732	0.244286	20	20	0.232651	0.713685
PWY.7111..pyruvate.fermentation.to.isobutanol..engineered.	treatment	ssri	0.0700976	0.0567259	20	20	0.232446	0.713685
PWY.7323..superpathway.of.GDP.mannose.derived.O.antigen.building.blocks.biosynthesis	treatment	ssri	-0.199285	0.160097	20	20	0.22918	0.713685
PWY.5384..sucrose.degradation.IV..sucrose.phosphorylase.	treatment	ssri	-0.138559	0.114793	20	20	0.243043	0.727245
PWY.7220..adenosine.deoxyribonucleotides.de.novo.biosynthesis.II	treatment	ssri	0.220159	0.182355	20	20	0.242939	0.727245
PWY.7222..guanosine.deoxyribonucleotides.de.novo.biosynthesis.II	treatment	ssri	0.220159	0.182355	20	20	0.242939	0.727245
ARGSYN.PWY..L.arginine.biosynthesis.I..via.L.ornithine.	treatment	ssri	-0.0733056	0.0623166	20	20	0.254782	0.733547
ARO.PWY..chorismate.biosynthesis.I	treatment	ssri	-0.116965	0.112743	20	20	0.313267	0.733547
ASPASN.PWY..superpathway.of.L.aspartate.and.L.asparagine.biosynthesis	treatment	ssri	-0.161402	0.160363	20	20	0.327524	0.733547
CITRULBIO.PWY..L.citrulline.biosynthesis	treatment	ssri	-0.345195	0.331633	20	20	0.311705	0.733547
COMPLETE.ARO.PWY..superpathway.of.aromatic.amino.acid.biosynthesis	treatment	ssri	-0.122826	0.112074	20	20	0.287553	0.733547
GALACTUROCAT.PWY..D.galacturonate.degradation.I	treatment	ssri	-0.169043	0.154456	20	20	0.288193	0.733547
GLUDEG.II.PWY..L.glutamate.degradation.VII..to.butanoate.	treatment	ssri	-0.928947	0.932355	20	5	0.332289	0.733547
GOLPDLCAT.PWY..superpathway.of.glycerol.degradation.to.1.3.propanediol	treatment	ssri	-0.287353	0.279318	20	20	0.317217	0.733547
HISTSYN.PWY..L.histidine.biosynthesis	treatment	ssri	-0.131901	0.112224	20	20	0.255172	0.733547
P108.PWY..pyruvate.fermentation.to.propanoate.I	treatment	ssri	0.499883	0.474267	20	19	0.305821	0.733547
P163.PWY..L.lysine.fermentation.to.acetate.and.butanoate	treatment	ssri	-0.450339	0.433616	20	18	0.312757	0.733547
P185.PWY..formaldehyde.assimilation.III..dihydroxyacetone.cycle.	treatment	ssri	-0.429891	0.431554	20	20	0.332383	0.733547
PANTOSYN.PWY..superpathway.of.coenzyme.A.biosynthesis.I..bacteria.	treatment	ssri	0.0592909	0.0593892	20	20	0.331345	0.733547
POLYAMINSYN3.PWY..superpathway.of.polyamine.biosynthesis.II	treatment	ssri	0.662142	0.616484	20	18	0.296983	0.733547
PWY.5097..L.lysine.biosynthesis.VI	treatment	ssri	-0.0531668	0.050755	20	20	0.308724	0.733547
PWY.5484..glycolysis.II..from.fructose.6.phosphate.	treatment	ssri	0.104253	0.0958173	20	20	0.290933	0.733547
PWY.5656..mannosylglycerate.biosynthesis.I	treatment	ssri	-0.320564	0.309792	20	3	0.314477	0.733547
PWY.5695..inosine.5..phosphate.degradation	treatment	ssri	0.0810109	0.0813473	20	20	0.332516	0.733547
PWY.5837..2.carboxy.1.4.naphthoquinol.biosynthesis	treatment	ssri	0.585388	0.518429	20	5	0.273656	0.733547
PWY.5838..superpathway.of.menaquinol.8.biosynthesis.I	treatment	ssri	0.54684	0.492478	20	5	0.281446	0.733547
PWY.5840..superpathway.of.menaquinol.7.biosynthesis	treatment	ssri	0.549159	0.490406	20	5	0.277517	0.733547
PWY.5861..superpathway.of.demethylmenaquinol.8.biosynthesis.I	treatment	ssri	0.559558	0.501808	20	5	0.279482	0.733547
PWY.5897..superpathway.of.menaquinol.11.biosynthesis	treatment	ssri	0.558105	0.500052	20	5	0.27906	0.733547
PWY.5898..superpathway.of.menaquinol.12.biosynthesis	treatment	ssri	0.558105	0.500052	20	5	0.27906	0.733547
PWY.5899..superpathway.of.menaquinol.13.biosynthesis	treatment	ssri	0.558105	0.500052	20	5	0.27906	0.733547
PWY.5941..glycogen.degradation.II	treatment	ssri	-0.171528	0.169207	20	20	0.32415	0.733547
PWY.6122..5.aminoimidazole.ribonucleotide.biosynthesis.II	treatment	ssri	0.0643534	0.0603674	20	20	0.300502	0.733547
PWY.6138..CMP.N.acetylneuraminate.biosynthesis.I..eukaryotes.	treatment	ssri	-0.434655	0.394555	20	18	0.285133	0.733547
PWY.6147..6.hydroxymethyl.dihydropterin.diphosphate.biosynthesis.I	treatment	ssri	0.39798	0.379147	20	20	0.307759	0.733547
PWY.6277..superpathway.of.5.aminoimidazole.ribonucleotide.biosynthesis	treatment	ssri	0.0643534	0.0603674	20	20	0.300502	0.733547
PWY.6293..superpathway.of.L.cysteine.biosynthesis..fungi.	treatment	ssri	0.569661	0.528844	20	20	0.295625	0.733547
PWY.6507..4.deoxy.L.threo.hex.4.enopyranuronate.degradation	treatment	ssri	-0.189161	0.17747	20	20	0.300567	0.733547
PWY.6609..adenine.and.adenosine.salvage.III	treatment	ssri	0.0810545	0.0777759	20	20	0.311136	0.733547
PWY.6629..superpathway.of.L.tryptophan.biosynthesis	treatment	ssri	-0.111777	0.0936046	20	20	0.247925	0.733547
PWY.6902..chitin.degradation.II..Vibrio.	treatment	ssri	-0.618508	0.604511	20	19	0.31979	0.733547
PWY.7003..glycerol.degradation.to.butanol	treatment	ssri	-0.331477	0.332889	20	20	0.332567	0.733547
PWY.7199..pyrimidine.deoxyribonucleosides.salvage	treatment	ssri	0.0578797	0.0572989	20	20	0.325817	0.733547
PWY.7229..superpathway.of.adenosine.nucleotides.de.novo.biosynthesis.I	treatment	ssri	0.13543	0.122932	20	20	0.28512	0.733547
PWY.7237..myo...chiro..and.scyllo.inositol.degradation	treatment	ssri	-0.430747	0.413074	20	8	0.310852	0.733547
PWY.7254..TCA.cycle.VII..acetate.producers.	treatment	ssri	0.648704	0.601848	20	13	0.295333	0.733547
PWY.7295..L.arabinose.degradation.IV	treatment	ssri	-0.341023	0.309593	20	4	0.285182	0.733547
PWY.7820..teichuronic.acid.biosynthesis..B..subtilis.168.	treatment	ssri	0.58219	0.577072	20	17	0.326408	0.733547
PWY.801..homocysteine.and.cysteine.interconversion	treatment	ssri	0.63662	0.584648	20	20	0.290565	0.733547
PWY4FS.7..phosphatidylglycerol.biosynthesis.I..plastidic.	treatment	ssri	-0.508786	0.450631	20	19	0.273699	0.733547
PWY4FS.8..phosphatidylglycerol.biosynthesis.II..non.plastidic.	treatment	ssri	-0.508786	0.450631	20	19	0.273699	0.733547
RHAMCAT.PWY..L.rhamnose.degradation.I	treatment	ssri	-0.181848	0.178338	20	20	0.321391	0.733547
PENTOSE.P.PWY..pentose.phosphate.pathway	treatment	ssri	-0.233569	0.237228	20	20	0.337883	0.735418
PWY.6292..superpathway.of.L.cysteine.biosynthesis..mammalian.	treatment	ssri	0.517794	0.526841	20	20	0.338719	0.735418
PWY.7456...beta...1.4..mannan.degradation	treatment	ssri	-0.132545	0.135526	20	20	0.341036	0.735418
PWY.821..superpathway.of.sulfur.amino.acid.biosynthesis..Saccharomyces.cerevisiae.	treatment	ssri	-0.65411	0.667401	20	10	0.340034	0.735418
PWY.5497..purine.nucleobases.degradation.II..anaerobic.	treatment	ssri	0.237811	0.252187	20	20	0.358169	0.743185
PWY.6807..xyloglucan.degradation.II..exoglucanase.	treatment	ssri	-0.372435	0.395593	20	19	0.358933	0.743185
PWY.6895..superpathway.of.thiamine.diphosphate.biosynthesis.II	treatment	ssri	0.590343	0.628531	20	14	0.360041	0.743185
PWY.7204..pyridoxal.5..phosphate.salvage.II..plants.	treatment	ssri	-0.367484	0.390001	20	5	0.358532	0.743185
PWY.7328..superpathway.of.UDP.glucose.derived.O.antigen.building.blocks.biosynthesis	treatment	ssri	-0.162706	0.169114	20	20	0.348742	0.743185
PWY.7357..thiamine.phosphate.formation.from.pyrithiamine.and.oxythiamine..yeast.	treatment	ssri	-0.110833	0.116765	20	20	0.355092	0.743185
PWY3O.4107..NAD.salvage.pathway.V..PNC.V.cycle.	treatment	ssri	-0.91234	0.960907	20	7	0.354963	0.743185
PYRIDNUCSAL.PWY..NAD.salvage.pathway.I..PNC.VI.cycle.	treatment	ssri	-0.907636	0.957462	20	7	0.355704	0.743185
HSERMETANA.PWY..L.methionine.biosynthesis.III	treatment	ssri	-0.0828406	0.0906743	20	20	0.373	0.76584
PWY.6901..superpathway.of.glucose.and.xylose.degradation	treatment	ssri	-0.148583	0.164076	20	20	0.377124	0.77021
PWY.6123..inosine.5..phosphate.biosynthesis.I	treatment	ssri	0.0924911	0.102725	20	20	0.37981	0.771614
BRANCHED.CHAIN.AA.SYN.PWY..superpathway.of.branched.chain.amino.acid.biosynthesis	treatment	ssri	-0.0602893	0.067445	20	20	0.38317	0.772355
FOLSYN.PWY..superpathway.of.tetrahydrofolate.biosynthesis.and.salvage	treatment	ssri	0.51775	0.588	20	10	0.390179	0.772355
GLCMANNANAUT.PWY..superpathway.of.N.acetylglucosamine..N.acetylmannosamine.and.N.acetylneuraminate.degradation	treatment	ssri	-0.14037	0.158496	20	20	0.387492	0.772355
PWY.6124..inosine.5..phosphate.biosynthesis.II	treatment	ssri	0.103771	0.117713	20	20	0.389634	0.772355
PWY.6612..superpathway.of.tetrahydrofolate.biosynthesis	treatment	ssri	0.523378	0.592138	20	10	0.388416	0.772355
PWY1G.0..mycothiol.biosynthesis	treatment	ssri	-0.386333	0.446369	20	6	0.398153	0.784117
NONMEVIPP.PWY..methylerythritol.phosphate.pathway.I	treatment	ssri	-0.059137	0.0691401	20	20	0.403615	0.789561
PWY.5659..GDP.mannose.biosynthesis	treatment	ssri	-0.142898	0.167575	20	20	0.405008	0.789561
HEME.BIOSYNTHESIS.II.1..heme.b.biosynthesis.V..aerobic.	treatment	ssri	-0.385048	0.454186	20	18	0.407694	0.790804
PWY.6168..flavin.biosynthesis.III..fungi.	treatment	ssri	-0.313433	0.371887	20	19	0.41039	0.792053
PWY.6471..peptidoglycan.biosynthesis.IV..Enterococcus.faecium.	treatment	ssri	-0.1803	0.218079	20	20	0.419196	0.804161
PWY.6531..mannitol.cycle	treatment	ssri	0.419513	0.509236	20	18	0.420831	0.804161
HISDEG.PWY..L.histidine.degradation.I	treatment	ssri	-0.155045	0.190204	20	20	0.42564	0.807376
KETOGLUCONMET.PWY..ketogluconate.metabolism	treatment	ssri	-0.496311	0.615929	20	5	0.430879	0.807376
PWY.6607..guanosine.nucleotides.degradation.I	treatment	ssri	0.41803	0.517561	20	7	0.429813	0.807376
TRPSYN.PWY..L.tryptophan.biosynthesis	treatment	ssri	-0.0887565	0.110087	20	20	0.430628	0.807376
ARGSYNBSUB.PWY..L.arginine.biosynthesis.II..acetyl.cycle.	treatment	ssri	-0.0758809	0.0957662	20	20	0.438472	0.814454
PWY0.1277..3.phenylpropanoate.and.3..3.hydroxyphenyl.propanoate.degradation	treatment	ssri	-0.157113	0.198464	20	3	0.438877	0.814454
PEPTIDOGLYCANSYN.PWY..peptidoglycan.biosynthesis.I..meso.diaminopimelate.containing.	treatment	ssri	0.030756	0.0390754	20	20	0.441468	0.815343
PWY.6595..superpathway.of.guanosine.nucleotides.degradation..plants.	treatment	ssri	0.394297	0.504858	20	7	0.44495	0.81786
PWY.5154..L.arginine.biosynthesis.III..via.N.acetyl.L.citrulline.	treatment	ssri	0.100528	0.13038	20	20	0.450689	0.819758
PWY.6317..D.galactose.degradation.I..Leloir.pathway.	treatment	ssri	0.0489606	0.0637914	20	20	0.452729	0.819758
PWY.6583..pyruvate.fermentation.to.butanol.I	treatment	ssri	-0.299887	0.392266	20	20	0.454477	0.819758
PWY.7413..dTDP.6.deoxy..alpha..D.allose.biosynthesis	treatment	ssri	0.41259	0.535704	20	4	0.451182	0.819758
FERMENTATION.PWY..mixed.acid.fermentation	treatment	ssri	-0.0464237	0.0614186	20	20	0.459513	0.824986
PWY.6470..peptidoglycan.biosynthesis.V...beta..lactam.resistance.	treatment	ssri	-0.166317	0.223268	20	20	0.465936	0.832645
RUMP.PWY..formaldehyde.oxidation.I	treatment	ssri	-0.541887	0.731064	20	14	0.468115	0.832683
PWY.6876..isopropanol.biosynthesis..engineered.	treatment	ssri	0.242316	0.332628	20	6	0.475686	0.84227
PWY0.845..superpathway.of.pyridoxal.5..phosphate.biosynthesis.and.salvage	treatment	ssri	-0.310529	0.435045	20	20	0.484513	0.853982
PWY.7118..chitin.deacetylation	treatment	ssri	-0.324228	0.458985	20	7	0.488982	0.854581
PWY0.1415..superpathway.of.heme.b.biosynthesis.from.uroporphyrinogen.III	treatment	ssri	-0.317913	0.45036	20	18	0.489281	0.854581
GLYCOLYSIS.TCA.GLYOX.BYPASS..superpathway.of.glycolysis..pyruvate.dehydrogenase..TCA..and.glyoxylate.bypass	treatment	ssri	0.249403	0.3817	20	6	0.521758	0.866718
PROPFERM.PWY..superpathway.of.L.alanine.fermentation..Stickland.reaction.	treatment	ssri	-0.281414	0.42655	20	16	0.517772	0.866718
PWY.5030..L.histidine.degradation.III	treatment	ssri	0.119388	0.183349	20	20	0.523174	0.866718
PWY.5367..petroselinate.biosynthesis	treatment	ssri	0.228958	0.343822	20	2	0.513906	0.866718
PWY.5494..pyruvate.fermentation.to.propanoate.II..acrylate.pathway.	treatment	ssri	-0.287333	0.432923	20	16	0.515291	0.866718
PWY.5690..TCA.cycle.II..plants.and.fungi.	treatment	ssri	0.355503	0.537706	20	18	0.516891	0.866718
PWY.6284..superpathway.of.unsaturated.fatty.acids.biosynthesis..E..coli.	treatment	ssri	0.222486	0.337634	20	2	0.518267	0.866718
PWY.6594..superpathway.of.Clostridium.acetobutylicum.solventogenic.fermentation	treatment	ssri	-0.29609	0.453769	20	8	0.522317	0.866718
PWY.8188..L.alanine.degradation.VI..reductive.Stickland.reaction.	treatment	ssri	-0.281414	0.42655	20	16	0.517772	0.866718
PWY.8189..L.alanine.degradation.V..oxidative.Stickland.reaction.	treatment	ssri	-0.281414	0.42655	20	16	0.517772	0.866718
PWY0.1298..superpathway.of.pyrimidine.deoxyribonucleosides.degradation	treatment	ssri	0.124849	0.189385	20	20	0.518092	0.866718
PWY66.398..TCA.cycle.III..animals.	treatment	ssri	-0.31663	0.467501	20	7	0.50684	0.866718
PWY.6604..superpathway.of.Clostridium.acetobutylicum.acidogenic.and.solventogenic.fermentation	treatment	ssri	-0.290861	0.44952	20	8	0.525768	0.867292
CENTFERM.PWY..pyruvate.fermentation.to.butanoate	treatment	ssri	-0.1648	0.278657	20	20	0.561601	0.879073
GALACTARDEG.PWY..D.galactarate.degradation.I	treatment	ssri	0.443518	0.739973	20	17	0.556396	0.879073
GLUCARDEG.PWY..D.glucarate.degradation.I	treatment	ssri	0.428498	0.726251	20	17	0.562515	0.879073
GLUCARGALACTSUPER.PWY..superpathway.of.D.glucarate.and.D.galactarate.degradation	treatment	ssri	0.443518	0.739973	20	17	0.556396	0.879073
GLYCOLYSIS.E.D..superpathway.of.glycolysis.and.the.Entner.Doudoroff.pathway	treatment	ssri	-0.273597	0.45633	20	20	0.556272	0.879073
PWY.2941..L.lysine.biosynthesis.II	treatment	ssri	0.151182	0.24156	20	20	0.539263	0.879073
PWY.5723..Rubisco.shunt	treatment	ssri	0.296423	0.481164	20	7	0.545571	0.879073
PWY.6383..mono.trans..poly.cis.decaprenyl.phosphate.biosynthesis	treatment	ssri	-0.474834	0.799534	20	11	0.559977	0.879073
PWY.6478..GDP.D.glycero..alpha..D.manno.heptose.biosynthesis	treatment	ssri	-0.130027	0.211889	20	20	0.54712	0.879073
PWY.6590..superpathway.of.Clostridium.acetobutylicum.acidogenic.fermentation	treatment	ssri	-0.156336	0.259863	20	20	0.554936	0.879073
PWY.6953..dTDP.3.acetamido..alpha..D.fucose.biosynthesis	treatment	ssri	0.256114	0.431065	20	17	0.559811	0.879073
PWY.7282..4.amino.2.methyl.5.diphosphomethylpyrimidine.biosynthesis.II	treatment	ssri	-0.215331	0.345632	20	20	0.541095	0.879073
PYRIDOXSYN.PWY..pyridoxal.5..phosphate.biosynthesis.I	treatment	ssri	-0.283453	0.450476	20	20	0.537104	0.879073
GLUCOSE1PMETAB.PWY..glucose.and.glucose.1.phosphate.degradation	treatment	ssri	-0.244341	0.426015	20	14	0.573369	0.88881
PWY.5022..4.aminobutanoate.degradation.V	treatment	ssri	-0.414835	0.733189	20	19	0.578519	0.88881
PWY.5675..nitrate.reduction.V..assimilatory.	treatment	ssri	0.350454	0.622274	20	10	0.580259	0.88881
PWY.8131..5..deoxyadenosine.degradation.II	treatment	ssri	0.37212	0.656641	20	19	0.577915	0.88881
PWY0.1477..ethanolamine.utilization	treatment	ssri	0.0910666	0.160082	20	20	0.576472	0.88881
DENOVOPURINE2.PWY..superpathway.of.purine.nucleotides.de.novo.biosynthesis.II	treatment	ssri	0.169778	0.303798	20	20	0.58315	0.889707
PWY.5823..superpathway.of.CDP.glucose.derived.O.antigen.building.blocks.biosynthesis	treatment	ssri	0.27133	0.495861	20	14	0.590969	0.894565
PWY.8190..L.glutamate.degradation.XI..reductive.Stickland.reaction.	treatment	ssri	0.206887	0.377218	20	20	0.590119	0.894565
PWY.6270..isoprene.biosynthesis.I	treatment	ssri	-0.0340483	0.0628893	20	20	0.59487	0.896953
PWY.5971..palmitate.biosynthesis..type.II.fatty.acid.synthase.	treatment	ssri	0.137086	0.257313	20	2	0.600715	0.900157
PWY.7238..sucrose.biosynthesis.II	treatment	ssri	-0.0873915	0.166395	20	20	0.60585	0.900157
PWY0.1296..purine.ribonucleosides.degradation	treatment	ssri	0.0653816	0.123851	20	20	0.604012	0.900157
TCA.GLYOX.BYPASS..superpathway.of.glyoxylate.bypass.and.TCA	treatment	ssri	0.253948	0.484161	20	9	0.606323	0.900157
PWY.7392..taxadiene.biosynthesis..engineered.	treatment	ssri	-0.397359	0.765295	20	9	0.609931	0.902044
P461.PWY..hexitol.fermentation.to.lactate..formate..ethanol.and.acetate	treatment	ssri	0.201437	0.39699	20	20	0.618026	0.910527
ANAEROFRUCAT.PWY..homolactic.fermentation	treatment	ssri	-0.0462887	0.093715	20	20	0.627328	0.910727
OANTIGEN.PWY..O.antigen.building.blocks.biosynthesis..E..coli.	treatment	ssri	-0.0398851	0.0801276	20	20	0.624673	0.910727
PWY.5121..superpathway.of.geranylgeranyl.diphosphate.biosynthesis.II..via.MEP.	treatment	ssri	-0.406468	0.838087	20	11	0.63353	0.910727
PWY.5392..reductive.TCA.cycle.II	treatment	ssri	0.358439	0.729312	20	18	0.62903	0.910727
PWY.6305..superpathway.of.putrescine.biosynthesis	treatment	ssri	-0.144342	0.294117	20	20	0.629524	0.910727
PWY.6527..stachyose.degradation	treatment	ssri	-0.039821	0.082011	20	20	0.633139	0.910727
PWY.6859..all.trans.farnesol.biosynthesis	treatment	ssri	-0.406835	0.841707	20	11	0.634678	0.910727
PWY.5345..superpathway.of.L.methionine.biosynthesis..by.sulfhydrylation.	treatment	ssri	-0.240582	0.503911	20	20	0.638802	0.913251
PWY.6897..thiamine.diphosphate.salvage.II	treatment	ssri	0.0432172	0.0921694	20	20	0.644778	0.915016
PWY.7400..L.arginine.biosynthesis.IV..archaebacteria.	treatment	ssri	0.0373166	0.0794639	20	20	0.644276	0.915016
X1CMET2.PWY..folate.transformations.III..E..coli.	treatment	ssri	-0.0303361	0.0653424	20	20	0.648024	0.91587
PWY.6163..chorismate.biosynthesis.from.3.dehydroquinate	treatment	ssri	0.0427286	0.0926311	20	20	0.650125	0.91587
PWY.7883..anhydromuropeptides.recycling.II	treatment	ssri	-0.300961	0.663056	20	13	0.655325	0.919839
P105.PWY..TCA.cycle.IV..2.oxoglutarate.decarboxylase.	treatment	ssri	0.312637	0.693944	20	10	0.657714	0.919846
PPGPPMET.PWY..ppGpp.metabolism	treatment	ssri	0.194359	0.438386	20	20	0.662794	0.922718
PWY.5088..L.glutamate.degradation.VIII..to.propanoate.	treatment	ssri	0.094045	0.218297	20	2	0.671719	0.922718
PWY.5692..allantoin.degradation.to.glyoxylate.II	treatment	ssri	0.0951792	0.219306	20	2	0.669444	0.922718
PWY.8086...S..lactate.fermentation.to.propanoate..acetate.and.hydrogen	treatment	ssri	0.188324	0.433865	20	6	0.669402	0.922718
URDEGR.PWY..superpathway.of.allantoin.degradation.in.plants	treatment	ssri	0.0951792	0.219306	20	2	0.669444	0.922718
PWY.6385..peptidoglycan.biosynthesis.III..mycobacteria.	treatment	ssri	0.0221387	0.0522939	20	20	0.677054	0.925718
PWY.7234..inosine.5..phosphate.biosynthesis.III	treatment	ssri	-0.150032	0.356324	20	20	0.6787	0.925718
ARGININE.SYN4.PWY..L.ornithine.biosynthesis.II	treatment	ssri	-0.21111	0.510399	20	20	0.68404	0.927483
P122.PWY..heterolactic.fermentation	treatment	ssri	-0.132307	0.330916	20	20	0.693993	0.927483
PROTOCATECHUATE.ORTHO.CLEAVAGE.PWY..protocatechuate.degradation.II..ortho.cleavage.pathway.	treatment	ssri	-0.173173	0.437388	20	4	0.696813	0.927483
PWY.8178..pentose.phosphate.pathway..non.oxidative.branch..II	treatment	ssri	-0.0297147	0.0730821	20	20	0.6891	0.927483
PWY.8187..L.arginine.degradation.XIII..reductive.Stickland.reaction.	treatment	ssri	0.101731	0.250079	20	20	0.688953	0.927483
PWY0.1241..ADP.L.glycero..beta..D.manno.heptose.biosynthesis	treatment	ssri	0.151196	0.375861	20	20	0.692225	0.927483
PWY66.409..superpathway.of.purine.nucleotide.salvage	treatment	ssri	-0.20195	0.507204	20	18	0.695193	0.927483
PWY.5667..CDP.diacylglycerol.biosynthesis.I	treatment	ssri	0.0438519	0.112757	20	20	0.701907	0.927863
PWY0.1319..CDP.diacylglycerol.biosynthesis.II	treatment	ssri	0.0438519	0.112757	20	20	0.701907	0.927863
PWY.621..sucrose.degradation.III..sucrose.invertase.	treatment	ssri	0.0664654	0.17477	20	20	0.708172	0.93295
DTDPRHAMSYN.PWY..dTDP..beta..L.rhamnose.biosynthesis	treatment	ssri	0.0232372	0.0623336	20	20	0.71366	0.933806
PWY.I9..L.cysteine.biosynthesis.VI..from.L.methionine.	treatment	ssri	-0.0312287	0.0835078	20	20	0.712801	0.933806
CALVIN.PWY..Calvin.Benson.Bassham.cycle	treatment	ssri	0.0142295	0.0404857	20	20	0.729317	0.934971
COA.PWY.1..superpathway.of.coenzyme.A.biosynthesis.III..mammals.	treatment	ssri	-0.0239401	0.0767147	20	20	0.758576	0.934971
GALACTITOLCAT.PWY..galactitol.degradation	treatment	ssri	0.204243	0.598346	20	19	0.736795	0.934971
GLYCOGENSYNTH.PWY..glycogen.biosynthesis.I..from.ADP.D.Glucose.	treatment	ssri	0.0328706	0.0963049	20	20	0.736816	0.934971
HEME.BIOSYNTHESIS.II..heme.b.biosynthesis.I..aerobic.	treatment	ssri	0.103308	0.354822	20	20	0.774262	0.934971
ILEUSYN.PWY..L.isoleucine.biosynthesis.I..from.threonine.	treatment	ssri	-0.0228241	0.0771239	20	20	0.770662	0.934971
METH.ACETATE.PWY..methanogenesis.from.acetate	treatment	ssri	-0.124469	0.367452	20	20	0.738729	0.934971
ORNDEG.PWY..superpathway.of.ornithine.degradation	treatment	ssri	-0.191515	0.608897	20	6	0.756737	0.934971
P441.PWY..superpathway.of.N.acetylneuraminate.degradation	treatment	ssri	-0.132994	0.387916	20	20	0.735689	0.934971
PRPP.PWY..superpathway.of.histidine..purine..and.pyrimidine.biosynthesis	treatment	ssri	-0.0734747	0.210867	20	20	0.731551	0.934971
PWY.5415..catechol.degradation.I..meta.cleavage.pathway.	treatment	ssri	-0.0568827	0.186044	20	2	0.763303	0.934971
PWY.6387..UDP.N.acetylmuramoyl.pentapeptide.biosynthesis.I..meso.diaminopimelate.containing.	treatment	ssri	0.0137994	0.043292	20	20	0.753583	0.934971
PWY.6608..guanosine.nucleotides.degradation.III	treatment	ssri	0.104381	0.319449	20	20	0.747623	0.934971
PWY.6749..CMP.legionaminate.biosynthesis.I	treatment	ssri	0.0719219	0.251031	20	20	0.777763	0.934971
PWY.6961..L.ascorbate.degradation.II..bacterial..aerobic.	treatment	ssri	-0.166001	0.568441	20	13	0.773604	0.934971
PWY.7384..anaerobic.energy.metabolism..invertebrates..mitochondrial.	treatment	ssri	0.052749	0.182571	20	2	0.775942	0.934971
PWY.7388..octanoyl..acyl.carrier.protein..biosynthesis..mitochondria..yeast.	treatment	ssri	0.0915894	0.306142	20	4	0.768235	0.934971
PWY.7389..superpathway.of.anaerobic.energy.metabolism..invertebrates.	treatment	ssri	0.0520427	0.181981	20	2	0.778159	0.934971
PWY.7560..methylerythritol.phosphate.pathway.II	treatment	ssri	-0.0245017	0.075342	20	20	0.748775	0.934971
PWY0.1297..superpathway.of.purine.deoxyribonucleosides.degradation	treatment	ssri	-0.0451777	0.159298	20	20	0.77995	0.934971
PWY0.1337..oleate..beta..oxidation	treatment	ssri	0.0601466	0.188804	20	2	0.753722	0.934971
SALVADEHYPOX.PWY..adenosine.nucleotides.degradation.II	treatment	ssri	0.111552	0.335584	20	20	0.743418	0.934971
SO4ASSIM.PWY..assimilatory.sulfate.reduction.I	treatment	ssri	-0.171425	0.572461	20	20	0.768024	0.934971
SULFATE.CYS.PWY..superpathway.of.sulfate.assimilation.and.cysteine.biosynthesis	treatment	ssri	-0.168158	0.536256	20	20	0.757446	0.934971
UDPNACETYLGALSYN.PWY..UDP.N.acetyl.D.glucosamine.biosynthesis.II	treatment	ssri	0.158436	0.439733	20	20	0.722816	0.934971
UDPNAGSYN.PWY..UDP.N.acetyl.D.glucosamine.biosynthesis.I	treatment	ssri	-0.0507158	0.148152	20	20	0.736073	0.934971
VALSYN.PWY..L.valine.biosynthesis	treatment	ssri	-0.0400772	0.118076	20	20	0.738223	0.934971
LACTOSECAT.PWY..lactose.and.galactose.degradation.I	treatment	ssri	0.134725	0.484325	20	20	0.784051	0.93544
PWY.5464..superpathway.of.cytosolic.glycolysis..plants...pyruvate.dehydrogenase.and.TCA.cycle	treatment	ssri	-0.152378	0.550767	20	9	0.785188	0.93544
COA.PWY..coenzyme.A.biosynthesis.I..prokaryotic.	treatment	ssri	-0.0227908	0.086396	20	20	0.794935	0.938364
PWY.5100..pyruvate.fermentation.to.acetate.and.lactate.II	treatment	ssri	0.0339021	0.127431	20	20	0.793229	0.938364
PWY.7851..coenzyme.A.biosynthesis.II..eukaryotic.	treatment	ssri	-0.0228397	0.0858756	20	20	0.79329	0.938364
PWY.5918..superpathway.of.heme.b.biosynthesis.from.glutamate	treatment	ssri	0.082189	0.325188	20	20	0.803331	0.943442
PWY.7409..phospholipid.remodeling..phosphatidylethanolamine..yeast.	treatment	ssri	-0.0576761	0.229148	20	3	0.804126	0.943442
ARG.POLYAMINE.SYN..superpathway.of.arginine.and.polyamine.biosynthesis	treatment	ssri	-0.0832185	0.381578	20	20	0.829812	0.94486
PWY.4041...gamma..glutamyl.cycle	treatment	ssri	-0.0585832	0.24952	20	20	0.817027	0.94486
PWY.5101..L.isoleucine.biosynthesis.II	treatment	ssri	0.0968749	0.426993	20	5	0.823076	0.94486
PWY.5136..fatty.acid..beta..oxidation.II..plant.peroxisome.	treatment	ssri	-0.102961	0.464764	20	19	0.827171	0.94486
PWY.6151..S.adenosyl.L.methionine.salvage.I	treatment	ssri	0.00881382	0.0395552	20	20	0.826182	0.94486
PWY.7383..anaerobic.energy.metabolism..invertebrates..cytosol.	treatment	ssri	0.031549	0.131085	20	20	0.812527	0.94486
PWY.7953..UDP.N.acetylmuramoyl.pentapeptide.biosynthesis.III..meso.diaminopimelate.containing.	treatment	ssri	0.0141864	0.0630196	20	20	0.824429	0.94486
PWY4LZ.257..superpathway.of.fermentation..Chlamydomonas.reinhardtii.	treatment	ssri	-0.0361857	0.152404	20	20	0.815003	0.94486
SER.GLYSYN.PWY..superpathway.of.L.serine.and.glycine.biosynthesis.I	treatment	ssri	0.0134865	0.058989	20	20	0.821736	0.94486
THREOCAT.PWY..superpathway.of.L.threonine.metabolism	treatment	ssri	0.0372441	0.169811	20	2	0.828864	0.94486
POLYAMSYN.PWY..superpathway.of.polyamine.biosynthesis.I	treatment	ssri	-0.0819682	0.393455	20	20	0.837311	0.94557
PWY.5265..peptidoglycan.biosynthesis.II..staphylococci.	treatment	ssri	0.142923	0.688076	20	18	0.837785	0.94557
PWY.7315..dTDP.N.acetylthomosamine.biosynthesis	treatment	ssri	0.0501448	0.235821	20	20	0.833998	0.94557
PWY.5705..allantoin.degradation.to.glyoxylate.III	treatment	ssri	0.0731743	0.361842	20	4	0.842007	0.947565
P161.PWY..acetylene.degradation..anaerobic.	treatment	ssri	-0.0321171	0.167232	20	20	0.849852	0.9481
P23.PWY..reductive.TCA.cycle.I	treatment	ssri	0.149474	0.775893	20	18	0.849392	0.9481
PWY.561..superpathway.of.glyoxylate.cycle.and.fatty.acid.degradation	treatment	ssri	-0.114481	0.577603	20	6	0.84511	0.9481
COLANSYN.PWY..colanic.acid.building.blocks.biosynthesis	treatment	ssri	-0.01561	0.0849901	20	20	0.856326	0.950395
GLYCOL.GLYOXDEG.PWY..superpathway.of.glycol.metabolism.and.degradation	treatment	ssri	0.0840864	0.580198	20	8	0.886379	0.950395
HCAMHPDEG.PWY..3.phenylpropanoate.and.3..3.hydroxyphenyl.propanoate.degradation.to.2.hydroxypentadienoate	treatment	ssri	-0.0407054	0.272754	20	3	0.883025	0.950395
NAGLIPASYN.PWY..lipid.IVA.biosynthesis..E..coli.	treatment	ssri	-0.0531626	0.364189	20	20	0.885563	0.950395
P124.PWY..Bifidobacterium.shunt	treatment	ssri	-0.0643921	0.433755	20	20	0.883636	0.950395
PWY.4984..urea.cycle	treatment	ssri	0.0847932	0.550536	20	20	0.879308	0.950395
PWY.5103..L.isoleucine.biosynthesis.III	treatment	ssri	-0.0120999	0.0736671	20	20	0.871363	0.950395
PWY.5188..tetrapyrrole.biosynthesis.I..from.glutamate.	treatment	ssri	0.0391207	0.215165	20	20	0.857758	0.950395
PWY.5505..L.glutamate.and.L.glutamine.biosynthesis	treatment	ssri	-0.0474438	0.313116	20	20	0.88125	0.950395
PWY.6690..cinnamate.and.3.hydroxycinnamate.degradation.to.2.hydroxypentadienoate	treatment	ssri	-0.0407054	0.272754	20	3	0.883025	0.950395
PWY.7345..superpathway.of.anaerobic.sucrose.degradation	treatment	ssri	-0.0723329	0.486184	20	20	0.883384	0.950395
PWY.7434..terminal.O.glycans.residues.modification..via.type.2.precursor.disaccharide.	treatment	ssri	0.1047	0.630346	20	9	0.86993	0.950395
PWY.8073..lipid.IVA.biosynthesis..P..putida.	treatment	ssri	-0.0531626	0.364189	20	20	0.885563	0.950395
PWY.8182..valproate..beta..oxidation	treatment	ssri	-0.0745992	0.441265	20	19	0.867637	0.950395
AST.PWY..L.arginine.degradation.II..AST.pathway.	treatment	ssri	0.0185904	0.155125	20	2	0.905936	0.956366
GLYOXYLATE.BYPASS..glyoxylate.cycle	treatment	ssri	-0.077702	0.601169	20	11	0.898592	0.956366
HEXITOLDEGSUPER.PWY..superpathway.of.hexitol.degradation..bacteria.	treatment	ssri	0.0653528	0.543396	20	19	0.905604	0.956366
PWY.5189..tetrapyrrole.biosynthesis.II..from.glycine.	treatment	ssri	-0.0303653	0.255776	20	20	0.906814	0.956366
PWY.6386..UDP.N.acetylmuramoyl.pentapeptide.biosynthesis.II..lysine.containing.	treatment	ssri	0.00605177	0.0469332	20	20	0.898831	0.956366
PWY0.301..L.ascorbate.degradation.I..bacterial..anaerobic.	treatment	ssri	-0.0737783	0.611746	20	13	0.905342	0.956366
PWY.5138..fatty.acid..beta..oxidation.IV..unsaturated..even.number.	treatment	ssri	0.0411337	0.361351	20	3	0.91063	0.957775
FAO.PWY..fatty.acid..beta..oxidation.I..generic.	treatment	ssri	0.0250759	0.317259	20	3	0.937873	0.959464
GALACT.GLUCUROCAT.PWY..superpathway.of.hexuronide.and.hexuronate.degradation	treatment	ssri	-0.0807174	0.909449	20	11	0.930257	0.959464
P41.PWY..pyruvate.fermentation.to.acetate.and..S..lactate.I	treatment	ssri	-0.0109964	0.171293	20	20	0.949521	0.959464
PWY.2942..L.lysine.biosynthesis.III	treatment	ssri	0.0059329	0.0565484	20	20	0.917602	0.959464
PWY.5180..toluene.degradation.I..aerobic...via.o.cresol.	treatment	ssri	-0.0124172	0.150458	20	2	0.935137	0.959464
PWY.5981..CDP.diacylglycerol.biosynthesis.III	treatment	ssri	0.0304695	0.367481	20	20	0.934835	0.959464
PWY.6143..CMP.pseudaminate.biosynthesis	treatment	ssri	-0.0333866	0.457237	20	15	0.942597	0.959464
PWY.6344..L.arginine.degradation.XIV..oxidative.Stickland.reaction.	treatment	ssri	-0.0416845	0.449086	20	13	0.927071	0.959464
PWY.6588..pyruvate.fermentation.to.acetone	treatment	ssri	0.0434284	0.444077	20	20	0.923176	0.959464
PWY.6803..phosphatidylcholine.acyl.editing	treatment	ssri	-0.0461541	0.668239	20	6	0.945697	0.959464
PWY.6883..pyruvate.fermentation.to.butanol.II..engineered.	treatment	ssri	-0.00977306	0.148493	20	2	0.948251	0.959464
PWY.7090..UDP.2.3.diacetamido.2.3.dideoxy..alpha..D.mannuronate.biosynthesis	treatment	ssri	0.0528043	0.539327	20	5	0.923088	0.959464
PWY0.1261..anhydromuropeptides.recycling.I	treatment	ssri	-0.0224608	0.309303	20	20	0.942911	0.959464
TCA..TCA.cycle.I..prokaryotic.	treatment	ssri	-0.0426236	0.517927	20	17	0.935319	0.959464
THISYNARA.PWY..superpathway.of.thiamine.diphosphate.biosynthesis.III..eukaryotes.	treatment	ssri	0.0122801	0.121139	20	20	0.920376	0.959464
PWY.7385..1.3.propanediol.biosynthesis..engineered.	treatment	ssri	0.0145255	0.337303	20	5	0.966125	0.973693
DARABCATK12.PWY..D.arabinose.degradation.I	treatment	ssri	-0.00753292	0.479422	20	8	0.987637	0.988494
P162.PWY..L.glutamate.degradation.V..via.hydroxyglutarate.	treatment	ssri	-0.0086341	0.414405	20	19	0.983607	0.988494
PWY.5055..nicotinate.degradation.III	treatment	ssri	-0.00470855	0.321991	20	5	0.988494	0.988494

## Sheet: All_SSRIvVeh
feature	metadata	value	coef	stderr	N	N.not.0	pval	qval
PWY.5837..2.carboxy.1.4.naphthoquinol.biosynthesis	treatment	ssri	0.88944	0.288788	56	16	0.00325356	0.141349
PWY.5838..superpathway.of.menaquinol.8.biosynthesis.I	treatment	ssri	0.839599	0.271831	56	16	0.00317318	0.141349
PWY.5840..superpathway.of.menaquinol.7.biosynthesis	treatment	ssri	0.841685	0.271469	56	16	0.003068	0.141349
PWY.5861..superpathway.of.demethylmenaquinol.8.biosynthesis.I	treatment	ssri	0.85515	0.277082	56	16	0.0031951	0.141349
PWY.5897..superpathway.of.menaquinol.11.biosynthesis	treatment	ssri	0.855204	0.277054	56	16	0.00319047	0.141349
PWY.5898..superpathway.of.menaquinol.12.biosynthesis	treatment	ssri	0.855204	0.277054	56	16	0.00319047	0.141349
PWY.5899..superpathway.of.menaquinol.13.biosynthesis	treatment	ssri	0.855204	0.277054	56	16	0.00319047	0.141349
PWY.7942..5.oxo.L.proline.metabolism	treatment	ssri	1.08975	0.327798	56	18	0.00159649	0.141349
REDCITCYC..TCA.cycle.VI..Helicobacter.	treatment	ssri	1.02278	0.309965	56	44	0.00171831	0.141349
PWY66.429..fatty.acid.biosynthesis.initiation..mitochondria.	treatment	ssri	0.193294	0.0636618	56	56	0.00368259	0.143989
PWY.1269..CMP.3.deoxy.D.manno.octulosonate.biosynthesis	treatment	ssri	0.297079	0.105483	56	56	0.0067686	0.240593
PWY.5005..biotin.biosynthesis.II	treatment	ssri	-0.992024	0.374095	56	45	0.0104879	0.338599
PWY.8004..Entner.Doudoroff.pathway.I	treatment	ssri	-0.313243	0.119349	56	56	0.0112578	0.338599
PWY.7328..superpathway.of.UDP.glucose.derived.O.antigen.building.blocks.biosynthesis	treatment	ssri	-0.305106	0.121282	56	56	0.0148873	0.388062
TCA.GLYOX.BYPASS..superpathway.of.glyoxylate.bypass.and.TCA	treatment	ssri	0.662589	0.26118	56	16	0.014106	0.388062
PWY.7117..C4.photosynthetic.carbon.assimilation.cycle..PEPCK.type	treatment	ssri	-1.17812	0.473837	56	51	0.0160308	0.391753
PWY.241..C4.photosynthetic.carbon.assimilation.cycle..NADP.ME.type	treatment	ssri	-1.17797	0.487551	56	51	0.0190998	0.393054
PWY.6628..superpathway.of.L.phenylalanine.biosynthesis	treatment	ssri	-0.156281	0.0635085	56	56	0.0170915	0.393054
PWY66.391..fatty.acid..beta..oxidation.VI..mammalian.peroxisome.	treatment	ssri	0.796196	0.326865	56	22	0.018187	0.393054
GLUTORN.PWY..L.ornithine.biosynthesis.I	treatment	ssri	-0.164286	0.0700063	56	56	0.0226372	0.41562
PWY.5188..tetrapyrrole.biosynthesis.I..from.glutamate.	treatment	ssri	0.298856	0.127621	56	56	0.0229123	0.41562
PWY.6630..superpathway.of.L.tyrosine.biosynthesis	treatment	ssri	-0.132733	0.0570049	56	56	0.0236624	0.41562
PWY0.1296..purine.ribonucleosides.degradation	treatment	ssri	0.17352	0.0749576	56	56	0.0244482	0.41562
GLYCOL.GLYOXDEG.PWY..superpathway.of.glycol.metabolism.and.degradation	treatment	ssri	0.803989	0.362141	56	18	0.0306301	0.416257
LACTOSECAT.PWY..lactose.and.galactose.degradation.I	treatment	ssri	-0.813367	0.365888	56	55	0.0304227	0.416257
PWY.5686..UMP.biosynthesis.I	treatment	ssri	0.0675987	0.0304947	56	56	0.0308733	0.416257
PWY.7790..UMP.biosynthesis.II	treatment	ssri	0.0675987	0.0304947	56	56	0.0308733	0.416257
PWY.7791..UMP.biosynthesis.III	treatment	ssri	0.0675987	0.0304947	56	56	0.0308733	0.416257
PWY0.1477..ethanolamine.utilization	treatment	ssri	0.247991	0.109852	56	56	0.0280431	0.416257
PWY.6731..starch.degradation.III	treatment	ssri	-0.660676	0.300073	56	55	0.0319774	0.416772
ANAEROFRUCAT.PWY..homolactic.fermentation	treatment	ssri	-0.185411	0.0896986	56	56	0.043538	0.425999
GLYCOGENSYNTH.PWY..glycogen.biosynthesis.I..from.ADP.D.Glucose.	treatment	ssri	0.132175	0.0634532	56	56	0.041998	0.425999
GLYCOLYSIS.TCA.GLYOX.BYPASS..superpathway.of.glycolysis..pyruvate.dehydrogenase..TCA..and.glyoxylate.bypass	treatment	ssri	0.388273	0.19443	56	10	0.0508779	0.425999
P105.PWY..TCA.cycle.IV..2.oxoglutarate.decarboxylase.	treatment	ssri	0.8179	0.390896	56	21	0.0411203	0.425999
PWY.5136..fatty.acid..beta..oxidation.II..plant.peroxisome.	treatment	ssri	0.528067	0.248723	56	54	0.0383439	0.425999
PWY.6123..inosine.5..phosphate.biosynthesis.I	treatment	ssri	-0.14195	0.0672264	56	56	0.0393708	0.425999
PWY.6124..inosine.5..phosphate.biosynthesis.II	treatment	ssri	-0.161677	0.0767488	56	56	0.0398169	0.425999
PWY.6160..3.dehydroquinate.biosynthesis.II..archaea.	treatment	ssri	-0.247161	0.12317	56	4	0.049804	0.425999
PWY.6165..chorismate.biosynthesis.II..archaea.	treatment	ssri	-0.246433	0.122707	56	4	0.0496231	0.425999
PWY.6317..D.galactose.degradation.I..Leloir.pathway.	treatment	ssri	0.104232	0.0509726	56	56	0.0457558	0.425999
PWY.6385..peptidoglycan.biosynthesis.III..mycobacteria.	treatment	ssri	0.0666399	0.0321681	56	56	0.0430929	0.425999
PWY.6565..superpathway.of.polyamine.biosynthesis.III	treatment	ssri	-0.281996	0.14278	56	4	0.0533861	0.425999
PWY.7111..pyruvate.fermentation.to.isobutanol..engineered.	treatment	ssri	0.0851715	0.0420345	56	56	0.0476932	0.425999
PWY.7185..UTP.and.CTP.dephosphorylation.I	treatment	ssri	0.257948	0.121629	56	56	0.0385498	0.425999
PWY.7221..guanosine.ribonucleotides.de.novo.biosynthesis	treatment	ssri	-0.0751243	0.0364776	56	56	0.0442846	0.425999
PWY.7356..thiamine.diphosphate.salvage.IV..yeast.	treatment	ssri	-0.314024	0.154063	56	56	0.046432	0.425999
PWY.8182..valproate..beta..oxidation	treatment	ssri	0.481529	0.237357	56	54	0.0474311	0.425999
PWY66.399..gluconeogenesis.III	treatment	ssri	0.142381	0.0719482	56	56	0.0529318	0.425999
SER.GLYSYN.PWY..superpathway.of.L.serine.and.glycine.biosynthesis.I	treatment	ssri	-0.0984443	0.049581	56	56	0.0521741	0.425999
PWY.7198..pyrimidine.deoxyribonucleotides.de.novo.biosynthesis.IV	treatment	ssri	-0.231635	0.117994	56	56	0.0547923	0.428476
PWY.6922..L.N.delta..acetylornithine.biosynthesis	treatment	ssri	-0.555854	0.286231	56	6	0.0573639	0.43979
PWY.7616..methanol.oxidation.to.carbon.dioxide	treatment	ssri	0.379504	0.197273	56	9	0.0596636	0.448625
PWY.5004..superpathway.of.L.citrulline.metabolism	treatment	ssri	-0.562786	0.294817	56	6	0.061591	0.45424
PWY0.1298..superpathway.of.pyrimidine.deoxyribonucleosides.degradation	treatment	ssri	0.218111	0.114775	56	56	0.0627339	0.45424
PWY.7196..superpathway.of.pyrimidine.ribonucleosides.salvage	treatment	ssri	-1.18477	0.630389	56	40	0.065587	0.457938
PWY.7953..UDP.N.acetylmuramoyl.pentapeptide.biosynthesis.III..meso.diaminopimelate.containing.	treatment	ssri	0.074054	0.0393144	56	56	0.0650039	0.457938
GLYOXYLATE.BYPASS..glyoxylate.cycle	treatment	ssri	0.788334	0.435342	56	21	0.0757303	0.469836
OANTIGEN.PWY..O.antigen.building.blocks.biosynthesis..E..coli.	treatment	ssri	-0.103425	0.0582896	56	56	0.081646	0.469836
P108.PWY..pyruvate.fermentation.to.propanoate.I	treatment	ssri	0.599139	0.324937	56	47	0.0706932	0.469836
P124.PWY..Bifidobacterium.shunt	treatment	ssri	-0.629194	0.360549	56	56	0.0866565	0.469836
P162.PWY..L.glutamate.degradation.V..via.hydroxyglutarate.	treatment	ssri	0.396406	0.228014	56	54	0.0878198	0.469836
PWY.5392..reductive.TCA.cycle.II	treatment	ssri	0.748834	0.41991	56	46	0.0801544	0.469836
PWY.5667..CDP.diacylglycerol.biosynthesis.I	treatment	ssri	0.130705	0.074342	56	56	0.0843862	0.469836
PWY.5913..partial.TCA.cycle..obligate.autotrophs.	treatment	ssri	-0.876587	0.484835	56	55	0.0761752	0.469836
PWY.5920..superpathway.of.heme.b.biosynthesis.from.glycine	treatment	ssri	0.281177	0.16052	56	5	0.0855093	0.469836
PWY.6583..pyruvate.fermentation.to.butanol.I	treatment	ssri	0.377963	0.21818	56	56	0.0889203	0.469836
PWY.6608..guanosine.nucleotides.degradation.III	treatment	ssri	0.325103	0.180778	56	56	0.0777114	0.469836
PWY.7094..fatty.acid.salvage	treatment	ssri	0.287383	0.161708	56	5	0.0811718	0.469836
PWY.7115..C4.photosynthetic.carbon.assimilation.cycle..NAD.ME.type	treatment	ssri	-0.66973	0.365091	56	54	0.0721038	0.469836
PWY.7357..thiamine.phosphate.formation.from.pyrithiamine.and.oxythiamine..yeast.	treatment	ssri	0.157444	0.085179	56	56	0.0700241	0.469836
PWY.7400..L.arginine.biosynthesis.IV..archaebacteria.	treatment	ssri	0.0906175	0.0515025	56	56	0.0841609	0.469836
PWY.7807..glyphosate.degradation.III	treatment	ssri	0.147471	0.0837511	56	3	0.0839312	0.469836
PWY0.1319..CDP.diacylglycerol.biosynthesis.II	treatment	ssri	0.130705	0.074342	56	56	0.0843862	0.469836
PWY0.1533..methylphosphonate.degradation.I	treatment	ssri	0.157785	0.0901715	56	3	0.0858281	0.469836
PWY.7383..anaerobic.energy.metabolism..invertebrates..cytosol.	treatment	ssri	0.14328	0.0831481	56	56	0.090576	0.472203
PWY.7238..sucrose.biosynthesis.II	treatment	ssri	0.192301	0.113727	56	56	0.0966206	0.497088
PWY.7384..anaerobic.energy.metabolism..invertebrates..mitochondrial.	treatment	ssri	0.208565	0.125842	56	5	0.103247	0.517557
PWY.7389..superpathway.of.anaerobic.energy.metabolism..invertebrates.	treatment	ssri	0.207192	0.124989	56	5	0.10318	0.517557
FOLSYN.PWY..superpathway.of.tetrahydrofolate.biosynthesis.and.salvage	treatment	ssri	0.416304	0.272952	56	13	0.133047	0.540548
FUC.RHAMCAT.PWY..superpathway.of.fucose.and.rhamnose.degradation	treatment	ssri	0.820184	0.519086	56	21	0.119935	0.540548
FUCCAT.PWY..fucose.degradation	treatment	ssri	0.845935	0.532046	56	21	0.117681	0.540548
GLCMANNANAUT.PWY..superpathway.of.N.acetylglucosamine..N.acetylmannosamine.and.N.acetylneuraminate.degradation	treatment	ssri	-0.183856	0.113622	56	56	0.111461	0.540548
P122.PWY..heterolactic.fermentation	treatment	ssri	-0.333627	0.21165	56	56	0.120795	0.540548
P125.PWY..superpathway.of..R.R..butanediol.biosynthesis	treatment	ssri	0.594748	0.371387	56	24	0.115118	0.540548
P42.PWY..incomplete.reductive.TCA.cycle	treatment	ssri	-0.327579	0.204091	56	56	0.114314	0.540548
PENTOSE.P.PWY..pentose.phosphate.pathway	treatment	ssri	-0.230926	0.147307	56	56	0.122805	0.540548
PRPP.PWY..superpathway.of.histidine..purine..and.pyrimidine.biosynthesis	treatment	ssri	-0.425194	0.280289	56	55	0.135104	0.540548
PWY.5104..L.isoleucine.biosynthesis.IV	treatment	ssri	-0.192826	0.126013	56	5	0.131803	0.540548
PWY.561..superpathway.of.glyoxylate.cycle.and.fatty.acid.degradation	treatment	ssri	0.484253	0.300429	56	11	0.11282	0.540548
PWY.5705..allantoin.degradation.to.glyoxylate.III	treatment	ssri	0.518948	0.336142	56	15	0.128469	0.540548
PWY.6282..palmitoleate.biosynthesis.I..from..5Z..dodec.5.enoate.	treatment	ssri	0.144077	0.09507	56	56	0.135483	0.540548
PWY.6545..pyrimidine.deoxyribonucleotides.de.novo.biosynthesis.III	treatment	ssri	0.154586	0.099431	56	56	0.125859	0.540548
PWY.6612..superpathway.of.tetrahydrofolate.biosynthesis	treatment	ssri	0.418915	0.27461	56	13	0.132973	0.540548
PWY.7229..superpathway.of.adenosine.nucleotides.de.novo.biosynthesis.I	treatment	ssri	-0.143635	0.0926908	56	56	0.127075	0.540548
PWY.7664..oleate.biosynthesis.IV..anaerobic.	treatment	ssri	0.141359	0.0919568	56	56	0.130075	0.540548
PWY.I9..L.cysteine.biosynthesis.VI..from.L.methionine.	treatment	ssri	-0.0926453	0.0593809	56	56	0.124558	0.540548
PWY0.862...5Z..dodecenoate.biosynthesis.I	treatment	ssri	0.146018	0.0961959	56	56	0.134866	0.540548
UDPNAGSYN.PWY..UDP.N.acetyl.D.glucosamine.biosynthesis.I	treatment	ssri	-0.160142	0.103843	56	56	0.128877	0.540548
PWY.7003..glycerol.degradation.to.butanol	treatment	ssri	0.338156	0.224703	56	55	0.138176	0.545726
P164.PWY..purine.nucleobases.degradation.I..anaerobic.	treatment	ssri	0.335155	0.225143	56	56	0.142401	0.556788
GOLPDLCAT.PWY..superpathway.of.glycerol.degradation.to.1.3.propanediol	treatment	ssri	0.269866	0.187886	56	56	0.156678	0.558654
PWY.4041...gamma..glutamyl.cycle	treatment	ssri	-0.222576	0.151441	56	56	0.147439	0.558654
PWY.5384..sucrose.degradation.IV..sucrose.phosphorylase.	treatment	ssri	-0.132912	0.0919295	56	56	0.154011	0.558654
PWY.6478..GDP.D.glycero..alpha..D.manno.heptose.biosynthesis	treatment	ssri	-0.291179	0.202834	56	56	0.156897	0.558654
PWY.6595..superpathway.of.guanosine.nucleotides.degradation..plants.	treatment	ssri	0.454522	0.313783	56	19	0.153253	0.558654
PWY.6607..guanosine.nucleotides.degradation.I	treatment	ssri	0.459833	0.318383	56	19	0.154439	0.558654
PWY.6901..superpathway.of.glucose.and.xylose.degradation	treatment	ssri	-0.149037	0.101133	56	56	0.146376	0.558654
PWY.7184..pyrimidine.deoxyribonucleotides.de.novo.biosynthesis.I	treatment	ssri	0.151937	0.104879	56	56	0.153207	0.558654
PWY0.1297..superpathway.of.purine.deoxyribonucleosides.degradation	treatment	ssri	0.166822	0.11348	56	56	0.147349	0.558654
VALSYN.PWY..L.valine.biosynthesis	treatment	ssri	0.111839	0.0779578	56	56	0.157166	0.558654
ARGSYNBSUB.PWY..L.arginine.biosynthesis.II..acetyl.cycle.	treatment	ssri	0.0864676	0.0606981	56	56	0.160041	0.56021
GALACTITOLCAT.PWY..galactitol.degradation	treatment	ssri	0.471372	0.334888	56	54	0.164995	0.56021
GLYCOCAT.PWY..glycogen.degradation.I	treatment	ssri	-0.149814	0.105357	56	56	0.160788	0.56021
PWY.6562..norspermidine.biosynthesis	treatment	ssri	-0.22119	0.156718	56	5	0.163866	0.56021
PWY.7220..adenosine.deoxyribonucleotides.de.novo.biosynthesis.II	treatment	ssri	-0.191649	0.137024	56	56	0.167633	0.56021
PWY.7222..guanosine.deoxyribonucleotides.de.novo.biosynthesis.II	treatment	ssri	-0.191649	0.137024	56	56	0.167633	0.56021
THISYNARA.PWY..superpathway.of.thiamine.diphosphate.biosynthesis.III..eukaryotes.	treatment	ssri	0.134122	0.0949475	56	56	0.163512	0.56021
FASYN.ELONG.PWY..fatty.acid.elongation....saturated	treatment	ssri	0.130436	0.0950829	56	56	0.175795	0.560859
POLYISOPRENSYN.PWY..polyisoprenoid.biosynthesis..E..coli.	treatment	ssri	0.24715	0.177547	56	56	0.169622	0.560859
PWY.5189..tetrapyrrole.biosynthesis.II..from.glycine.	treatment	ssri	-0.216383	0.157332	56	56	0.17471	0.560859
PWY.6126..superpathway.of.adenosine.nucleotides.de.novo.biosynthesis.II	treatment	ssri	-0.146183	0.106679	56	56	0.176261	0.560859
PWY.6588..pyruvate.fermentation.to.acetone	treatment	ssri	0.475132	0.346875	56	53	0.176434	0.560859
PWY0.301..L.ascorbate.degradation.I..bacterial..anaerobic.	treatment	ssri	0.524687	0.382828	56	25	0.176183	0.560859
DENOVOPURINE2.PWY..superpathway.of.purine.nucleotides.de.novo.biosynthesis.II	treatment	ssri	-0.45908	0.356742	56	55	0.20363	0.561903
HEXITOLDEGSUPER.PWY..superpathway.of.hexitol.degradation..bacteria.	treatment	ssri	0.50715	0.392014	56	46	0.201274	0.561903
P161.PWY..acetylene.degradation..anaerobic.	treatment	ssri	0.155575	0.115522	56	56	0.183699	0.561903
P221.PWY..octane.oxidation	treatment	ssri	-0.31037	0.229357	56	12	0.181624	0.561903
PANTO.PWY..phosphopantothenate.biosynthesis.I	treatment	ssri	0.0774652	0.0587923	56	56	0.193198	0.561903
PANTOSYN.PWY..superpathway.of.coenzyme.A.biosynthesis.I..bacteria.	treatment	ssri	0.0444887	0.0344191	56	56	0.201667	0.561903
PWY.1042..glycolysis.IV	treatment	ssri	0.0345202	0.0267149	56	56	0.201801	0.561903
PWY.5101..L.isoleucine.biosynthesis.II	treatment	ssri	0.567268	0.432458	56	19	0.195161	0.561903
PWY.5484..glycolysis.II..from.fructose.6.phosphate.	treatment	ssri	-0.152684	0.113746	56	56	0.185105	0.561903
PWY.5981..CDP.diacylglycerol.biosynthesis.III	treatment	ssri	-0.402292	0.312552	56	56	0.203542	0.561903
PWY.6163..chorismate.biosynthesis.from.3.dehydroquinate	treatment	ssri	0.0716129	0.0536018	56	56	0.187147	0.561903
PWY.6961..L.ascorbate.degradation.II..bacterial..aerobic.	treatment	ssri	0.472948	0.36788	56	25	0.204067	0.561903
PWY.7210..pyrimidine.deoxyribonucleotides.biosynthesis.from.CTP	treatment	ssri	0.120908	0.0928567	56	56	0.19841	0.561903
PWY.7279..aerobic.respiration.II..cytochrome.c...yeast.	treatment	ssri	0.378242	0.289799	56	9	0.197364	0.561903
PWY.7761..NAD.salvage.pathway.II..PNC.IV.cycle.	treatment	ssri	0.145542	0.111437	56	56	0.197073	0.561903
PWY.8131..5..deoxyadenosine.degradation.II	treatment	ssri	0.52592	0.397306	56	53	0.191174	0.561903
PWY0.1479..tRNA.processing	treatment	ssri	-0.615306	0.477808	56	49	0.203319	0.561903
PWY0.42..2.methylcitrate.cycle.I	treatment	ssri	0.252727	0.189581	56	9	0.188102	0.561903
PWY66.398..TCA.cycle.III..animals.	treatment	ssri	-0.379342	0.293523	56	24	0.201731	0.561903
PWY.6471..peptidoglycan.biosynthesis.IV..Enterococcus.faecium.	treatment	ssri	-0.324203	0.253158	56	55	0.205795	0.562699
PWY.6549..L.glutamine.biosynthesis.III	treatment	ssri	-0.339866	0.266536	56	56	0.207725	0.564031
GLUCUROCAT.PWY..superpathway.of..beta..D.glucuronosides.degradation	treatment	ssri	0.638598	0.51353	56	50	0.219038	0.568546
PWY.6138..CMP.N.acetylneuraminate.biosynthesis.I..eukaryotes.	treatment	ssri	0.38719	0.311721	56	43	0.219566	0.568546
PWY.702..L.methionine.biosynthesis.II	treatment	ssri	-0.275955	0.220508	56	56	0.216164	0.568546
PWY.7118..chitin.deacetylation	treatment	ssri	0.478326	0.385039	56	16	0.219502	0.568546
PWY.7234..inosine.5..phosphate.biosynthesis.III	treatment	ssri	-0.402997	0.323537	56	56	0.218289	0.568546
PWY0.1586..peptidoglycan.maturation..meso.diaminopimelate.containing.	treatment	ssri	-0.117521	0.093516	56	56	0.214273	0.568546
PWY4LZ.257..superpathway.of.fermentation..Chlamydomonas.reinhardtii.	treatment	ssri	0.108109	0.0870084	56	56	0.219415	0.568546
PWY.5055..nicotinate.degradation.III	treatment	ssri	0.317872	0.259048	56	22	0.225116	0.569674
PWY.6897..thiamine.diphosphate.salvage.II	treatment	ssri	0.0872818	0.0705918	56	56	0.22165	0.569674
PWY.7242..D.fructuronate.degradation	treatment	ssri	0.653526	0.536819	56	50	0.228744	0.569674
PWY.7254..TCA.cycle.VII..acetate.producers.	treatment	ssri	0.460622	0.377244	56	39	0.227384	0.569674
PYRIDOXSYN.PWY..pyridoxal.5..phosphate.biosynthesis.I	treatment	ssri	-0.411664	0.33771	56	55	0.228149	0.569674
THRESYN.PWY..superpathway.of.L.threonine.biosynthesis	treatment	ssri	-0.103611	0.0850892	56	56	0.228643	0.569674
DAPLYSINESYN.PWY..L.lysine.biosynthesis.I	treatment	ssri	-0.274858	0.228545	56	55	0.23436	0.57505
PWY.6293..superpathway.of.L.cysteine.biosynthesis..fungi.	treatment	ssri	-0.571786	0.475693	56	55	0.234606	0.57505
PWY.6953..dTDP.3.acetamido..alpha..D.fucose.biosynthesis	treatment	ssri	0.444672	0.371352	56	41	0.236365	0.57505
PWY.841..superpathway.of.purine.nucleotides.de.novo.biosynthesis.I	treatment	ssri	-0.104013	0.087218	56	56	0.238256	0.57505
PWY0.845..superpathway.of.pyridoxal.5..phosphate.biosynthesis.and.salvage	treatment	ssri	-0.392067	0.328026	56	55	0.237219	0.57505
ILEUSYN.PWY..L.isoleucine.biosynthesis.I..from.threonine.	treatment	ssri	0.0482135	0.0407365	56	56	0.241777	0.579649
PWY.5367..petroselinate.biosynthesis	treatment	ssri	0.188906	0.160074	56	3	0.243127	0.579649
PWY.6284..superpathway.of.unsaturated.fatty.acids.biosynthesis..E..coli.	treatment	ssri	0.18469	0.157213	56	3	0.245241	0.581146
GALACTUROCAT.PWY..D.galacturonate.degradation.I	treatment	ssri	0.114197	0.0976108	56	56	0.247168	0.582185
PWY.801..homocysteine.and.cysteine.interconversion	treatment	ssri	-0.581957	0.50589	56	55	0.255063	0.597183
X1CMET2.PWY..folate.transformations.III..E..coli.	treatment	ssri	-0.0536129	0.0505927	56	56	0.294	0.598384
BIOTIN.BIOSYNTHESIS.PWY..biotin.biosynthesis.I	treatment	ssri	-0.151573	0.141147	56	56	0.28766	0.598384
GLUCONEO.PWY..gluconeogenesis.I	treatment	ssri	-0.0908836	0.0876809	56	56	0.304576	0.598384
GLYCOLYSIS..glycolysis.I..from.glucose.6.phosphate.	treatment	ssri	-0.080057	0.0734692	56	56	0.280698	0.598384
HSERMETANA.PWY..L.methionine.biosynthesis.III	treatment	ssri	-0.0712217	0.0659282	56	56	0.284813	0.598384
NAGLIPASYN.PWY..lipid.IVA.biosynthesis..E..coli.	treatment	ssri	-0.219875	0.216469	56	56	0.314287	0.598384
PROPFERM.PWY..superpathway.of.L.alanine.fermentation..Stickland.reaction.	treatment	ssri	0.272944	0.262687	56	48	0.303413	0.598384
PWY.5494..pyruvate.fermentation.to.propanoate.II..acrylate.pathway.	treatment	ssri	0.271739	0.268101	56	48	0.315309	0.598384
PWY.5941..glycogen.degradation.II	treatment	ssri	0.104296	0.10078	56	56	0.305332	0.598384
PWY.5971..palmitate.biosynthesis..type.II.fatty.acid.synthase.	treatment	ssri	0.128782	0.11965	56	3	0.286567	0.598384
PWY.5973..cis.vaccenate.biosynthesis	treatment	ssri	0.10312	0.0967731	56	56	0.291353	0.598384
PWY.5989..stearate.biosynthesis.II..bacteria.and.plants.	treatment	ssri	0.0946552	0.0933501	56	56	0.315113	0.598384
PWY.6121..5.aminoimidazole.ribonucleotide.biosynthesis.I	treatment	ssri	0.0478589	0.0475159	56	56	0.318322	0.598384
PWY.6122..5.aminoimidazole.ribonucleotide.biosynthesis.II	treatment	ssri	0.0517518	0.045919	56	56	0.264716	0.598384
PWY.6125..superpathway.of.guanosine.nucleotides.de.novo.biosynthesis.II	treatment	ssri	-0.134256	0.122162	56	56	0.276646	0.598384
PWY.621..sucrose.degradation.III..sucrose.invertase.	treatment	ssri	-0.136506	0.124649	56	56	0.278322	0.598384
PWY.6277..superpathway.of.5.aminoimidazole.ribonucleotide.biosynthesis	treatment	ssri	0.0517518	0.045919	56	56	0.264716	0.598384
PWY.6353..purine.nucleotides.degradation.II..aerobic.	treatment	ssri	0.223279	0.199394	56	56	0.267762	0.598384
PWY.6387..UDP.N.acetylmuramoyl.pentapeptide.biosynthesis.I..meso.diaminopimelate.containing.	treatment	ssri	0.024623	0.0235634	56	56	0.300694	0.598384
PWY.6519..8.amino.7.oxononanoate.biosynthesis.I	treatment	ssri	-0.150552	0.144649	56	56	0.302601	0.598384
PWY.6606..guanosine.nucleotides.degradation.II	treatment	ssri	0.230687	0.224141	56	56	0.307971	0.598384
PWY.6609..adenine.and.adenosine.salvage.III	treatment	ssri	0.0383923	0.0381066	56	56	0.318188	0.598384
PWY.6807..xyloglucan.degradation.II..exoglucanase.	treatment	ssri	-0.298742	0.279101	56	54	0.289213	0.598384
PWY.6892..thiazole.component.of.thiamine.diphosphate.biosynthesis.I	treatment	ssri	0.333475	0.321001	56	50	0.3035	0.598384
PWY.6969..TCA.cycle.V..2.oxoglutarate.synthase.	treatment	ssri	-0.0961796	0.0952871	56	56	0.317301	0.598384
PWY.7013...S..propane.1.2.diol.degradation	treatment	ssri	0.413671	0.402869	56	56	0.309086	0.598384
PWY.7228..superpathway.of.guanosine.nucleotides.de.novo.biosynthesis.I	treatment	ssri	-0.129749	0.116541	56	56	0.270497	0.598384
PWY.7282..4.amino.2.methyl.5.diphosphomethylpyrimidine.biosynthesis.II	treatment	ssri	-0.257235	0.254795	56	55	0.317202	0.598384
PWY.7663..gondoate.biosynthesis..anaerobic.	treatment	ssri	0.109821	0.102244	56	56	0.287555	0.598384
PWY.7858...5Z..dodecenoate.biosynthesis.II	treatment	ssri	0.164347	0.146811	56	3	0.267906	0.598384
PWY.7977..L.methionine.biosynthesis.IV	treatment	ssri	-0.0656822	0.0583228	56	56	0.265068	0.598384
PWY.8073..lipid.IVA.biosynthesis..P..putida.	treatment	ssri	-0.219875	0.216469	56	56	0.314287	0.598384
PWY.8188..L.alanine.degradation.VI..reductive.Stickland.reaction.	treatment	ssri	0.272944	0.262687	56	48	0.303413	0.598384
PWY.8189..L.alanine.degradation.V..oxidative.Stickland.reaction.	treatment	ssri	0.272944	0.262687	56	48	0.303413	0.598384
PWY0.1338..polymyxin.resistance	treatment	ssri	0.126657	0.118427	56	3	0.289608	0.598384
PWY3O.4107..NAD.salvage.pathway.V..PNC.V.cycle.	treatment	ssri	0.754538	0.738495	56	18	0.311467	0.598384
PWY66.389..phytol.degradation	treatment	ssri	0.630754	0.614608	56	44	0.30934	0.598384
PYRIDNUCSAL.PWY..NAD.salvage.pathway.I..PNC.VI.cycle.	treatment	ssri	0.745318	0.729481	56	18	0.311474	0.598384
SALVADEHYPOX.PWY..adenosine.nucleotides.degradation.II	treatment	ssri	0.2239	0.202566	56	56	0.27392	0.598384
THISYN.PWY..superpathway.of.thiamine.diphosphate.biosynthesis.I	treatment	ssri	0.288886	0.275618	56	50	0.299243	0.598384
TRNA.CHARGING.PWY..tRNA.charging	treatment	ssri	-0.0296898	0.0267879	56	56	0.272631	0.598384
PHOSLIPSYN.PWY..superpathway.of.phospholipid.biosynthesis.I..bacteria.	treatment	ssri	-0.477354	0.47638	56	49	0.320792	0.600142
PWY.7199..pyrimidine.deoxyribonucleosides.salvage	treatment	ssri	-0.0413429	0.0415386	56	56	0.324035	0.603322
PWY.6531..mannitol.cycle	treatment	ssri	0.280335	0.283886	56	52	0.327805	0.60745
PWY.2941..L.lysine.biosynthesis.II	treatment	ssri	-0.185528	0.190795	56	56	0.335189	0.618203
COLANSYN.PWY..colanic.acid.building.blocks.biosynthesis	treatment	ssri	-0.0477552	0.0492994	56	56	0.337024	0.618669
NONMEVIPP.PWY..methylerythritol.phosphate.pathway.I	treatment	ssri	0.0424878	0.0443042	56	56	0.341832	0.624562
METHGLYUT.PWY..superpathway.of.methylglyoxal.degradation	treatment	ssri	-0.374067	0.394191	56	35	0.346874	0.630827
PWY.8187..L.arginine.degradation.XIII..reductive.Stickland.reaction.	treatment	ssri	0.126594	0.134197	56	56	0.349708	0.632138
PWY1G.0..mycothiol.biosynthesis	treatment	ssri	0.278973	0.296423	56	14	0.350829	0.632138
P441.PWY..superpathway.of.N.acetylneuraminate.degradation	treatment	ssri	0.358445	0.383615	56	51	0.354263	0.633384
PWY.5088..L.glutamate.degradation.VIII..to.propanoate.	treatment	ssri	0.0850076	0.0919695	56	3	0.359441	0.633384
PWY.7688..dTDP..alpha..D.ravidosamine.and.dTDP.4.acetyl..alpha..D.ravidosamine.biosynthesis	treatment	ssri	0.300518	0.325097	56	54	0.359393	0.633384
PWY.7900..glycogen.biosynthesis.III..from..alpha..maltose.1.phosphate.	treatment	ssri	0.105364	0.113748	56	3	0.358414	0.633384
SO4ASSIM.PWY..assimilatory.sulfate.reduction.I	treatment	ssri	0.275904	0.298611	56	56	0.359619	0.633384
P23.PWY..reductive.TCA.cycle.I	treatment	ssri	0.431176	0.469275	56	41	0.362279	0.635207
P41.PWY..pyruvate.fermentation.to.acetate.and..S..lactate.I	treatment	ssri	-0.0774522	0.085261	56	56	0.367696	0.638975
PWY.8190..L.glutamate.degradation.XI..reductive.Stickland.reaction.	treatment	ssri	0.189344	0.208213	56	56	0.367193	0.638975
THREOCAT.PWY..superpathway.of.L.threonine.metabolism	treatment	ssri	0.080002	0.088798	56	3	0.371619	0.642934
PWY.6507..4.deoxy.L.threo.hex.4.enopyranuronate.degradation	treatment	ssri	0.10292	0.115083	56	56	0.375124	0.646139
P461.PWY..hexitol.fermentation.to.lactate..formate..ethanol.and.acetate	treatment	ssri	0.190632	0.215121	56	56	0.379461	0.650742
PWY.6470..peptidoglycan.biosynthesis.V...beta..lactam.resistance.	treatment	ssri	-0.182168	0.208169	56	56	0.385397	0.658037
PWY.5823..superpathway.of.CDP.glucose.derived.O.antigen.building.blocks.biosynthesis	treatment	ssri	-0.272698	0.315258	56	42	0.390865	0.664471
PWY.7237..myo...chiro..and.scyllo.inositol.degradation	treatment	ssri	-0.23298	0.274139	56	30	0.399155	0.675626
PPGPPMET.PWY..ppGpp.metabolism	treatment	ssri	-0.242176	0.288646	56	56	0.405165	0.682842
PWY.5677..succinate.fermentation.to.butanoate	treatment	ssri	0.260151	0.314293	56	17	0.411464	0.690482
DARABCATK12.PWY..D.arabinose.degradation.I	treatment	ssri	0.339803	0.426376	56	27	0.428967	0.697151
PWY.5103..L.isoleucine.biosynthesis.III	treatment	ssri	0.0299523	0.0376373	56	56	0.429625	0.697151
PWY.5659..GDP.mannose.biosynthesis	treatment	ssri	-0.0787601	0.0978601	56	56	0.424451	0.697151
PWY.6305..superpathway.of.putrescine.biosynthesis	treatment	ssri	-0.220602	0.273741	56	56	0.423846	0.697151
PWY.6604..superpathway.of.Clostridium.acetobutylicum.acidogenic.and.solventogenic.fermentation	treatment	ssri	-0.201919	0.253769	56	19	0.429702	0.697151
PWY.6876..isopropanol.biosynthesis..engineered.	treatment	ssri	0.19976	0.244674	56	20	0.417838	0.697151
PWY.6883..pyruvate.fermentation.to.butanol.II..engineered.	treatment	ssri	0.104324	0.130106	56	6	0.426162	0.697151
PWY.7560..methylerythritol.phosphate.pathway.II	treatment	ssri	-0.0736797	0.0919473	56	56	0.426455	0.697151
HEMESYN2.PWY..heme.b.biosynthesis.II..oxygen.independent.	treatment	ssri	-0.115813	0.147144	56	56	0.434681	0.699328
PWY.6594..superpathway.of.Clostridium.acetobutylicum.solventogenic.fermentation	treatment	ssri	-0.199319	0.257022	56	19	0.44143	0.699328
PWY.6703..preQ0.biosynthesis	treatment	ssri	-0.0876369	0.112638	56	56	0.43994	0.699328
PWY.7090..UDP.2.3.diacetamido.2.3.dideoxy..alpha..D.mannuronate.biosynthesis	treatment	ssri	0.249538	0.322308	56	18	0.442175	0.699328
PWY.7197..pyrimidine.deoxyribonucleotide.phosphorylation	treatment	ssri	-0.0901207	0.116105	56	56	0.441017	0.699328
SULFATE.CYS.PWY..superpathway.of.sulfate.assimilation.and.cysteine.biosynthesis	treatment	ssri	0.211461	0.27215	56	56	0.440547	0.699328
TCA..TCA.cycle.I..prokaryotic.	treatment	ssri	0.233162	0.302079	56	50	0.443564	0.699328
PWY0.1277..3.phenylpropanoate.and.3..3.hydroxyphenyl.propanoate.degradation	treatment	ssri	-0.0561149	0.0730515	56	3	0.445741	0.699939
PWY.8086...S..lactate.fermentation.to.propanoate..acetate.and.hydrogen	treatment	ssri	0.135129	0.178045	56	7	0.451175	0.705637
PWY.6386..UDP.N.acetylmuramoyl.pentapeptide.biosynthesis.II..lysine.containing.	treatment	ssri	0.0187842	0.0250792	56	56	0.45711	0.712072
PROTOCATECHUATE.ORTHO.CLEAVAGE.PWY..protocatechuate.degradation.II..ortho.cleavage.pathway.	treatment	ssri	0.199881	0.271343	56	12	0.464532	0.720762
PWY.6823..molybdopterin.biosynthesis	treatment	ssri	0.156467	0.213662	56	56	0.467147	0.721954
PEPTIDOGLYCANSYN.PWY..peptidoglycan.biosynthesis.I..meso.diaminopimelate.containing.	treatment	ssri	0.0150539	0.0206517	56	56	0.469186	0.72225
PWY.7208..superpathway.of.pyrimidine.nucleobases.salvage	treatment	ssri	-0.0905163	0.125233	56	56	0.472933	0.725164
BRANCHED.CHAIN.AA.SYN.PWY..superpathway.of.branched.chain.amino.acid.biosynthesis	treatment	ssri	0.0253967	0.0366168	56	56	0.490918	0.743265
COMPLETE.ARO.PWY..superpathway.of.aromatic.amino.acid.biosynthesis	treatment	ssri	0.0484366	0.070312	56	56	0.493847	0.743265
PWY.6527..stachyose.degradation	treatment	ssri	0.0457693	0.0664679	56	56	0.494028	0.743265
PWY.6749..CMP.legionaminate.biosynthesis.I	treatment	ssri	0.128569	0.186806	56	56	0.494243	0.743265
PWY.922..mevalonate.pathway.I..eukaryotes.and.bacteria.	treatment	ssri	0.168521	0.240636	56	8	0.486738	0.743265
PWY.6147..6.hydroxymethyl.dihydropterin.diphosphate.biosynthesis.I	treatment	ssri	0.125378	0.183162	56	56	0.496575	0.743911
PWY.5497..purine.nucleobases.degradation.II..anaerobic.	treatment	ssri	0.258327	0.385421	56	52	0.505558	0.750786
PWY0.1241..ADP.L.glycero..beta..D.manno.heptose.biosynthesis	treatment	ssri	0.21615	0.321417	56	55	0.504138	0.750786
PWY0.162..superpathway.of.pyrimidine.ribonucleotides.de.novo.biosynthesis	treatment	ssri	-0.0653976	0.097962	56	56	0.507244	0.750786
RIBOSYN2.PWY..flavin.biosynthesis.I..bacteria.and.plants.	treatment	ssri	0.0350614	0.0527194	56	56	0.508845	0.750786
PWY.8178..pentose.phosphate.pathway..non.oxidative.branch..II	treatment	ssri	-0.0295971	0.0449348	56	56	0.512909	0.751113
PWY0.781..aspartate.superpathway	treatment	ssri	-0.250661	0.379731	56	48	0.511994	0.751113
HEME.BIOSYNTHESIS.II..heme.b.biosynthesis.I..aerobic.	treatment	ssri	0.193938	0.298277	56	52	0.518323	0.75621
CITRULBIO.PWY..L.citrulline.biosynthesis	treatment	ssri	-0.203441	0.327151	56	56	0.536654	0.767313
P4.PWY..superpathway.of.L.lysine..L.threonine.and.L.methionine.biosynthesis.I	treatment	ssri	-0.240501	0.380605	56	48	0.530123	0.767313
PWY.5723..Rubisco.shunt	treatment	ssri	0.28048	0.451243	56	33	0.536838	0.767313
PWY.6895..superpathway.of.thiamine.diphosphate.biosynthesis.II	treatment	ssri	0.245102	0.395172	56	34	0.537708	0.767313
PWY.7211..superpathway.of.pyrimidine.deoxyribonucleotides.de.novo.biosynthesis	treatment	ssri	0.0615817	0.0984409	56	56	0.534232	0.767313
PWY.7385..1.3.propanediol.biosynthesis..engineered.	treatment	ssri	0.176609	0.279131	56	12	0.529592	0.767313
METH.ACETATE.PWY..methanogenesis.from.acetate	treatment	ssri	0.129752	0.218839	56	55	0.555716	0.7767
POLYAMINSYN3.PWY..superpathway.of.polyamine.biosynthesis.II	treatment	ssri	0.274871	0.453357	56	46	0.546855	0.7767
PWY.5097..L.lysine.biosynthesis.VI	treatment	ssri	0.0159654	0.0266029	56	56	0.550926	0.7767
PWY.5918..superpathway.of.heme.b.biosynthesis.from.glutamate	treatment	ssri	0.165244	0.279046	56	52	0.556205	0.7767
PWY.7820..teichuronic.acid.biosynthesis..B..subtilis.168.	treatment	ssri	0.196336	0.32904	56	50	0.553205	0.7767
RHAMCAT.PWY..L.rhamnose.degradation.I	treatment	ssri	0.0911254	0.152594	56	56	0.552887	0.7767
GALACTARDEG.PWY..D.galactarate.degradation.I	treatment	ssri	0.266992	0.458251	56	43	0.562566	0.777152
GLUCARDEG.PWY..D.glucarate.degradation.I	treatment	ssri	0.264411	0.453168	56	43	0.562005	0.777152
GLUCARGALACTSUPER.PWY..superpathway.of.D.glucarate.and.D.galactarate.degradation	treatment	ssri	0.266992	0.458251	56	43	0.562566	0.777152
PWY.7200..superpathway.of.pyrimidine.deoxyribonucleoside.salvage	treatment	ssri	0.191614	0.332197	56	32	0.566466	0.777152
PWY66.409..superpathway.of.purine.nucleotide.salvage	treatment	ssri	0.208984	0.36107	56	52	0.565137	0.777152
PWY.6270..isoprene.biosynthesis.I	treatment	ssri	-0.0539474	0.0942321	56	56	0.569363	0.778395
PWY4FS.7..phosphatidylglycerol.biosynthesis.I..plastidic.	treatment	ssri	-0.136733	0.241566	56	55	0.573721	0.778906
PWY4FS.8..phosphatidylglycerol.biosynthesis.II..non.plastidic.	treatment	ssri	-0.136733	0.241566	56	55	0.573721	0.778906
PWY.7269..mitochondrial.NADPH.production..yeast.	treatment	ssri	0.272469	0.4943	56	44	0.583755	0.787063
PWY0.1261..anhydromuropeptides.recycling.I	treatment	ssri	-0.155729	0.281897	56	55	0.582933	0.787063
PWY.6906..chitin.derivatives.degradation	treatment	ssri	-0.0930632	0.170353	56	56	0.587112	0.788869
GALACT.GLUCUROCAT.PWY..superpathway.of.hexuronide.and.hexuronate.degradation	treatment	ssri	0.252436	0.466911	56	20	0.590972	0.791335
PWY.2221..Entner.Doudoroff.pathway.III..semi.phosphorylative.	treatment	ssri	0.0448136	0.0900473	56	3	0.62074	0.828359
FERMENTATION.PWY..mixed.acid.fermentation	treatment	ssri	0.026907	0.0550315	56	56	0.626866	0.833689
PWY.7295..L.arabinose.degradation.IV	treatment	ssri	-0.0628571	0.130179	56	5	0.631152	0.836544
PWY.6143..CMP.pseudaminate.biosynthesis	treatment	ssri	-0.170929	0.356858	56	46	0.633885	0.837328
PWY.6151..S.adenosyl.L.methionine.salvage.I	treatment	ssri	-0.0168456	0.0354055	56	56	0.636142	0.83748
PWY.5130..2.oxobutanoate.degradation.I	treatment	ssri	-0.118559	0.252652	56	56	0.640774	0.840747
PWY.5154..L.arginine.biosynthesis.III..via.N.acetyl.L.citrulline.	treatment	ssri	-0.0329821	0.0722273	56	56	0.649759	0.849685
ORNDEG.PWY..superpathway.of.ornithine.degradation	treatment	ssri	-0.124963	0.284789	56	8	0.662563	0.854052
PWY.6902..chitin.degradation.II..Vibrio.	treatment	ssri	0.203341	0.454267	56	55	0.656216	0.854052
PWY.7209..superpathway.of.pyrimidine.ribonucleosides.degradation	treatment	ssri	-0.100929	0.232693	56	6	0.666204	0.854052
PWY.7315..dTDP.N.acetylthomosamine.biosynthesis	treatment	ssri	0.0539209	0.124284	56	56	0.666125	0.854052
PWY.7323..superpathway.of.GDP.mannose.derived.O.antigen.building.blocks.biosynthesis	treatment	ssri	0.0475412	0.109229	56	56	0.665121	0.854052
PWY.7413..dTDP.6.deoxy..alpha..D.allose.biosynthesis	treatment	ssri	0.173798	0.39648	56	20	0.66288	0.854052
PWY.6292..superpathway.of.L.cysteine.biosynthesis..mammalian.	treatment	ssri	-0.138485	0.325319	56	56	0.672027	0.858701
P163.PWY..L.lysine.fermentation.to.acetate.and.butanoate	treatment	ssri	-0.0965995	0.228948	56	54	0.674753	0.859376
PWY.3841..folate.transformations.II..plants.	treatment	ssri	-0.0182531	0.0445317	56	56	0.683509	0.867701
PWY.7345..superpathway.of.anaerobic.sucrose.degradation	treatment	ssri	0.206419	0.517291	56	48	0.691438	0.872531
PWY0.1415..superpathway.of.heme.b.biosynthesis.from.uroporphyrinogen.III	treatment	ssri	0.120954	0.303465	56	52	0.691776	0.872531
PWY.7388..octanoyl..acyl.carrier.protein..biosynthesis..mitochondria..yeast.	treatment	ssri	0.20362	0.514917	56	12	0.694075	0.872615
HEME.BIOSYNTHESIS.II.1..heme.b.biosynthesis.V..aerobic.	treatment	ssri	0.114771	0.29764	56	52	0.701305	0.878879
PWY.6344..L.arginine.degradation.XIV..oxidative.Stickland.reaction.	treatment	ssri	0.123684	0.323933	56	36	0.704094	0.879555
PWY.5695..inosine.5..phosphate.degradation	treatment	ssri	0.0169408	0.0448471	56	56	0.7071	0.880497
PWY.6936..seleno.amino.acid.biosynthesis..plants.	treatment	ssri	-0.20905	0.574919	56	53	0.717564	0.890691
ANAGLYCOLYSIS.PWY..glycolysis.III..from.glucose.	treatment	ssri	-0.0133893	0.0384386	56	56	0.728947	0.898571
COA.PWY.1..superpathway.of.coenzyme.A.biosynthesis.III..mammals.	treatment	ssri	0.0175528	0.052634	56	56	0.740057	0.898571
GLUDEG.II.PWY..L.glutamate.degradation.VII..to.butanoate.	treatment	ssri	-0.267226	0.773991	56	26	0.731242	0.898571
PWY.5030..L.histidine.degradation.III	treatment	ssri	0.0502161	0.151054	56	56	0.740846	0.898571
PWY.5464..superpathway.of.cytosolic.glycolysis..plants...pyruvate.dehydrogenase.and.TCA.cycle	treatment	ssri	-0.119567	0.348333	56	28	0.732741	0.898571
PWY.6168..flavin.biosynthesis.III..fungi.	treatment	ssri	-0.112758	0.34117	56	52	0.742298	0.898571
PWY.7204..pyridoxal.5..phosphate.salvage.II..plants.	treatment	ssri	0.0712931	0.211632	56	9	0.737518	0.898571
PWY1ZNC.1..assimilatory.sulfate.reduction.IV	treatment	ssri	0.099491	0.300115	56	55	0.741543	0.898571
PWY.5690..TCA.cycle.II..plants.and.fungi.	treatment	ssri	0.103037	0.320301	56	51	0.74893	0.903802
ASPASN.PWY..superpathway.of.L.aspartate.and.L.asparagine.biosynthesis	treatment	ssri	-0.0356224	0.113534	56	56	0.754911	0.90543
PWY.6383..mono.trans..poly.cis.decaprenyl.phosphate.biosynthesis	treatment	ssri	0.134614	0.425706	56	21	0.75306	0.90543
PWY.6629..superpathway.of.L.tryptophan.biosynthesis	treatment	ssri	0.0174318	0.0565383	56	56	0.759026	0.907581
PYRIDNUCSYN.PWY..NAD.de.novo.biosynthesis.I..from.aspartate.	treatment	ssri	-0.0193968	0.0653127	56	56	0.767619	0.912276
TRPSYN.PWY..L.tryptophan.biosynthesis	treatment	ssri	-0.0181971	0.0612287	56	56	0.767455	0.912276
PWY.5022..4.aminobutanoate.degradation.V	treatment	ssri	0.102826	0.354352	56	55	0.772789	0.915637
PWY.5505..L.glutamate.and.L.glutamine.biosynthesis	treatment	ssri	0.0602656	0.216141	56	54	0.781444	0.920315
PWY.6992..1.5.anhydrofructose.degradation	treatment	ssri	0.038385	0.1366	56	56	0.779781	0.920315
P185.PWY..formaldehyde.assimilation.III..dihydroxyacetone.cycle.	treatment	ssri	0.0977302	0.368473	56	55	0.791842	0.922086
PWY.6572..chondroitin.sulfate.degradation.I..bacterial.	treatment	ssri	0.085923	0.322591	56	17	0.790982	0.922086
PWY.7434..terminal.O.glycans.residues.modification..via.type.2.precursor.disaccharide.	treatment	ssri	0.0947922	0.351681	56	21	0.788541	0.922086
PWY.7851..coenzyme.A.biosynthesis.II..eukaryotic.	treatment	ssri	0.0153843	0.0581578	56	56	0.792381	0.922086
GLYCOLYSIS.E.D..superpathway.of.glycolysis.and.the.Entner.Doudoroff.pathway	treatment	ssri	0.1282	0.505641	56	48	0.800814	0.929134
PWY.5675..nitrate.reduction.V..assimilatory.	treatment	ssri	0.118502	0.474676	56	21	0.803807	0.929238
PWY.7409..phospholipid.remodeling..phosphatidylethanolamine..yeast.	treatment	ssri	-0.0205962	0.083303	56	3	0.805657	0.929238
ARO.PWY..chorismate.biosynthesis.I	treatment	ssri	0.0174608	0.0747586	56	56	0.816208	0.931231
COA.PWY..coenzyme.A.biosynthesis.I..prokaryotic.	treatment	ssri	0.0136685	0.0578596	56	56	0.814144	0.931231
NONOXIPENT.PWY..pentose.phosphate.pathway..non.oxidative.branch..I	treatment	ssri	0.0135674	0.058127	56	56	0.816326	0.931231
PWY.7456...beta...1.4..mannan.degradation	treatment	ssri	-0.0196758	0.0845717	56	56	0.816911	0.931231
MET.SAM.PWY..superpathway.of.S.adenosyl.L.methionine.biosynthesis	treatment	ssri	-0.109584	0.508396	56	53	0.830152	0.935791
PWY.5121..superpathway.of.geranylgeranyl.diphosphate.biosynthesis.II..via.MEP.	treatment	ssri	0.107041	0.50179	56	30	0.831882	0.935791
PWY.5345..superpathway.of.L.methionine.biosynthesis..by.sulfhydrylation.	treatment	ssri	0.0672426	0.31713	56	54	0.832878	0.935791
PWY.5514..UDP.N.acetyl.D.galactosamine.biosynthesis.II	treatment	ssri	-0.0568304	0.261046	56	56	0.828482	0.935791
PWY.6859..all.trans.farnesol.biosynthesis	treatment	ssri	0.107723	0.504203	56	30	0.831625	0.935791
GLUCOSE1PMETAB.PWY..glucose.and.glucose.1.phosphate.degradation	treatment	ssri	0.0559785	0.272177	56	30	0.837823	0.93865
PWY.5656..mannosylglycerate.biosynthesis.I	treatment	ssri	-0.033389	0.167707	56	5	0.842939	0.941684
PWY.2942..L.lysine.biosynthesis.III	treatment	ssri	0.00585702	0.0329508	56	56	0.859584	0.952526
PWY.5347..superpathway.of.L.methionine.biosynthesis..transsulfuration.	treatment	ssri	-0.0832909	0.455698	56	53	0.855658	0.952526
PWY.7316..dTDP.N.acetylviosamine.biosynthesis	treatment	ssri	-0.0948734	0.535166	56	54	0.859953	0.952526
HOMOSER.METSYN.PWY..L.methionine.biosynthesis.I	treatment	ssri	-0.0843165	0.49454	56	53	0.865258	0.954387
PWY.3001..superpathway.of.L.isoleucine.biosynthesis.I	treatment	ssri	0.00936367	0.0554426	56	56	0.866515	0.954387
ARGININE.SYN4.PWY..L.ornithine.biosynthesis.II	treatment	ssri	0.0648318	0.404443	56	56	0.873244	0.957739
PWY.821..superpathway.of.sulfur.amino.acid.biosynthesis..Saccharomyces.cerevisiae.	treatment	ssri	0.0684743	0.431333	56	29	0.874458	0.957739
HCAMHPDEG.PWY..3.phenylpropanoate.and.3..3.hydroxyphenyl.propanoate.degradation.to.2.hydroxypentadienoate	treatment	ssri	-0.0145431	0.0988817	56	3	0.88362	0.962383
PWY.6690..cinnamate.and.3.hydroxycinnamate.degradation.to.2.hydroxypentadienoate	treatment	ssri	-0.0145431	0.0988817	56	3	0.88362	0.962383
METSYN.PWY..superpathway.of.L.homoserine.and.L.methionine.biosynthesis	treatment	ssri	-0.067432	0.475045	56	53	0.887649	0.963871
PWY.7883..anhydromuropeptides.recycling.II	treatment	ssri	0.0506809	0.38164	56	35	0.894847	0.963871
PWY0.1061..superpathway.of.L.alanine.biosynthesis	treatment	ssri	0.0206541	0.152286	56	56	0.89262	0.963871
PWY0.166..superpathway.of.pyrimidine.deoxyribonucleotides.de.novo.biosynthesis..E..coli.	treatment	ssri	-0.0720859	0.530966	56	51	0.892513	0.963871
X3.HYDROXYPHENYLACETATE.DEGRADATION.PWY..4.hydroxyphenylacetate.degradation	treatment	ssri	0.00745731	0.132417	56	3	0.955297	0.970149
ARG.POLYAMINE.SYN..superpathway.of.arginine.and.polyamine.biosynthesis	treatment	ssri	-0.0380313	0.347352	56	52	0.913221	0.970149
ARGSYN.PWY..L.arginine.biosynthesis.I..via.L.ornithine.	treatment	ssri	-0.001952	0.0385663	56	56	0.95982	0.970149
CALVIN.PWY..Calvin.Benson.Bassham.cycle	treatment	ssri	-0.00195783	0.0319768	56	56	0.951405	0.970149
CENTFERM.PWY..pyruvate.fermentation.to.butanoate	treatment	ssri	0.0155978	0.164192	56	56	0.924669	0.970149
COBALSYN.PWY..superpathway.of.adenosylcobalamin.salvage.from.cobinamide.I	treatment	ssri	0.0246134	0.450261	56	51	0.956607	0.970149
DTDPRHAMSYN.PWY..dTDP..beta..L.rhamnose.biosynthesis	treatment	ssri	-0.0031034	0.0445188	56	56	0.944682	0.970149
FAO.PWY..fatty.acid..beta..oxidation.I..generic.	treatment	ssri	0.00895023	0.114514	56	3	0.937991	0.970149
HISDEG.PWY..L.histidine.degradation.I	treatment	ssri	0.0133168	0.17974	56	56	0.941213	0.970149
HISTSYN.PWY..L.histidine.biosynthesis	treatment	ssri	0.00666623	0.066545	56	56	0.920575	0.970149
KETOGLUCONMET.PWY..ketogluconate.metabolism	treatment	ssri	0.0349094	0.397027	56	10	0.93026	0.970149
POLYAMSYN.PWY..superpathway.of.polyamine.biosynthesis.I	treatment	ssri	-0.0435249	0.35802	56	52	0.90369	0.970149
PWY.1861..formaldehyde.assimilation.II..assimilatory.RuMP.Cycle.	treatment	ssri	-0.033711	0.31881	56	53	0.91618	0.970149
PWY.4984..urea.cycle	treatment	ssri	-0.0397801	0.431808	56	54	0.92694	0.970149
PWY.5100..pyruvate.fermentation.to.acetate.and.lactate.II	treatment	ssri	-0.0052294	0.0633551	56	56	0.934522	0.970149
PWY.5138..fatty.acid..beta..oxidation.IV..unsaturated..even.number.	treatment	ssri	0.0146852	0.130288	56	3	0.910676	0.970149
PWY.5265..peptidoglycan.biosynthesis.II..staphylococci.	treatment	ssri	-0.0193051	0.394305	56	49	0.961132	0.970149
PWY.5676..acetyl.CoA.fermentation.to.butanoate.II	treatment	ssri	-0.0124023	0.136353	56	56	0.927863	0.970149
PWY.6803..phosphatidylcholine.acyl.editing	treatment	ssri	0.040357	0.439539	56	23	0.927183	0.970149
PWY.7187..pyrimidine.deoxyribonucleotides.de.novo.biosynthesis.II	treatment	ssri	-0.0302939	0.528309	56	51	0.954485	0.970149
PWY.724..superpathway.of.L.lysine..L.threonine.and.L.methionine.biosynthesis.II	treatment	ssri	-0.00491092	0.0415161	56	56	0.906277	0.970149
PWY.7392..taxadiene.biosynthesis..engineered.	treatment	ssri	-0.0303188	0.469325	56	26	0.94873	0.970149
PWY.822..fructan.biosynthesis	treatment	ssri	-0.0253717	0.540089	56	20	0.962705	0.970149
RUMP.PWY..formaldehyde.oxidation.I	treatment	ssri	0.0337686	0.426247	56	37	0.937148	0.970149
UDPNACETYLGALSYN.PWY..UDP.N.acetyl.D.glucosamine.biosynthesis.II	treatment	ssri	-0.0172692	0.329721	56	56	0.958423	0.970149
PWY0.41..allantoin.degradation.IV..anaerobic.	treatment	ssri	-0.00780024	0.229952	56	5	0.973065	0.978068
PWY.6590..superpathway.of.Clostridium.acetobutylicum.acidogenic.fermentation	treatment	ssri	0.000717173	0.150334	56	56	0.996211	0.996691
PWY.6700..queuosine.biosynthesis.I..de.novo.	treatment	ssri	0.000277611	0.0666197	56	56	0.996691	0.996691

## Sheet: Male_Offspring_SSRIvVeh
feature	metadata	value	coef	stderr	N	N.not.0	pval	qval
PWY.5837..2.carboxy.1.4.naphthoquinol.biosynthesis	treatment	ssri	1.63484	0.466718	20	8	0.00254069	0.131478
PWY.5838..superpathway.of.menaquinol.8.biosynthesis.I	treatment	ssri	1.54038	0.438568	20	8	0.00248787	0.131478
PWY.5840..superpathway.of.menaquinol.7.biosynthesis	treatment	ssri	1.54163	0.432752	20	8	0.00222583	0.131478
PWY.5861..superpathway.of.demethylmenaquinol.8.biosynthesis.I	treatment	ssri	1.56753	0.448343	20	8	0.002578	0.131478
PWY.5897..superpathway.of.menaquinol.11.biosynthesis	treatment	ssri	1.56969	0.44612	20	8	0.00245354	0.131478
PWY.5898..superpathway.of.menaquinol.12.biosynthesis	treatment	ssri	1.56969	0.44612	20	8	0.00245354	0.131478
PWY.5899..superpathway.of.menaquinol.13.biosynthesis	treatment	ssri	1.56969	0.44612	20	8	0.00245354	0.131478
PWY.6138..CMP.N.acetylneuraminate.biosynthesis.I..eukaryotes.	treatment	ssri	1.21615	0.414391	20	13	0.00885379	0.3512
PWY.7185..UTP.and.CTP.dephosphorylation.I	treatment	ssri	0.520866	0.174408	20	20	0.00791451	0.3512
LACTOSECAT.PWY..lactose.and.galactose.degradation.I	treatment	ssri	-1.16112	0.424578	20	20	0.0136071	0.403215
P161.PWY..acetylene.degradation..anaerobic.	treatment	ssri	0.331272	0.122739	20	20	0.0146829	0.403215
PWY.7942..5.oxo.L.proline.metabolism	treatment	ssri	1.11899	0.410021	20	7	0.0137726	0.403215
PWY4LZ.257..superpathway.of.fermentation..Chlamydomonas.reinhardtii.	treatment	ssri	0.300871	0.110784	20	20	0.0141664	0.403215
PWY0.1297..superpathway.of.purine.deoxyribonucleosides.degradation	treatment	ssri	0.35889	0.136561	20	20	0.017061	0.435055
GLUCUROCAT.PWY..superpathway.of..beta..D.glucuronosides.degradation	treatment	ssri	1.92446	0.769134	20	17	0.0222103	0.486325
PWY.6609..adenine.and.adenosine.salvage.III	treatment	ssri	0.109517	0.0441247	20	20	0.0231583	0.486325
PWY.7242..D.fructuronate.degradation	treatment	ssri	2.00708	0.79851	20	17	0.0216886	0.486325
GLYCOL.GLYOXDEG.PWY..superpathway.of.glycol.metabolism.and.degradation	treatment	ssri	0.650507	0.290394	20	4	0.0379429	0.527649
PWY.5136..fatty.acid..beta..oxidation.II..plant.peroxisome.	treatment	ssri	0.850728	0.36635	20	20	0.03215	0.527649
PWY.5659..GDP.mannose.biosynthesis	treatment	ssri	-0.336996	0.14637	20	20	0.0334675	0.527649
PWY.7282..4.amino.2.methyl.5.diphosphomethylpyrimidine.biosynthesis.II	treatment	ssri	-0.832031	0.375656	20	19	0.0399062	0.527649
PWY0.1477..ethanolamine.utilization	treatment	ssri	0.224074	0.0975537	20	20	0.0338376	0.527649
PWY0.42..2.methylcitrate.cycle.I	treatment	ssri	0.886329	0.397644	20	4	0.0387986	0.527649
PWY0.845..superpathway.of.pyridoxal.5..phosphate.biosynthesis.and.salvage	treatment	ssri	-1.07476	0.47667	20	19	0.036844	0.527649
PWY66.429..fatty.acid.biosynthesis.initiation..mitochondria.	treatment	ssri	0.225647	0.0940181	20	20	0.0274248	0.527649
PYRIDOXSYN.PWY..pyridoxal.5..phosphate.biosynthesis.I	treatment	ssri	-1.11284	0.494757	20	19	0.0372502	0.527649
REDCITCYC..TCA.cycle.VI..Helicobacter.	treatment	ssri	1.01345	0.431159	20	15	0.0303478	0.527649
PWY.5188..tetrapyrrole.biosynthesis.I..from.glutamate.	treatment	ssri	0.448332	0.209402	20	20	0.0462098	0.539065
PWY.6507..4.deoxy.L.threo.hex.4.enopyranuronate.degradation	treatment	ssri	0.347021	0.160633	20	20	0.0444785	0.539065
PWY.8182..valproate..beta..oxidation	treatment	ssri	0.720397	0.336876	20	20	0.0464427	0.539065
PWY1G.0..mycothiol.biosynthesis	treatment	ssri	1.04551	0.489823	20	5	0.0468095	0.539065
PWY.6583..pyruvate.fermentation.to.butanol.I	treatment	ssri	0.765353	0.364193	20	20	0.0499433	0.557179
PWY.5705..allantoin.degradation.to.glyoxylate.III	treatment	ssri	0.675322	0.331186	20	6	0.0564001	0.610147
P164.PWY..purine.nucleobases.degradation.I..anaerobic.	treatment	ssri	0.79748	0.396094	20	20	0.0592773	0.622412
GLYOXYLATE.BYPASS..glyoxylate.cycle	treatment	ssri	0.784271	0.39283	20	4	0.0612366	0.624613
COLANSYN.PWY..colanic.acid.building.blocks.biosynthesis	treatment	ssri	-0.134445	0.0680872	20	20	0.0638576	0.633254
ANAEROFRUCAT.PWY..homolactic.fermentation	treatment	ssri	-0.218948	0.189641	20	20	0.263378	0.640318
ARGSYNBSUB.PWY..L.arginine.biosynthesis.II..acetyl.cycle.	treatment	ssri	0.130425	0.106883	20	20	0.23811	0.640318
ASPASN.PWY..superpathway.of.L.aspartate.and.L.asparagine.biosynthesis	treatment	ssri	-0.266796	0.172171	20	20	0.138641	0.640318
BIOTIN.BIOSYNTHESIS.PWY..biotin.biosynthesis.I	treatment	ssri	-0.464355	0.275143	20	20	0.108722	0.640318
FOLSYN.PWY..superpathway.of.tetrahydrofolate.biosynthesis.and.salvage	treatment	ssri	0.234	0.158045	20	2	0.156007	0.640318
GALACTARDEG.PWY..D.galactarate.degradation.I	treatment	ssri	-0.729929	0.628741	20	14	0.260833	0.640318
GALACTITOLCAT.PWY..galactitol.degradation	treatment	ssri	0.452085	0.367008	20	20	0.23387	0.640318
GALACTUROCAT.PWY..D.galacturonate.degradation.I	treatment	ssri	0.280829	0.146268	20	20	0.0708529	0.640318
GLCMANNANAUT.PWY..superpathway.of.N.acetylglucosamine..N.acetylmannosamine.and.N.acetylneuraminate.degradation	treatment	ssri	-0.203856	0.167851	20	20	0.240248	0.640318
GLUCARDEG.PWY..D.glucarate.degradation.I	treatment	ssri	-0.730141	0.627353	20	14	0.259683	0.640318
GLUCARGALACTSUPER.PWY..superpathway.of.D.glucarate.and.D.galactarate.degradation	treatment	ssri	-0.729929	0.628741	20	14	0.260833	0.640318
GLUDEG.II.PWY..L.glutamate.degradation.VII..to.butanoate.	treatment	ssri	-0.530139	0.398956	20	7	0.200509	0.640318
GLUTORN.PWY..L.ornithine.biosynthesis.I	treatment	ssri	-0.156463	0.109726	20	20	0.170998	0.640318
GLYCOCAT.PWY..glycogen.degradation.I	treatment	ssri	0.191639	0.159715	20	20	0.245742	0.640318
GLYCOGENSYNTH.PWY..glycogen.biosynthesis.I..from.ADP.D.Glucose.	treatment	ssri	0.177266	0.106093	20	20	0.112047	0.640318
GLYCOLYSIS.TCA.GLYOX.BYPASS..superpathway.of.glycolysis..pyruvate.dehydrogenase..TCA..and.glyoxylate.bypass	treatment	ssri	0.473799	0.252606	20	3	0.07702	0.640318
HEME.BIOSYNTHESIS.II.1..heme.b.biosynthesis.V..aerobic.	treatment	ssri	0.619179	0.549262	20	18	0.274422	0.640318
KETOGLUCONMET.PWY..ketogluconate.metabolism	treatment	ssri	0.505476	0.325609	20	4	0.137971	0.640318
METH.ACETATE.PWY..methanogenesis.from.acetate	treatment	ssri	0.387701	0.303487	20	20	0.217662	0.640318
NAGLIPASYN.PWY..lipid.IVA.biosynthesis..E..coli.	treatment	ssri	-0.529609	0.292518	20	20	0.0869409	0.640318
P105.PWY..TCA.cycle.IV..2.oxoglutarate.decarboxylase.	treatment	ssri	1.03247	0.723045	20	7	0.170427	0.640318
P124.PWY..Bifidobacterium.shunt	treatment	ssri	-0.569133	0.458906	20	20	0.230827	0.640318
P162.PWY..L.glutamate.degradation.V..via.hydroxyglutarate.	treatment	ssri	0.516221	0.320522	20	20	0.124672	0.640318
P42.PWY..incomplete.reductive.TCA.cycle	treatment	ssri	-0.615398	0.451627	20	20	0.189807	0.640318
PANTO.PWY..phosphopantothenate.biosynthesis.I	treatment	ssri	0.146247	0.0914856	20	20	0.12732	0.640318
PENTOSE.P.PWY..pentose.phosphate.pathway	treatment	ssri	-0.445564	0.287369	20	20	0.138427	0.640318
PHOSLIPSYN.PWY..superpathway.of.phospholipid.biosynthesis.I..bacteria.	treatment	ssri	-0.9588	0.78092	20	16	0.235343	0.640318
PROTOCATECHUATE.ORTHO.CLEAVAGE.PWY..protocatechuate.degradation.II..ortho.cleavage.pathway.	treatment	ssri	0.592369	0.470097	20	5	0.223726	0.640318
PWY.1042..glycolysis.IV	treatment	ssri	0.0590483	0.0457772	20	20	0.21341	0.640318
PWY.1861..formaldehyde.assimilation.II..assimilatory.RuMP.Cycle.	treatment	ssri	0.351346	0.298541	20	20	0.254573	0.640318
PWY.5005..biotin.biosynthesis.II	treatment	ssri	-0.587675	0.518067	20	17	0.271525	0.640318
PWY.5055..nicotinate.degradation.III	treatment	ssri	0.483477	0.320325	20	6	0.148568	0.640318
PWY.5265..peptidoglycan.biosynthesis.II..staphylococci.	treatment	ssri	0.647857	0.547268	20	17	0.251889	0.640318
PWY.5384..sucrose.degradation.IV..sucrose.phosphorylase.	treatment	ssri	-0.123909	0.106455	20	20	0.259637	0.640318
PWY.561..superpathway.of.glyoxylate.cycle.and.fatty.acid.degradation	treatment	ssri	0.534705	0.322835	20	3	0.114994	0.640318
PWY.5686..UMP.biosynthesis.I	treatment	ssri	0.0637818	0.0455634	20	20	0.178559	0.640318
PWY.5690..TCA.cycle.II..plants.and.fungi.	treatment	ssri	-0.588703	0.435938	20	19	0.193614	0.640318
PWY.5823..superpathway.of.CDP.glucose.derived.O.antigen.building.blocks.biosynthesis	treatment	ssri	-0.73528	0.41077	20	16	0.0902897	0.640318
PWY.5920..superpathway.of.heme.b.biosynthesis.from.glycine	treatment	ssri	0.462741	0.388526	20	3	0.249117	0.640318
PWY.6123..inosine.5..phosphate.biosynthesis.I	treatment	ssri	-0.151468	0.111485	20	20	0.191045	0.640318
PWY.6124..inosine.5..phosphate.biosynthesis.II	treatment	ssri	-0.174426	0.128726	20	20	0.192174	0.640318
PWY.6126..superpathway.of.adenosine.nucleotides.de.novo.biosynthesis.II	treatment	ssri	-0.252619	0.212247	20	20	0.249424	0.640318
PWY.6151..S.adenosyl.L.methionine.salvage.I	treatment	ssri	-0.0772289	0.0560477	20	20	0.18512	0.640318
PWY.621..sucrose.degradation.III..sucrose.invertase.	treatment	ssri	-0.232983	0.156799	20	20	0.154619	0.640318
PWY.6317..D.galactose.degradation.I..Leloir.pathway.	treatment	ssri	0.11194	0.0940713	20	20	0.249525	0.640318
PWY.6353..purine.nucleotides.degradation.II..aerobic.	treatment	ssri	0.68896	0.414436	20	20	0.113747	0.640318
PWY.6385..peptidoglycan.biosynthesis.III..mycobacteria.	treatment	ssri	0.0855112	0.0464767	20	20	0.0823379	0.640318
PWY.6470..peptidoglycan.biosynthesis.V...beta..lactam.resistance.	treatment	ssri	0.230459	0.189784	20	20	0.240316	0.640318
PWY.6471..peptidoglycan.biosynthesis.IV..Enterococcus.faecium.	treatment	ssri	0.2196	0.183371	20	20	0.246618	0.640318
PWY.6478..GDP.D.glycero..alpha..D.manno.heptose.biosynthesis	treatment	ssri	-0.285841	0.246718	20	20	0.261772	0.640318
PWY.6519..8.amino.7.oxononanoate.biosynthesis.I	treatment	ssri	-0.480249	0.282212	20	20	0.106014	0.640318
PWY.6531..mannitol.cycle	treatment	ssri	0.539138	0.443584	20	19	0.239911	0.640318
PWY.6588..pyruvate.fermentation.to.acetone	treatment	ssri	1.0906	0.646896	20	17	0.109071	0.640318
PWY.6595..superpathway.of.guanosine.nucleotides.degradation..plants.	treatment	ssri	0.555989	0.485507	20	11	0.267137	0.640318
PWY.6606..guanosine.nucleotides.degradation.II	treatment	ssri	0.746971	0.469704	20	20	0.129176	0.640318
PWY.6607..guanosine.nucleotides.degradation.I	treatment	ssri	0.543757	0.478403	20	11	0.270608	0.640318
PWY.6608..guanosine.nucleotides.degradation.III	treatment	ssri	0.358438	0.292162	20	20	0.235687	0.640318
PWY.6612..superpathway.of.tetrahydrofolate.biosynthesis	treatment	ssri	0.23443	0.15838	20	2	0.156117	0.640318
PWY.6628..superpathway.of.L.phenylalanine.biosynthesis	treatment	ssri	-0.120048	0.10607	20	20	0.27258	0.640318
PWY.6749..CMP.legionaminate.biosynthesis.I	treatment	ssri	0.461987	0.339103	20	20	0.189883	0.640318
PWY.6807..xyloglucan.degradation.II..exoglucanase.	treatment	ssri	-0.667887	0.513713	20	19	0.209963	0.640318
PWY.6823..molybdopterin.biosynthesis	treatment	ssri	0.542802	0.296644	20	20	0.0838914	0.640318
PWY.6883..pyruvate.fermentation.to.butanol.II..engineered.	treatment	ssri	0.301888	0.257598	20	4	0.256502	0.640318
PWY.6895..superpathway.of.thiamine.diphosphate.biosynthesis.II	treatment	ssri	-0.771606	0.64673	20	14	0.248324	0.640318
PWY.6901..superpathway.of.glucose.and.xylose.degradation	treatment	ssri	-0.27664	0.201042	20	20	0.185693	0.640318
PWY.6969..TCA.cycle.V..2.oxoglutarate.synthase.	treatment	ssri	-0.202204	0.129048	20	20	0.134552	0.640318
PWY.7003..glycerol.degradation.to.butanol	treatment	ssri	0.612266	0.350229	20	20	0.0974661	0.640318
PWY.7111..pyruvate.fermentation.to.isobutanol..engineered.	treatment	ssri	0.0854561	0.0710071	20	20	0.244378	0.640318
PWY.7115..C4.photosynthetic.carbon.assimilation.cycle..NAD.ME.type	treatment	ssri	-0.634392	0.544038	20	19	0.258801	0.640318
PWY.7117..C4.photosynthetic.carbon.assimilation.cycle..PEPCK.type	treatment	ssri	-0.976816	0.830231	20	17	0.254697	0.640318
PWY.7118..chitin.deacetylation	treatment	ssri	0.608118	0.366602	20	3	0.11448	0.640318
PWY.7196..superpathway.of.pyrimidine.ribonucleosides.salvage	treatment	ssri	-1.60134	1.05007	20	14	0.144643	0.640318
PWY.7200..superpathway.of.pyrimidine.deoxyribonucleoside.salvage	treatment	ssri	0.730799	0.550735	20	10	0.201112	0.640318
PWY.7209..superpathway.of.pyrimidine.ribonucleosides.degradation	treatment	ssri	-0.366446	0.273993	20	2	0.197739	0.640318
PWY.7210..pyrimidine.deoxyribonucleotides.biosynthesis.from.CTP	treatment	ssri	0.234831	0.13861	20	20	0.107461	0.640318
PWY.7220..adenosine.deoxyribonucleotides.de.novo.biosynthesis.II	treatment	ssri	-0.310098	0.265166	20	20	0.257476	0.640318
PWY.7221..guanosine.ribonucleotides.de.novo.biosynthesis	treatment	ssri	-0.102564	0.0591093	20	20	0.0998018	0.640318
PWY.7222..guanosine.deoxyribonucleotides.de.novo.biosynthesis.II	treatment	ssri	-0.310098	0.265166	20	20	0.257476	0.640318
PWY.7229..superpathway.of.adenosine.nucleotides.de.novo.biosynthesis.I	treatment	ssri	-0.255605	0.189418	20	20	0.19393	0.640318
PWY.7238..sucrose.biosynthesis.II	treatment	ssri	0.238897	0.208315	20	20	0.266477	0.640318
PWY.724..superpathway.of.L.lysine..L.threonine.and.L.methionine.biosynthesis.II	treatment	ssri	-0.0794991	0.0502933	20	20	0.131356	0.640318
PWY.7254..TCA.cycle.VII..acetate.producers.	treatment	ssri	0.95335	0.581631	20	16	0.118553	0.640318
PWY.7269..mitochondrial.NADPH.production..yeast.	treatment	ssri	0.827283	0.716699	20	15	0.263475	0.640318
PWY.7323..superpathway.of.GDP.mannose.derived.O.antigen.building.blocks.biosynthesis	treatment	ssri	0.186079	0.16498	20	20	0.274176	0.640318
PWY.7356..thiamine.diphosphate.salvage.IV..yeast.	treatment	ssri	-0.391263	0.201934	20	20	0.0685262	0.640318
PWY.7383..anaerobic.energy.metabolism..invertebrates..cytosol.	treatment	ssri	0.104017	0.0730573	20	20	0.171616	0.640318
PWY.7384..anaerobic.energy.metabolism..invertebrates..mitochondrial.	treatment	ssri	0.464091	0.257423	20	3	0.088183	0.640318
PWY.7388..octanoyl..acyl.carrier.protein..biosynthesis..mitochondria..yeast.	treatment	ssri	1.33679	0.738492	20	4	0.0869974	0.640318
PWY.7389..superpathway.of.anaerobic.energy.metabolism..invertebrates.	treatment	ssri	0.460064	0.254494	20	3	0.0873845	0.640318
PWY.7413..dTDP.6.deoxy..alpha..D.allose.biosynthesis	treatment	ssri	0.55076	0.40156	20	6	0.18706	0.640318
PWY.7456...beta...1.4..mannan.degradation	treatment	ssri	-0.165143	0.113747	20	20	0.163754	0.640318
PWY.7761..NAD.salvage.pathway.II..PNC.IV.cycle.	treatment	ssri	0.18745	0.165639	20	20	0.27262	0.640318
PWY.7790..UMP.biosynthesis.II	treatment	ssri	0.0637818	0.0455634	20	20	0.178559	0.640318
PWY.7791..UMP.biosynthesis.III	treatment	ssri	0.0637818	0.0455634	20	20	0.178559	0.640318
PWY.7883..anhydromuropeptides.recycling.II	treatment	ssri	-0.759516	0.520544	20	8	0.161774	0.640318
PWY.7953..UDP.N.acetylmuramoyl.pentapeptide.biosynthesis.III..meso.diaminopimelate.containing.	treatment	ssri	0.101234	0.0557314	20	20	0.0859904	0.640318
PWY.8004..Entner.Doudoroff.pathway.I	treatment	ssri	-0.404751	0.253636	20	20	0.127941	0.640318
PWY.8073..lipid.IVA.biosynthesis..P..putida.	treatment	ssri	-0.529609	0.292518	20	20	0.0869409	0.640318
PWY.822..fructan.biosynthesis	treatment	ssri	-1.42329	0.786735	20	8	0.0871677	0.640318
PWY.922..mevalonate.pathway.I..eukaryotes.and.bacteria.	treatment	ssri	0.704124	0.567404	20	7	0.230553	0.640318
PWY.I9..L.cysteine.biosynthesis.VI..from.L.methionine.	treatment	ssri	-0.151577	0.086512	20	20	0.0967754	0.640318
PWY0.1296..purine.ribonucleosides.degradation	treatment	ssri	0.205306	0.128445	20	20	0.12736	0.640318
PWY0.1298..superpathway.of.pyrimidine.deoxyribonucleosides.degradation	treatment	ssri	0.274806	0.189322	20	20	0.16384	0.640318
PWY0.1586..peptidoglycan.maturation..meso.diaminopimelate.containing.	treatment	ssri	-0.17265	0.139825	20	20	0.232796	0.640318
PWY1ZNC.1..assimilatory.sulfate.reduction.IV	treatment	ssri	0.556361	0.440574	20	20	0.222772	0.640318
PWY3O.4107..NAD.salvage.pathway.V..PNC.V.cycle.	treatment	ssri	0.95575	0.677552	20	6	0.175413	0.640318
PWY66.389..phytol.degradation	treatment	ssri	1.04187	0.757707	20	15	0.185998	0.640318
PWY66.391..fatty.acid..beta..oxidation.VI..mammalian.peroxisome.	treatment	ssri	1.08365	0.577166	20	10	0.0767471	0.640318
PWY66.398..TCA.cycle.III..animals.	treatment	ssri	-0.529943	0.35217	20	6	0.149722	0.640318
PYRIDNUCSAL.PWY..NAD.salvage.pathway.I..PNC.VI.cycle.	treatment	ssri	0.941442	0.65514	20	6	0.167872	0.640318
RHAMCAT.PWY..L.rhamnose.degradation.I	treatment	ssri	0.300422	0.26346	20	20	0.269109	0.640318
SALVADEHYPOX.PWY..adenosine.nucleotides.degradation.II	treatment	ssri	0.412424	0.30507	20	20	0.193151	0.640318
SO4ASSIM.PWY..assimilatory.sulfate.reduction.I	treatment	ssri	0.624848	0.418317	20	20	0.152572	0.640318
SULFATE.CYS.PWY..superpathway.of.sulfate.assimilation.and.cysteine.biosynthesis	treatment	ssri	0.524179	0.371353	20	20	0.175139	0.640318
TCA.GLYOX.BYPASS..superpathway.of.glyoxylate.bypass.and.TCA	treatment	ssri	0.53175	0.324414	20	3	0.118551	0.640318
TRNA.CHARGING.PWY..tRNA.charging	treatment	ssri	-0.0644523	0.0376267	20	20	0.103895	0.640318
VALSYN.PWY..L.valine.biosynthesis	treatment	ssri	0.210918	0.147801	20	20	0.170686	0.640318
PWY.7279..aerobic.respiration.II..cytochrome.c...yeast.	treatment	ssri	0.539972	0.484535	20	7	0.279761	0.648537
P122.PWY..heterolactic.fermentation	treatment	ssri	-0.396205	0.364936	20	20	0.291946	0.669585
PWY.6383..mono.trans..poly.cis.decaprenyl.phosphate.biosynthesis	treatment	ssri	0.575246	0.53058	20	6	0.292592	0.669585
PWY.241..C4.photosynthetic.carbon.assimilation.cycle..NADP.ME.type	treatment	ssri	-0.902319	0.839307	20	17	0.296541	0.670032
PWY0.166..superpathway.of.pyrimidine.deoxyribonucleotides.de.novo.biosynthesis..E..coli.	treatment	ssri	-0.974256	0.903084	20	18	0.294918	0.670032
PWY0.1415..superpathway.of.heme.b.biosynthesis.from.uroporphyrinogen.III	treatment	ssri	0.597718	0.563551	20	18	0.302883	0.680059
PWY.7234..inosine.5..phosphate.biosynthesis.III	treatment	ssri	-0.572992	0.548576	20	20	0.310076	0.689962
PWY.8187..L.arginine.degradation.XIII..reductive.Stickland.reaction.	treatment	ssri	0.190226	0.182541	20	20	0.311159	0.689962
P108.PWY..pyruvate.fermentation.to.propanoate.I	treatment	ssri	0.668584	0.654439	20	13	0.320499	0.6999
PWY.1269..CMP.3.deoxy.D.manno.octulosonate.biosynthesis	treatment	ssri	0.181693	0.178479	20	20	0.322161	0.6999
PWY.6992..1.5.anhydrofructose.degradation	treatment	ssri	-0.173859	0.171263	20	20	0.323483	0.6999
PWY.7187..pyrimidine.deoxyribonucleotides.de.novo.biosynthesis.II	treatment	ssri	-0.908158	0.891413	20	18	0.321804	0.6999
PWY.5941..glycogen.degradation.II	treatment	ssri	0.17014	0.173823	20	20	0.340645	0.72673
PWY.821..superpathway.of.sulfur.amino.acid.biosynthesis..Saccharomyces.cerevisiae.	treatment	ssri	0.692681	0.7097	20	10	0.341991	0.72673
PWY.841..superpathway.of.purine.nucleotides.de.novo.biosynthesis.I	treatment	ssri	-0.16628	0.169482	20	20	0.339543	0.72673
PEPTIDOGLYCANSYN.PWY..peptidoglycan.biosynthesis.I..meso.diaminopimelate.containing.	treatment	ssri	-0.0292441	0.0312568	20	20	0.361859	0.73625
PWY.5497..purine.nucleobases.degradation.II..anaerobic.	treatment	ssri	0.344125	0.359979	20	19	0.351758	0.73625
PWY.6125..superpathway.of.guanosine.nucleotides.de.novo.biosynthesis.II	treatment	ssri	-0.212973	0.230643	20	20	0.368018	0.73625
PWY.6293..superpathway.of.L.cysteine.biosynthesis..fungi.	treatment	ssri	-0.452828	0.489642	20	20	0.367295	0.73625
PWY.7228..superpathway.of.guanosine.nucleotides.de.novo.biosynthesis.I	treatment	ssri	-0.205467	0.220416	20	20	0.363581	0.73625
PWY.7357..thiamine.phosphate.formation.from.pyrithiamine.and.oxythiamine..yeast.	treatment	ssri	0.122445	0.127745	20	20	0.350506	0.73625
PWY.7688..dTDP..alpha..D.ravidosamine.and.dTDP.4.acetyl..alpha..D.ravidosamine.biosynthesis	treatment	ssri	-0.404825	0.431843	20	20	0.360942	0.73625
PWY.7900..glycogen.biosynthesis.III..from..alpha..maltose.1.phosphate.	treatment	ssri	0.29502	0.311166	20	3	0.355629	0.73625
PWY.801..homocysteine.and.cysteine.interconversion	treatment	ssri	-0.499636	0.541341	20	20	0.368235	0.73625
PWY4FS.7..phosphatidylglycerol.biosynthesis.I..plastidic.	treatment	ssri	-0.252967	0.275835	20	20	0.371218	0.73625
PWY4FS.8..phosphatidylglycerol.biosynthesis.II..non.plastidic.	treatment	ssri	-0.252967	0.275835	20	20	0.371218	0.73625
THRESYN.PWY..superpathway.of.L.threonine.biosynthesis	treatment	ssri	-0.142731	0.155548	20	20	0.370957	0.73625
ILEUSYN.PWY..L.isoleucine.biosynthesis.I..from.threonine.	treatment	ssri	0.0564825	0.0629319	20	20	0.381291	0.74383
NONMEVIPP.PWY..methylerythritol.phosphate.pathway.I	treatment	ssri	0.0753763	0.0835798	20	20	0.379047	0.74383
PWY.6292..superpathway.of.L.cysteine.biosynthesis..mammalian.	treatment	ssri	-0.389844	0.433761	20	20	0.380651	0.74383
CITRULBIO.PWY..L.citrulline.biosynthesis	treatment	ssri	-0.371259	0.429651	20	20	0.398905	0.748256
PPGPPMET.PWY..ppGpp.metabolism	treatment	ssri	-0.393309	0.442634	20	20	0.385957	0.748256
PWY.3001..superpathway.of.L.isoleucine.biosynthesis.I	treatment	ssri	-0.073309	0.086138	20	20	0.405913	0.748256
PWY.4984..urea.cycle	treatment	ssri	0.635337	0.739259	20	18	0.401408	0.748256
PWY.5130..2.oxobutanoate.degradation.I	treatment	ssri	-0.304719	0.348382	20	20	0.393275	0.748256
PWY.6122..5.aminoimidazole.ribonucleotide.biosynthesis.II	treatment	ssri	0.0649728	0.0767057	20	20	0.408094	0.748256
PWY.6277..superpathway.of.5.aminoimidazole.ribonucleotide.biosynthesis	treatment	ssri	0.0649728	0.0767057	20	20	0.408094	0.748256
PWY.6545..pyrimidine.deoxyribonucleotides.de.novo.biosynthesis.III	treatment	ssri	0.114296	0.135221	20	20	0.409063	0.748256
PWY.6594..superpathway.of.Clostridium.acetobutylicum.solventogenic.fermentation	treatment	ssri	0.224394	0.264294	20	5	0.407013	0.748256
PWY.6604..superpathway.of.Clostridium.acetobutylicum.acidogenic.and.solventogenic.fermentation	treatment	ssri	0.221559	0.263118	20	5	0.410807	0.748256
PWY.6902..chitin.degradation.II..Vibrio.	treatment	ssri	0.522398	0.596055	20	20	0.392345	0.748256
PWY.7315..dTDP.N.acetylthomosamine.biosynthesis	treatment	ssri	-0.130585	0.154002	20	20	0.407604	0.748256
PWY.7616..methanol.oxidation.to.carbon.dioxide	treatment	ssri	0.191355	0.221888	20	3	0.399815	0.748256
PWY.5667..CDP.diacylglycerol.biosynthesis.I	treatment	ssri	0.112817	0.137189	20	20	0.421639	0.75247
PWY.6163..chorismate.biosynthesis.from.3.dehydroquinate	treatment	ssri	0.0856558	0.104364	20	20	0.422531	0.75247
PWY.6703..preQ0.biosynthesis	treatment	ssri	-0.152243	0.185955	20	20	0.42366	0.75247
PWY.7400..L.arginine.biosynthesis.IV..archaebacteria.	treatment	ssri	0.0727586	0.0885502	20	20	0.422018	0.75247
PWY0.1319..CDP.diacylglycerol.biosynthesis.II	treatment	ssri	0.112817	0.137189	20	20	0.421639	0.75247
CALVIN.PWY..Calvin.Benson.Bassham.cycle	treatment	ssri	0.0410792	0.0510538	20	20	0.431535	0.753685
CENTFERM.PWY..pyruvate.fermentation.to.butanoate	treatment	ssri	0.197049	0.246725	20	20	0.434899	0.753685
COBALSYN.PWY..superpathway.of.adenosylcobalamin.salvage.from.cobinamide.I	treatment	ssri	0.454753	0.565678	20	17	0.431939	0.753685
P41.PWY..pyruvate.fermentation.to.acetate.and..S..lactate.I	treatment	ssri	-0.125369	0.156932	20	20	0.434781	0.753685
PWY.6936..seleno.amino.acid.biosynthesis..plants.	treatment	ssri	-0.973601	1.21224	20	18	0.43237	0.753685
HEME.BIOSYNTHESIS.II..heme.b.biosynthesis.I..aerobic.	treatment	ssri	0.523759	0.678064	20	16	0.449882	0.768458
PWY.6590..superpathway.of.Clostridium.acetobutylicum.acidogenic.fermentation	treatment	ssri	0.168858	0.217281	20	20	0.447169	0.768458
PWY.7316..dTDP.N.acetylviosamine.biosynthesis	treatment	ssri	-0.386661	0.49902	20	20	0.448493	0.768458
PWY.5154..L.arginine.biosynthesis.III..via.N.acetyl.L.citrulline.	treatment	ssri	-0.0855651	0.111386	20	20	0.452339	0.768976
PWY.6803..phosphatidylcholine.acyl.editing	treatment	ssri	-0.145892	0.193666	20	3	0.461001	0.779987
PWY.5918..superpathway.of.heme.b.biosynthesis.from.glutamate	treatment	ssri	0.470629	0.632141	20	16	0.466183	0.785034
PWY.2942..L.lysine.biosynthesis.III	treatment	ssri	-0.0386527	0.0526711	20	20	0.472491	0.791922
MET.SAM.PWY..superpathway.of.S.adenosyl.L.methionine.biosynthesis	treatment	ssri	-0.777717	1.08117	20	18	0.481175	0.797066
PWY.4041...gamma..glutamyl.cycle	treatment	ssri	-0.198387	0.274969	20	20	0.479875	0.797066
PWY.5347..superpathway.of.L.methionine.biosynthesis..transsulfuration.	treatment	ssri	-0.689364	0.967682	20	18	0.485358	0.797066
PWY.6143..CMP.pseudaminate.biosynthesis	treatment	ssri	-0.441166	0.618884	20	16	0.485083	0.797066
PWY0.1261..anhydromuropeptides.recycling.I	treatment	ssri	-0.323573	0.455654	20	19	0.486724	0.797066
PWY0.862...5Z..dodecenoate.biosynthesis.I	treatment	ssri	0.107603	0.15562	20	20	0.498105	0.81198
HOMOSER.METSYN.PWY..L.methionine.biosynthesis.I	treatment	ssri	-0.718829	1.05116	20	18	0.502782	0.815878
METSYN.PWY..superpathway.of.L.homoserine.and.L.methionine.biosynthesis	treatment	ssri	-0.684984	1.01513	20	18	0.508394	0.816142
PWY.5392..reductive.TCA.cycle.II	treatment	ssri	0.448126	0.678655	20	13	0.517413	0.816142
PWY.5505..L.glutamate.and.L.glutamine.biosynthesis	treatment	ssri	-0.249404	0.371736	20	19	0.510793	0.816142
PWY.6282..palmitoleate.biosynthesis.I..from..5Z..dodec.5.enoate.	treatment	ssri	0.104	0.155677	20	20	0.512577	0.816142
PWY.6731..starch.degradation.III	treatment	ssri	-0.341118	0.502059	20	20	0.505505	0.816142
PWY.7184..pyrimidine.deoxyribonucleotides.de.novo.biosynthesis.I	treatment	ssri	0.0949114	0.144092	20	20	0.518434	0.816142
PWY66.399..gluconeogenesis.III	treatment	ssri	0.0649427	0.0987167	20	20	0.518948	0.816142
COMPLETE.ARO.PWY..superpathway.of.aromatic.amino.acid.biosynthesis	treatment	ssri	0.0780005	0.130727	20	20	0.558161	0.82219
FERMENTATION.PWY..mixed.acid.fermentation	treatment	ssri	-0.0476175	0.0753372	20	20	0.535295	0.82219
HISTSYN.PWY..L.histidine.biosynthesis	treatment	ssri	0.0640033	0.112251	20	20	0.575604	0.82219
OANTIGEN.PWY..O.antigen.building.blocks.biosynthesis..E..coli.	treatment	ssri	-0.0556806	0.0954698	20	20	0.566976	0.82219
PANTOSYN.PWY..superpathway.of.coenzyme.A.biosynthesis.I..bacteria.	treatment	ssri	0.0382154	0.0662309	20	20	0.571085	0.82219
POLYISOPRENSYN.PWY..polyisoprenoid.biosynthesis..E..coli.	treatment	ssri	0.131173	0.217335	20	20	0.553673	0.82219
PRPP.PWY..superpathway.of.histidine..purine..and.pyrimidine.biosynthesis	treatment	ssri	-0.185722	0.324034	20	20	0.573631	0.82219
PWY.5121..superpathway.of.geranylgeranyl.diphosphate.biosynthesis.II..via.MEP.	treatment	ssri	0.444161	0.710227	20	10	0.539571	0.82219
PWY.5464..superpathway.of.cytosolic.glycolysis..plants...pyruvate.dehydrogenase.and.TCA.cycle	treatment	ssri	-0.363532	0.604726	20	9	0.555235	0.82219
PWY.5484..glycolysis.II..from.fructose.6.phosphate.	treatment	ssri	-0.143344	0.243837	20	20	0.563925	0.82219
PWY.5675..nitrate.reduction.V..assimilatory.	treatment	ssri	-0.306433	0.517811	20	7	0.561354	0.82219
PWY.5677..succinate.fermentation.to.butanoate	treatment	ssri	0.339045	0.54327	20	9	0.540404	0.82219
PWY.5723..Rubisco.shunt	treatment	ssri	0.422631	0.740078	20	12	0.575018	0.82219
PWY.6859..all.trans.farnesol.biosynthesis	treatment	ssri	0.444665	0.716067	20	10	0.542396	0.82219
PWY.7198..pyrimidine.deoxyribonucleotides.de.novo.biosynthesis.IV	treatment	ssri	-0.0969158	0.158447	20	20	0.548411	0.82219
PWY.7208..superpathway.of.pyrimidine.nucleobases.salvage	treatment	ssri	-0.136242	0.227955	20	20	0.557505	0.82219
PWY.7434..terminal.O.glycans.residues.modification..via.type.2.precursor.disaccharide.	treatment	ssri	-0.245867	0.404101	20	3	0.550504	0.82219
PWY.7664..oleate.biosynthesis.IV..anaerobic.	treatment	ssri	0.0976598	0.151978	20	20	0.528591	0.82219
PWY.7820..teichuronic.acid.biosynthesis..B..subtilis.168.	treatment	ssri	0.259615	0.44692	20	19	0.568512	0.82219
PWY.8190..L.glutamate.degradation.XI..reductive.Stickland.reaction.	treatment	ssri	0.183688	0.307293	20	20	0.557445	0.82219
PWY0.1479..tRNA.processing	treatment	ssri	0.398011	0.680166	20	16	0.565699	0.82219
TCA..TCA.cycle.I..prokaryotic.	treatment	ssri	0.3412	0.558251	20	18	0.548712	0.82219
UDPNAGSYN.PWY..UDP.N.acetyl.D.glucosamine.biosynthesis.I	treatment	ssri	-0.104641	0.1836	20	20	0.575763	0.82219
BRANCHED.CHAIN.AA.SYN.PWY..superpathway.of.branched.chain.amino.acid.biosynthesis	treatment	ssri	0.0301222	0.058675	20	20	0.613934	0.823287
COA.PWY..coenzyme.A.biosynthesis.I..prokaryotic.	treatment	ssri	-0.0467376	0.0924686	20	20	0.619381	0.823287
DAPLYSINESYN.PWY..L.lysine.biosynthesis.I	treatment	ssri	-0.212643	0.40906	20	19	0.609514	0.823287
HSERMETANA.PWY..L.methionine.biosynthesis.III	treatment	ssri	0.0487758	0.097364	20	20	0.622468	0.823287
P441.PWY..superpathway.of.N.acetylneuraminate.degradation	treatment	ssri	0.433205	0.816182	20	16	0.602066	0.823287
PWY.2941..L.lysine.biosynthesis.II	treatment	ssri	-0.112915	0.215098	20	20	0.606028	0.823287
PWY.6305..superpathway.of.putrescine.biosynthesis	treatment	ssri	0.244058	0.4551	20	20	0.598335	0.823287
PWY.6527..stachyose.degradation	treatment	ssri	0.0595585	0.109794	20	20	0.594158	0.823287
PWY.6572..chondroitin.sulfate.degradation.I..bacterial.	treatment	ssri	-0.149656	0.268939	20	2	0.584744	0.823287
PWY.6953..dTDP.3.acetamido..alpha..D.fucose.biosynthesis	treatment	ssri	0.321485	0.648983	20	16	0.626334	0.823287
PWY.702..L.methionine.biosynthesis.II	treatment	ssri	-0.230575	0.421084	20	20	0.59071	0.823287
PWY.7090..UDP.2.3.diacetamido.2.3.dideoxy..alpha..D.mannuronate.biosynthesis	treatment	ssri	0.307082	0.573811	20	8	0.599087	0.823287
PWY.7199..pyrimidine.deoxyribonucleosides.salvage	treatment	ssri	0.0333261	0.0592788	20	20	0.580919	0.823287
PWY.7211..superpathway.of.pyrimidine.deoxyribonucleotides.de.novo.biosynthesis	treatment	ssri	0.0790294	0.150039	20	20	0.604816	0.823287
PWY.7237..myo...chiro..and.scyllo.inositol.degradation	treatment	ssri	0.238039	0.468748	20	12	0.617746	0.823287
PWY.7328..superpathway.of.UDP.glucose.derived.O.antigen.building.blocks.biosynthesis	treatment	ssri	-0.0973959	0.182142	20	20	0.599384	0.823287
PWY.7851..coenzyme.A.biosynthesis.II..eukaryotic.	treatment	ssri	-0.0462424	0.0924282	20	20	0.622921	0.823287
PWY0.1241..ADP.L.glycero..beta..D.manno.heptose.biosynthesis	treatment	ssri	-0.259737	0.513273	20	19	0.61897	0.823287
PWY0.162..superpathway.of.pyrimidine.ribonucleotides.de.novo.biosynthesis	treatment	ssri	-0.0962421	0.179778	20	20	0.598968	0.823287
RIBOSYN2.PWY..flavin.biosynthesis.I..bacteria.and.plants.	treatment	ssri	-0.0410298	0.083053	20	20	0.627267	0.823287
SER.GLYSYN.PWY..superpathway.of.L.serine.and.glycine.biosynthesis.I	treatment	ssri	-0.0412057	0.0796463	20	20	0.611206	0.823287
TRPSYN.PWY..L.tryptophan.biosynthesis	treatment	ssri	-0.0516432	0.0959826	20	20	0.597135	0.823287
ARO.PWY..chorismate.biosynthesis.I	treatment	ssri	0.0661966	0.139294	20	20	0.640339	0.829697
NONOXIPENT.PWY..pentose.phosphate.pathway..non.oxidative.branch..I	treatment	ssri	0.0399235	0.0848846	20	20	0.64377	0.829697
P125.PWY..superpathway.of..R.R..butanediol.biosynthesis	treatment	ssri	0.317908	0.670136	20	12	0.640924	0.829697
PWY.7197..pyrimidine.deoxyribonucleotide.phosphorylation	treatment	ssri	-0.108194	0.224679	20	20	0.635928	0.829697
PWY.7392..taxadiene.biosynthesis..engineered.	treatment	ssri	0.247828	0.525218	20	9	0.642697	0.829697
GLYCOLYSIS.E.D..superpathway.of.glycolysis.and.the.Entner.Doudoroff.pathway	treatment	ssri	-0.475867	1.02716	20	13	0.648711	0.833058
DENOVOPURINE2.PWY..superpathway.of.purine.nucleotides.de.novo.biosynthesis.II	treatment	ssri	-0.187487	0.4189	20	20	0.659804	0.84125
PWY.8131..5..deoxyadenosine.degradation.II	treatment	ssri	0.33574	0.746067	20	19	0.658074	0.84125
GLYCOLYSIS..glycolysis.I..from.glucose.6.phosphate.	treatment	ssri	-0.070572	0.161302	20	20	0.666943	0.844075
P461.PWY..hexitol.fermentation.to.lactate..formate..ethanol.and.acetate	treatment	ssri	0.150276	0.345885	20	20	0.669112	0.844075
PWY.7013...S..propane.1.2.diol.degradation	treatment	ssri	0.314761	0.72248	20	20	0.668257	0.844075
COA.PWY.1..superpathway.of.coenzyme.A.biosynthesis.III..mammals.	treatment	ssri	-0.0341177	0.0818709	20	20	0.681806	0.849385
PROPFERM.PWY..superpathway.of.L.alanine.fermentation..Stickland.reaction.	treatment	ssri	0.182779	0.456879	20	17	0.69382	0.849385
PWY.5695..inosine.5..phosphate.degradation	treatment	ssri	0.0242264	0.0583324	20	20	0.682819	0.849385
PWY.5913..partial.TCA.cycle..obligate.autotrophs.	treatment	ssri	-0.321739	0.806777	20	19	0.694735	0.849385
PWY.6387..UDP.N.acetylmuramoyl.pentapeptide.biosynthesis.I..meso.diaminopimelate.containing.	treatment	ssri	-0.0147592	0.0351223	20	20	0.679296	0.849385
PWY.7345..superpathway.of.anaerobic.sucrose.degradation	treatment	ssri	-0.427056	1.04476	20	13	0.687539	0.849385
PWY.7560..methylerythritol.phosphate.pathway.II	treatment	ssri	-0.0360784	0.0886148	20	20	0.688708	0.849385
PWY.8188..L.alanine.degradation.VI..reductive.Stickland.reaction.	treatment	ssri	0.182779	0.456879	20	17	0.69382	0.849385
PWY.8189..L.alanine.degradation.V..oxidative.Stickland.reaction.	treatment	ssri	0.182779	0.456879	20	17	0.69382	0.849385
PWY.5101..L.isoleucine.biosynthesis.II	treatment	ssri	-0.234997	0.614083	20	5	0.706438	0.860746
PWY.5494..pyruvate.fermentation.to.propanoate.II..acrylate.pathway.	treatment	ssri	0.174417	0.468076	20	17	0.713779	0.863794
PWY0.301..L.ascorbate.degradation.I..bacterial..anaerobic.	treatment	ssri	0.133985	0.358309	20	6	0.712819	0.863794
X1CMET2.PWY..folate.transformations.III..E..coli.	treatment	ssri	0.027663	0.0818328	20	20	0.739242	0.869757
ARG.POLYAMINE.SYN..superpathway.of.arginine.and.polyamine.biosynthesis	treatment	ssri	0.21073	0.630627	20	17	0.742121	0.869757
HEXITOLDEGSUPER.PWY..superpathway.of.hexitol.degradation..bacteria.	treatment	ssri	0.255445	0.710539	20	13	0.723397	0.869757
HISDEG.PWY..L.histidine.degradation.I	treatment	ssri	0.0685321	0.210012	20	20	0.747942	0.869757
P185.PWY..formaldehyde.assimilation.III..dihydroxyacetone.cycle.	treatment	ssri	-0.182826	0.556147	20	20	0.746148	0.869757
POLYAMSYN.PWY..superpathway.of.polyamine.biosynthesis.I	treatment	ssri	0.223681	0.645764	20	17	0.733072	0.869757
PWY.5097..L.lysine.biosynthesis.VI	treatment	ssri	0.0132404	0.0390164	20	20	0.738269	0.869757
PWY.5345..superpathway.of.L.methionine.biosynthesis..by.sulfhydrylation.	treatment	ssri	-0.194324	0.574144	20	19	0.738934	0.869757
PWY.6147..6.hydroxymethyl.dihydropterin.diphosphate.biosynthesis.I	treatment	ssri	0.0563024	0.167664	20	20	0.740901	0.869757
PWY.6386..UDP.N.acetylmuramoyl.pentapeptide.biosynthesis.II..lysine.containing.	treatment	ssri	-0.0127092	0.0356845	20	20	0.725864	0.869757
PWY.6961..L.ascorbate.degradation.II..bacterial..aerobic.	treatment	ssri	0.119396	0.344405	20	6	0.732857	0.869757
PWY.7977..L.methionine.biosynthesis.IV	treatment	ssri	0.0317808	0.0959759	20	20	0.744367	0.869757
GLUCOSE1PMETAB.PWY..glucose.and.glucose.1.phosphate.degradation	treatment	ssri	0.105296	0.332072	20	7	0.754824	0.871242
PWY.5030..L.histidine.degradation.III	treatment	ssri	-0.0631916	0.201459	20	20	0.757378	0.871242
PWY.6270..isoprene.biosynthesis.I	treatment	ssri	-0.0248282	0.0796991	20	20	0.758981	0.871242
PWY66.409..superpathway.of.purine.nucleotide.salvage	treatment	ssri	-0.201928	0.629337	20	18	0.752013	0.871242
PWY.6121..5.aminoimidazole.ribonucleotide.biosynthesis.I	treatment	ssri	-0.0198416	0.0651511	20	20	0.764204	0.871632
RUMP.PWY..formaldehyde.oxidation.I	treatment	ssri	-0.213815	0.700718	20	12	0.763762	0.871632
PYRIDNUCSYN.PWY..NAD.de.novo.biosynthesis.I..from.aspartate.	treatment	ssri	0.0216231	0.0718067	20	20	0.766767	0.87177
PWY.3841..folate.transformations.II..plants.	treatment	ssri	0.0158467	0.0539384	20	20	0.772277	0.875247
PWY.6700..queuosine.biosynthesis.I..de.novo.	treatment	ssri	0.0255147	0.101165	20	20	0.803737	0.908019
DTDPRHAMSYN.PWY..dTDP..beta..L.rhamnose.biosynthesis	treatment	ssri	-0.0194265	0.0795857	20	20	0.809917	0.912115
PWY.5989..stearate.biosynthesis.II..bacteria.and.plants.	treatment	ssri	0.0341537	0.143609	20	20	0.814703	0.913544
PWY.6168..flavin.biosynthesis.III..fungi.	treatment	ssri	-0.140938	0.601129	20	17	0.817277	0.913544
PWY.6344..L.arginine.degradation.XIV..oxidative.Stickland.reaction.	treatment	ssri	-0.147254	0.648643	20	11	0.822967	0.913544
PWY.6876..isopropanol.biosynthesis..engineered.	treatment	ssri	0.101423	0.437789	20	5	0.819408	0.913544
PWY.6906..chitin.derivatives.degradation	treatment	ssri	-0.0614586	0.272308	20	20	0.823981	0.913544
ARGININE.SYN4.PWY..L.ornithine.biosynthesis.II	treatment	ssri	-0.113732	0.539132	20	20	0.835293	0.923218
THISYNARA.PWY..superpathway.of.thiamine.diphosphate.biosynthesis.III..eukaryotes.	treatment	ssri	0.0316441	0.159155	20	20	0.844627	0.930654
ANAGLYCOLYSIS.PWY..glycolysis.III..from.glucose.	treatment	ssri	-0.00761352	0.0447993	20	20	0.866947	0.931479
DARABCATK12.PWY..D.arabinose.degradation.I	treatment	ssri	-0.100513	0.60022	20	9	0.868875	0.931479
GALACT.GLUCUROCAT.PWY..superpathway.of.hexuronide.and.hexuronate.degradation	treatment	ssri	0.058032	0.382701	20	3	0.881159	0.931479
GLUCONEO.PWY..gluconeogenesis.I	treatment	ssri	-0.0205618	0.119441	20	20	0.86524	0.931479
GOLPDLCAT.PWY..superpathway.of.glycerol.degradation.to.1.3.propanediol	treatment	ssri	0.0360782	0.207727	20	20	0.864055	0.931479
HEMESYN2.PWY..heme.b.biosynthesis.II..oxygen.independent.	treatment	ssri	-0.0480043	0.28135	20	20	0.866425	0.931479
PWY.5189..tetrapyrrole.biosynthesis.II..from.glycine.	treatment	ssri	-0.0302317	0.189384	20	20	0.874949	0.931479
PWY.5973..cis.vaccenate.biosynthesis	treatment	ssri	-0.0235691	0.157835	20	20	0.882956	0.931479
PWY.5981..CDP.diacylglycerol.biosynthesis.III	treatment	ssri	-0.0874015	0.5587	20	20	0.87743	0.931479
PWY.6549..L.glutamine.biosynthesis.III	treatment	ssri	0.0484006	0.319026	20	20	0.8811	0.931479
PWY.6629..superpathway.of.L.tryptophan.biosynthesis	treatment	ssri	0.0157617	0.102361	20	20	0.879337	0.931479
PWY.6630..superpathway.of.L.tyrosine.biosynthesis	treatment	ssri	-0.0121168	0.0841612	20	20	0.887123	0.931479
PWY.6897..thiamine.diphosphate.salvage.II	treatment	ssri	0.0202174	0.113465	20	20	0.860569	0.931479
PWY.7663..gondoate.biosynthesis..anaerobic.	treatment	ssri	-0.0278206	0.164254	20	20	0.86739	0.931479
PWY0.781..aspartate.superpathway	treatment	ssri	-0.104357	0.719964	20	16	0.886363	0.931479
THISYN.PWY..superpathway.of.thiamine.diphosphate.biosynthesis.I	treatment	ssri	-0.0659105	0.342433	20	19	0.849524	0.931479
P221.PWY..octane.oxidation	treatment	ssri	0.0613868	0.457659	20	5	0.894786	0.934031
PWY.5022..4.aminobutanoate.degradation.V	treatment	ssri	0.0735637	0.537055	20	20	0.89257	0.934031
PWY.5514..UDP.N.acetyl.D.galactosamine.biosynthesis.II	treatment	ssri	-0.0632138	0.523789	20	20	0.905277	0.942227
UDPNACETYLGALSYN.PWY..UDP.N.acetyl.D.glucosamine.biosynthesis.II	treatment	ssri	-0.0785888	0.673475	20	20	0.908397	0.942726
P4.PWY..superpathway.of.L.lysine..L.threonine.and.L.methionine.biosynthesis.I	treatment	ssri	-0.078748	0.718442	20	16	0.913932	0.942988
PWY0.1061..superpathway.of.L.alanine.biosynthesis	treatment	ssri	-0.0215627	0.192917	20	20	0.912241	0.942988
METHGLYUT.PWY..superpathway.of.methylglyoxal.degradation	treatment	ssri	0.041582	0.508646	20	14	0.935747	0.962319
PWY.5100..pyruvate.fermentation.to.acetate.and.lactate.II	treatment	ssri	-0.00766601	0.0972804	20	20	0.938059	0.962319
P23.PWY..reductive.TCA.cycle.I	treatment	ssri	0.035123	0.558988	20	9	0.950592	0.972382
PWY.5103..L.isoleucine.biosynthesis.III	treatment	ssri	0.00300493	0.0524136	20	20	0.954913	0.974011
FASYN.ELONG.PWY..fatty.acid.elongation....saturated	treatment	ssri	0.00522276	0.149579	20	20	0.972531	0.989155
ARGSYN.PWY..L.arginine.biosynthesis.I..via.L.ornithine.	treatment	ssri	-0.00186547	0.0657862	20	20	0.97769	0.989707
POLYAMINSYN3.PWY..superpathway.of.polyamine.biosynthesis.II	treatment	ssri	0.019457	0.715935	20	16	0.978618	0.989707
PWY.5676..acetyl.CoA.fermentation.to.butanoate.II	treatment	ssri	-0.00344529	0.191504	20	20	0.985844	0.991398
PWY.8178..pentose.phosphate.pathway..non.oxidative.branch..II	treatment	ssri	0.00122324	0.0573866	20	20	0.983228	0.991398
P163.PWY..L.lysine.fermentation.to.acetate.and.butanoate	treatment	ssri	-0.00334622	0.251764	20	20	0.989542	0.992321
PWY.6892..thiazole.component.of.thiamine.diphosphate.biosynthesis.I	treatment	ssri	0.00403879	0.427324	20	19	0.992563	0.992563
