# Supplementary material for: Perinatal citalopram exposure alters the gut composition and microbial metabolic profiles of Sprague-Dawley rat dams and female offspring but not male offspring
Source: Biol Sex Differ. 2025 Dec 3;17:2. doi: 10.1186/s13293-025-00794-5 (PMC12781396; doi:10.1186/s13293-025-00794-5)
Supplement: Supplementary file 7 — Supplementary Material S7: Tables of metabolic pathways and their orthological class based on the MetaCyc database. [file 13293_2025_794_MOESM7_ESM.xlsx]

## Sheet: AllSubjects_ByTreatment_MetaCyc
Ontology - direct parents of entity	Ontology - pathway type	Ontology - direct parents of entity	Ontology - direct parents of entity	Object ID
PWY66-429	Lipid-Biosynthesis	Biosynthesis	Pathways	PWY66-429
PWY-5838	Cofactor-Biosynthesis // Super-Pathways	Biosynthesis // Pathways	Pathways // Generalized-Reactions	PWY-5838
PWY-5840	Cofactor-Biosynthesis // Super-Pathways	Biosynthesis // Pathways	Pathways // Generalized-Reactions	PWY-5840
PWY-5861	Cofactor-Biosynthesis // Super-Pathways	Biosynthesis // Pathways	Pathways // Generalized-Reactions	PWY-5861
PWY-1269	Carbohydrates-Biosynthesis	Biosynthesis	Pathways	PWY-1269
PWY-5897	Cofactor-Biosynthesis // Super-Pathways	Biosynthesis // Pathways	Pathways // Generalized-Reactions	PWY-5897
PWY-5898	Cofactor-Biosynthesis // Super-Pathways	Biosynthesis // Pathways	Pathways // Generalized-Reactions	PWY-5898
PWY-5899	Cofactor-Biosynthesis // Super-Pathways	Biosynthesis // Pathways	Pathways // Generalized-Reactions	PWY-5899
PWY-5837	Cofactor-Biosynthesis	Biosynthesis	Pathways	PWY-5837
REDCITCYC	Energy-Metabolism	Pathways	Generalized-Reactions	REDCITCYC
PWY-7942	Protein-Modification	Macromolecule-Modification	Pathways	PWY-7942

## Sheet: MaleOffspring_ByTreatment_MetaC
Ontology - direct parents of entity	Ontology - pathway type	Ontology - direct parents of entity	Ontology - direct parents of entity	Object ID
PWY-5837	Cofactor-Biosynthesis	Biosynthesis	Pathways	PWY-5837
PWY-5838	Cofactor-Biosynthesis // Super-Pathways	Biosynthesis // Pathways	Pathways // Generalized-Reactions	PWY-5838
PWY-5840	Cofactor-Biosynthesis // Super-Pathways	Biosynthesis // Pathways	Pathways // Generalized-Reactions	PWY-5840
PWY-5861	Cofactor-Biosynthesis // Super-Pathways	Biosynthesis // Pathways	Pathways // Generalized-Reactions	PWY-5861
PWY-5897	Cofactor-Biosynthesis // Super-Pathways	Biosynthesis // Pathways	Pathways // Generalized-Reactions	PWY-5897
PWY-5898	Cofactor-Biosynthesis // Super-Pathways	Biosynthesis // Pathways	Pathways // Generalized-Reactions	PWY-5898
PWY-5899	Cofactor-Biosynthesis // Super-Pathways	Biosynthesis // Pathways	Pathways // Generalized-Reactions	PWY-5899

## Sheet: FemaleOffspring_ByTreatment_Met
Ontology - direct parents of entity	Ontology - pathway type	Ontology - direct parents of entity	Ontology - direct parents of entity	Object ID
PWY0-781	Super-Pathways	Pathways	Generalized-Reactions	PWY0-781
P4-PWY	Amino-Acid-Biosynthesis // Super-Pathways	Biosynthesis // Pathways	Pathways // Generalized-Reactions	P4-PWY
PWY-7115	Energy-Metabolism	Pathways	Generalized-Reactions	PWY-7115
PWY-7356	Cofactor-Biosynthesis	Biosynthesis	Pathways	PWY-7356
PWY-8004	Energy-Metabolism // Carbohydrates-Degradation // Super-Pathways	Pathways // Degradation	Generalized-Reactions // Pathways	PWY-8004
PWY0-1586	Cell-Structure-Biosynthesis	Biosynthesis	Pathways	PWY0-1586
PWY-5989	Lipid-Biosynthesis	Biosynthesis	Pathways	PWY-5989
PWY-6545	Nucleotide-Biosynthesis // Metabolic-Clusters	Biosynthesis // Pathways	Pathways // Generalized-Reactions	PWY-6545
PWY-7664	Lipid-Biosynthesis	Biosynthesis	Pathways	PWY-7664
PWY-6282	Lipid-Biosynthesis	Biosynthesis	Pathways	PWY-6282
PWY-7184	Nucleotide-Biosynthesis // Metabolic-Clusters	Biosynthesis // Pathways	Pathways // Generalized-Reactions	PWY-7184
PWY0-862	Lipid-Biosynthesis	Biosynthesis	Pathways	PWY0-862

## Sheet: Dams_ByTreatment_MetaCyc_Catego
Ontology - direct parents of entity	Ontology - pathway type	Ontology - direct parents of entity	Ontology - direct parents of entity	Object ID
PWY-801	Interconversion	Activation-Inactivation-Interconversion	Pathways	PWY-801
PWY-6293	Amino-Acid-Biosynthesis // Super-Pathways	Biosynthesis // Pathways	Pathways // Generalized-Reactions	PWY-6293
PWY-7269	Cofactor-Biosynthesis	Biosynthesis	Pathways	PWY-7269
DENOVOPURINE2-PWY	Nucleotide-Biosynthesis // Super-Pathways	Biosynthesis // Pathways	Pathways // Generalized-Reactions	DENOVOPURINE2-PWY
LACTOSECAT-PWY	Carbohydrates-Degradation	Degradation	Pathways	LACTOSECAT-PWY
PWY-6922	Amino-Acid-Biosynthesis	Biosynthesis	Pathways	PWY-6922
PWY-5004	Amino-Acid-Biosynthesis // Super-Pathways	Biosynthesis // Pathways	Pathways // Generalized-Reactions	PWY-5004
P124-PWY	Energy-Metabolism // Carbohydrates-Degradation	Pathways // Degradation	Generalized-Reactions // Pathways	P124-PWY
PWY-5981	Lipid-Biosynthesis	Biosynthesis	Pathways	PWY-5981
PRPP-PWY	Super-Pathways	Pathways	Generalized-Reactions	PRPP-PWY
PWY-4984	Noncarbon-Nutrients	Degradation	Pathways	PWY-4984
PWY-6565	Polyamine-Biosynthesis // Super-Pathways	Biosynthesis // Pathways	Pathways // Generalized-Reactions	PWY-6565
PWY-6305	Polyamine-Biosynthesis // Super-Pathways	Biosynthesis // Pathways	Pathways // Generalized-Reactions	PWY-6305
PWY-6160	Carboxylate-Biosynthesis	Biosynthesis	Pathways	PWY-6160
PWY-6165	Carboxylate-Biosynthesis // Super-Pathways	Biosynthesis // Pathways	Pathways // Generalized-Reactions	PWY-6165
PWY-7328	Carbohydrates-Biosynthesis // Super-Pathways	Biosynthesis // Pathways	Pathways // Generalized-Reactions	PWY-7328
PWY-5	SECONDARY-METABOLITE-BIOSYNTHESIS	Biosynthesis	Pathways	PWY-5
PWY-7220	Nucleotide-Biosynthesis	Biosynthesis	Pathways	PWY-7220
PWY-7222	Nucleotide-Biosynthesis	Biosynthesis	Pathways	PWY-7222
GLUCONEO-PWY	Carbohydrates-Biosynthesis	Biosynthesis	Pathways	GLUCONEO-PWY
GLYCOCAT-PWY	Carbohydrates-Degradation // Polymer-Degradation // Glycan-Pathways	Degradation // Pathways	Pathways // Generalized-Reactions	GLYCOCAT-PWY
PWY-5484	Energy-Metabolism	Pathways	Generalized-Reactions	PWY-5484
PWY-6125	Nucleotide-Biosynthesis // Super-Pathways	Biosynthesis // Pathways	Pathways // Generalized-Reactions	PWY-6125
PWY-6124	Nucleotide-Biosynthesis	Biosynthesis	Pathways	PWY-6124
PWY-7208	Nucleotide-Biosynthesis // Super-Pathways	Biosynthesis // Pathways	Pathways // Generalized-Reactions	PWY-7208
PWY-7228	Nucleotide-Biosynthesis // Super-Pathways	Biosynthesis // Pathways	Pathways // Generalized-Reactions	PWY-7228
PWY-6703	SECONDARY-METABOLITE-BIOSYNTHESIS	Biosynthesis	Pathways	PWY-6703
PWY-6123	Nucleotide-Biosynthesis	Biosynthesis	Pathways	PWY-6123
PWY-6126	Nucleotide-Biosynthesis // Super-Pathways	Biosynthesis // Pathways	Pathways // Generalized-Reactions	PWY-6126
PYRIDNUCSYN-PWY	Cofactor-Biosynthesis	Biosynthesis	Pathways	PYRIDNUCSYN-PWY
PWY-841	Nucleotide-Biosynthesis // Super-Pathways	Biosynthesis // Pathways	Pathways // Generalized-Reactions	PWY-841
UDPNAGSYN-PWY	Carbohydrates-Biosynthesis	Biosynthesis	Pathways	UDPNAGSYN-PWY
PWY-7229	Nucleotide-Biosynthesis // Super-Pathways	Biosynthesis // Pathways	Pathways // Generalized-Reactions	PWY-7229
PWY-6700	Nucleic-Acid-Processing	Macromolecule-Modification	Pathways	PWY-6700
GLYCOLYSIS	Energy-Metabolism	Pathways	Generalized-Reactions	GLYCOLYSIS
BIOTIN-BIOSYNTHESIS-PWY	Cofactor-Biosynthesis // Super-Pathways	Biosynthesis // Pathways	Pathways // Generalized-Reactions	BIOTIN-BIOSYNTHESIS-PWY
ANAEROFRUCAT-PWY	Energy-Metabolism // Super-Pathways	Pathways	Generalized-Reactions	ANAEROFRUCAT-PWY
PWY-6519	Other-biosynthesis	Biosynthesis	Pathways	PWY-6519
SER-GLYSYN-PWY	Amino-Acid-Biosynthesis // Super-Pathways	Biosynthesis // Pathways	Pathways // Generalized-Reactions	SER-GLYSYN-PWY
PWY-3841	Cofactor-Biosynthesis	Biosynthesis	Pathways	PWY-3841
PWY-7199	Nucleotide-Biosynthesis	Biosynthesis	Pathways	PWY-7199
PWY-7221	Nucleotide-Biosynthesis	Biosynthesis	Pathways	PWY-7221
OANTIGEN-PWY	Carbohydrates-Biosynthesis // Metabolic-Clusters // Super-Pathways	Biosynthesis // Pathways	Pathways // Generalized-Reactions	OANTIGEN-PWY
1CMET2-PWY	Cofactor-Biosynthesis	Biosynthesis	Pathways	1CMET2-PWY
ANAGLYCOLYSIS-PWY	Energy-Metabolism	Pathways	Generalized-Reactions	ANAGLYCOLYSIS-PWY
TRNA-CHARGING-PWY	Aminoacyl-tRNAs-Charging // Metabolic-Clusters	Biosynthesis // Pathways	Pathways // Generalized-Reactions	TRNA-CHARGING-PWY
PWY-6609	Nucleotide-Biosynthesis	Biosynthesis	Pathways	PWY-6609
PWY-1042	Energy-Metabolism	Pathways	Generalized-Reactions	PWY-1042
PWY-6385	Cell-Structure-Biosynthesis // Super-Pathways	Biosynthesis // Pathways	Pathways // Generalized-Reactions	PWY-6385
PWY-5097	Amino-Acid-Biosynthesis	Biosynthesis	Pathways	PWY-5097
PWY-7953	Cell-Structure-Biosynthesis	Biosynthesis	Pathways	PWY-7953
ARO-PWY	Carboxylate-Biosynthesis // Super-Pathways	Biosynthesis // Pathways	Pathways // Generalized-Reactions	ARO-PWY
BRANCHED-CHAIN-AA-SYN-PWY	Amino-Acid-Biosynthesis // Super-Pathways	Biosynthesis // Pathways	Pathways // Generalized-Reactions	BRANCHED-CHAIN-AA-SYN-PWY
NONMEVIPP-PWY	SECONDARY-METABOLITE-BIOSYNTHESIS	Biosynthesis	Pathways	NONMEVIPP-PWY
NONOXIPENT-PWY	Energy-Metabolism	Pathways	Generalized-Reactions	NONOXIPENT-PWY
PWY-7400	Amino-Acid-Biosynthesis	Biosynthesis	Pathways	PWY-7400
PWY-6629	Amino-Acid-Biosynthesis // Super-Pathways	Biosynthesis // Pathways	Pathways // Generalized-Reactions	PWY-6629
GLYCOGENSYNTH-PWY	Carbohydrates-Biosynthesis // Glycan-Pathways	Biosynthesis // Pathways	Pathways // Generalized-Reactions	GLYCOGENSYNTH-PWY
COMPLETE-ARO-PWY	Amino-Acid-Biosynthesis // Super-Pathways	Biosynthesis // Pathways	Pathways // Generalized-Reactions	COMPLETE-ARO-PWY
ARGSYNBSUB-PWY	Amino-Acid-Biosynthesis	Biosynthesis	Pathways	ARGSYNBSUB-PWY
PWY-3001	Amino-Acid-Biosynthesis // Super-Pathways	Biosynthesis // Pathways	Pathways // Generalized-Reactions	PWY-3001
PWY-5667	Lipid-Biosynthesis	Biosynthesis	Pathways	PWY-5667
PWY0-1319	Lipid-Biosynthesis	Biosynthesis	Pathways	PWY0-1319
PWY0-1298	NUCLEO-DEG // Super-Pathways	Degradation // Pathways	Pathways // Generalized-Reactions	PWY0-1298
PWY0-1296	NUCLEO-DEG	Degradation	Pathways	PWY0-1296
PWY-7456	Carbohydrates-Degradation // Polymer-Degradation // Glycan-Pathways	Degradation // Pathways	Pathways // Generalized-Reactions	PWY-7456
PWY-5659	Carbohydrates-Biosynthesis	Biosynthesis	Pathways	PWY-5659
PWY-6906	Carbohydrates-Degradation	Degradation	Pathways	PWY-6906
PWY-5941	Carbohydrates-Degradation // Polymer-Degradation // Glycan-Pathways	Degradation // Pathways	Pathways // Generalized-Reactions	PWY-5941
PWY0-1586	Cell-Structure-Biosynthesis	Biosynthesis	Pathways	PWY0-1586
PWY-7204	Cofactor-Biosynthesis	Biosynthesis	Pathways	PWY-7204
ASPASN-PWY	Amino-Acid-Biosynthesis // Super-Pathways	Biosynthesis // Pathways	Pathways // Generalized-Reactions	ASPASN-PWY
THISYNARA-PWY	Cofactor-Biosynthesis // Super-Pathways	Biosynthesis // Pathways	Pathways // Generalized-Reactions	THISYNARA-PWY
PWY-5188	Tetrapyrrole-Biosynthesis	Biosynthesis	Pathways	PWY-5188
PWY0-1477	AMINE-DEG	Degradation	Pathways	PWY0-1477
PWY-7238	Carbohydrates-Biosynthesis	Biosynthesis	Pathways	PWY-7238
PWY-7356	Cofactor-Biosynthesis	Biosynthesis	Pathways	PWY-7356
PWY-7357	Cofactor-Biosynthesis // Super-Pathways	Biosynthesis // Pathways	Pathways // Generalized-Reactions	PWY-7357
PWY-6608	NUCLEO-DEG	Degradation	Pathways	PWY-6608
PWY-6823	Cofactor-Biosynthesis	Biosynthesis	Pathways	PWY-6823
P164-PWY	Energy-Metabolism // NUCLEO-DEG	Pathways // Degradation	Generalized-Reactions // Pathways	P164-PWY
PWY-6992	Carbohydrates-Degradation	Degradation	Pathways	PWY-6992
PWY-8182	Fatty-Acid-and-Lipid-Degradation	Degradation	Pathways	PWY-8182
PWY-6583	Energy-Metabolism	Pathways	Generalized-Reactions	PWY-6583
PWY-5136	Fatty-Acid-and-Lipid-Degradation	Degradation	Pathways	PWY-5136
PWY0-1061	Amino-Acid-Biosynthesis // Super-Pathways	Biosynthesis // Pathways	Pathways // Generalized-Reactions	PWY0-1061
P441-PWY	CARBOXYLATES-DEG // Super-Pathways	Degradation // Pathways	Pathways // Generalized-Reactions	P441-PWY
PWY-6902	Carbohydrates-Degradation // Polymer-Degradation // Glycan-Pathways	Degradation // Pathways	Pathways // Generalized-Reactions	PWY-6902
PWY0-1241	Carbohydrates-Biosynthesis	Biosynthesis	Pathways	PWY0-1241
TCA-GLYOX-BYPASS	Super-Pathways	Pathways	Generalized-Reactions	TCA-GLYOX-BYPASS
PWY-6895	Cofactor-Biosynthesis // Super-Pathways	Biosynthesis // Pathways	Pathways // Generalized-Reactions	PWY-6895
PWY0-301	CARBOXYLATES-DEG	Degradation	Pathways	PWY0-301
PWY-6961	CARBOXYLATES-DEG	Degradation	Pathways	PWY-6961
P105-PWY	Energy-Metabolism	Pathways	Generalized-Reactions	P105-PWY
PROPFERM-PWY	Energy-Metabolism // Super-Pathways	Pathways	Generalized-Reactions	PROPFERM-PWY
PWY-8188	Energy-Metabolism // Amino-Acid-Degradation // Super-Pathways	Pathways // Degradation	Generalized-Reactions // Pathways	PWY-8188
PWY-8189	Energy-Metabolism // Amino-Acid-Degradation	Pathways // Degradation	Generalized-Reactions // Pathways	PWY-8189
PWY-5494	Energy-Metabolism	Pathways	Generalized-Reactions	PWY-5494
PWY-5347	Amino-Acid-Biosynthesis // Super-Pathways	Biosynthesis // Pathways	Pathways // Generalized-Reactions	PWY-5347
GLUDEG-II-PWY	Energy-Metabolism // Amino-Acid-Degradation // Super-Pathways	Pathways // Degradation	Generalized-Reactions // Pathways	GLUDEG-II-PWY
HEXITOLDEGSUPER-PWY	Alcohol-Degradation // Carbohydrates-Degradation // Super-Pathways	Degradation // Pathways	Pathways // Generalized-Reactions	HEXITOLDEGSUPER-PWY
PWY66-409	Nucleotide-Biosynthesis // Super-Pathways	Biosynthesis // Pathways	Pathways // Generalized-Reactions	PWY66-409
GOLPDLCAT-PWY	Alcohol-Degradation // Carbohydrates-Degradation // Super-Pathways	Degradation // Pathways	Pathways // Generalized-Reactions	GOLPDLCAT-PWY
PWY-5392	C1-COMPOUNDS	Degradation	Pathways	PWY-5392
PWY-7345	Carbohydrates-Degradation // Super-Pathways	Degradation // Pathways	Pathways // Generalized-Reactions	PWY-7345
GLYCOLYSIS-E-D	Energy-Metabolism // Super-Pathways	Pathways	Generalized-Reactions	GLYCOLYSIS-E-D
PWY-7883	Other-Degradation	Degradation	Pathways	PWY-7883
PWY-5101	Amino-Acid-Biosynthesis	Biosynthesis	Pathways	PWY-5101
PWY-7013	Energy-Metabolism // Alcohol-Degradation	Pathways // Degradation	Generalized-Reactions // Pathways	PWY-7013
